# Supplementary material for: Machine Learning Prediction of Non-Coding Variant Impact in Cell-Class-Specific Human Retinal Cis-Regulatory Elements
Source: bioRxiv. 2025 Feb 24:2025.02.22.638679. Preprint. [Version 1] doi: 10.1101/2025.02.22.638679 (PMC11888276; doi:10.1101/2025.02.22.638679)
Supplement: Supplement 5 — Table ST2 Variant Impact Prediction of GWAS-Identified Variants in IRDs Variants as collected in Wang et al 2022[14] from GWAS studies in retinal disorders. Variants are accompanied by reference and variant sequences, JASPAR-identified motifs within sequences, and VIP scores for key models. [file media-5.xlsx]

## Sheet: AMD GWAS
ID	Chr	Pos	Ref	Alt	Nearest gene(s)	Intersects cell-type peak?	Accessible cell types	ref_seq	alt_seq	ref_motifs	alt_motifs	motifs_down	motifs_up	Macular RPE VIP	Mature Cones VIP	Mature Mullers VIP	Mature Rods VIP	Developing Ganglions VIP
rs10607235	chr1	46753123	CTT	C	CYP4B1			CTGGCTGTCTCTTTTTGTTTTTGA	CTGGCTGTCTCTTTGTTTTTGA					3.98336	2.08998	3.63258	-0.333859	1.93782
rs59182762	chr1	46753126	TTT	T	CYP4B1			GCTGTCTCTTTTTGTTTTTGATGA	GCTGTCTCTTTGTTTTTGATGA					3.98336	2.08998	3.63258	-0.333859	1.93782
rs12727789	chr1	98353160	C	T	LINC01776			AATGCATTGGCTAATGTCTGTC	AATGCATTGGTTAATGTCTGTC	{'Pdx1', 'HAP2'}	{'HAP2'}	{'Pdx1'}		-0.662134	-1.8941	-1.44457	-0.538478	-0.307771
rs58978565	chr1	175376466	C	CAGAGT	TNR	TRUE	Horizontal	AGTGGCAAGCCTGGGTACAGAG	AGTGGCAAGCCAGAGTTGGGTACAGAG					-3.43252	-2.63791	-5.44199	-3.75449	-1.38076
rs145622727	chr1	175376468	G	GAA	TNR	TRUE	Horizontal	TGGCAAGCCTGGGTACAGAGTT	TGGCAAGCCTGAAGGTACAGAGTT		{'MOT3'}		{'MOT3'}	-1.58596	-0.724127	-4.99154	-0.358959	0.599129
rs57343374	chr1	175376469	G	A	TNR	TRUE	Horizontal	GGCAAGCCTGGGTACAGAGTTG	GGCAAGCCTGAGTACAGAGTTG					1.84079	3.14393	0.122134	1.6452	3.47113
rs859439	chr1	175386771	G	A	TNR			GTCATCATGAGTATTCAAAAGA	GTCATCATGAATATTCAAAAGA	{'vvl', 'DOF1.8', 'PHYPADRAFT_140773', 'PHYPADRAFT_153324', 'DOF5.7', 'DOF2.4', 'PHYPADRAFT_38837', 'DOF5.3', 'DOF5.6'}	{'vvl', 'DOF1.8', 'PHYPADRAFT_140773', 'PHYPADRAFT_153324', 'DOF5.7', 'DOF2.4', 'PHYPADRAFT_38837', 'DOF5.3', 'KAN1', 'KAN4', 'DOF5.6'}		{'KAN1', 'KAN4'}	-1.90215	-0.59421	-1.24172	-2.4575	1.00519
rs3835503	chr1	175392179	ATCTT	A	TNR			TTTATTATCTATCTTTCTATCTTATC	TTTATTATCTATCTATCTTATC	{'EVX1', 'EVX2', 'CG4328-RA', 'Abd-B', 'Dbx', 'BSX', 'PHO2', 'H2.0'}	{'EVX1', 'EVX2', 'CG4328-RA', 'Abd-B', 'Dbx', 'BSX', 'PHO2', 'H2.0'}			2.50384	1.5006	4.60845	1.25108	1.84983
rs3766674	chr1	175392967	T	C	TNR	TRUE	GABA.amacrine	CAAAAATGTGTCATTTGTCATT	CAAAAATGTGCCATTTGTCATT	{'DOF5.7', 'Pax2'}	{'DOF5.7', 'MSGN1', 'HLTF', 'Pax2'}		{'MSGN1', 'HLTF'}	-3.27402	-0.563352	-3.42126	-0.418637	-3.07133
rs10912968	chr1	175393502	G	A	TNR			AGACCCCAGAGTTATCTCAGCA	AGACCCCAGAATTATCTCAGCA	{'cre-1', 'MIG1', 'GATA1::TAL1'}	{'cre-1', 'MIG1', 'GATA1::TAL1'}			1.42298	1.73757	1.62022	0.264598	-3.07047
rs10489315	chr1	175398663	A	G	TNR			GGATTAAGGTATCATTATTACT	GGATTAAGGTGTCATTATTACT	{'HOXA4', 'EVX1', 'EVX2', 'MOT3', 'HOXC4', 'CG4328-RA', 'HOXB3', 'HOXD4', 'BSX', 'PHO2', 'GSX1'}	{'HOXA4', 'EVX1', 'EVX2', 'HOXC4', 'CG4328-RA', 'HOXB8', 'HOXB3', 'HOXD4', 'BSX', 'TBX3', 'HOXA6', 'HOXA7', 'NKX6-3', 'HOXD8', 'PHO2', 'GSX1', 'Pax2'}	{'MOT3'}	{'HOXB8', 'Pax2', 'HOXA7', 'HOXA6', 'NKX6-3', 'HOXD8', 'TBX3'}	0.371326	0.603032	1.8359	1.63741	2.22375
rs859448	chr1	175399112	C	T	TNR			ATAATTCAGACGATCTTAATAG	ATAATTCAGATGATCTTAATAG	{'PHO2', 'ARR1', 'GATA15', 'lbe'}	{'PHO2', 'HAND2', 'GATA15', 'lbe'}	{'ARR1'}	{'HAND2'}	0.032355	1.53408	-0.249592	0.678986	-0.242378
rs10798392	chr1	175401234	G	C	TNR			CTGTAGAAAGGCAGGGTCAAGA	CTGTAGAAAGCCAGGGTCAAGA	{'NR2C2(var.2)', 'MOT3', 'PHYPADRAFT_140773', 'WRKY48', 'DOF5.7', 'WRKY43', 'DOF5.3', 'WRKY18', 'WRKY8', 'NR2C1'}	{'NR2C2(var.2)', 'WRKY48', 'PHYPADRAFT_140773', 'PBF', 'Dof3', 'WRKY8', 'WRKY43', 'DOF5.3', 'NR2C1', 'WRKY18', 'MNB1A', 'Dof2'}	{'DOF5.7', 'MOT3'}	{'MNB1A', 'PBF', 'Dof3', 'Dof2'}	2.36652	-0.693182	1.17588	0.4764	0.099347
rs863517	chr1	175401520	A	G	TNR			TTTTAGAAAGATATTTCAATTC	TTTTAGAAAGGTATTTCAATTC	{'PHYPADRAFT_140773', 'DOF5.7', 'DOF5.3', 'PHO2', 'ARR10'}	{'DOF5.7', 'MOT3', 'PHYPADRAFT_140773', 'DOF5.3'}	{'PHO2', 'ARR10'}	{'MOT3'}	1.39986	2.40031	-0.95063	1.21361	-0.549588
rs61178347	chr1	177574615	GT	G	LINC01741			CTTGAATAGTGTTTTTCTTTTCT	CTTGAATAGTGTTTTCTTTTCT					-0.124625	0.595288	1.00784	0.895643	0.962055
rs16851585	chr1	177599664	C	G	LINC01741	TRUE	OFF.cone.bipolar	TGTGCAGCATCTCATAGATATG	TGTGCAGCATGTCATAGATATG	{'ARR10'}	{'ARR10'}			2.4909	0.393732	0.730527	0.33018	0.101108
rs147098666	chr1	196338817	G	T	KCNT2			AAAACTGAATGATTCTAGGGGC	AAAACTGAATTATTCTAGGGGC	{'MSN4', 'MSN2', 'RGM1'}	{'MSN4', 'MSN2', 'RGM1', 'KAN1'}		{'KAN1'}	0.552881	0.754389	-0.007602	0.842353	1.36293
rs79436252	chr1	196389158	A	G	KCNT2			TAAATGTTATATGACTATTGTA	TAAATGTTATGTGACTATTGTA	{'Barhl1', 'MAFG::NFE2L1', 'BARHL2'}	{'Barhl1', 'BARHL2'}	{'MAFG::NFE2L1'}		1.78447	0.181666	2.23065	0.479386	0.335342
rs144520124	chr1	196402778	C	T	KCNT2			TCAAAACAAACATCTGACCAAA	TCAAAACAAATATCTGACCAAA	{'ara', 'mirr', 'YAP5'}	{'ara', 'mirr', 'CCA1'}	{'YAP5'}	{'CCA1'}	-2.98168	-0.018935	0.858523	-0.945217	-0.537139
rs187328863	chr1	196411028	C	T	KCNT2			CCTCCCTTCCCACCTTCCTCCC	CCTCCCTTCCTACCTTCCTCCC					0.533596	0.535034	-0.161203	-0.739521	-2.12188
rs146330454	chr1	196438677	CAGGCT	C	KCNT2			ATGTCAACATCAGGCTAGTGACTTGTT	ATGTCAACATCAGTGACTTGTT	{'WRKY48', 'HLTF'}	{'WRKY48', 'HLTF'}			1.03687	2.90769	1.34815	0.369579	3.91577
rs4657825	chr1	196615191	A	G	KCNT2			AACTTCTCCCACCAGAGCAGAG	AACTTCTCCCGCCAGAGCAGAG					1.80728	2.76689	1.27001	2.9336	1.2291
rs47219	chr1	196629197	A	T	KCNT2			AAACCCATATAAAAAAAAAAAG	AAACCCATATTAAAAAAAAAAG	{'NCU02182', 'DOF1.8', 'PHYPADRAFT_140773', 'PHYPADRAFT_153324', 'DOF5.7', 'DOF2.4', 'PHYPADRAFT_38837', 'MOT2', 'DOF5.3', 'ZNF384', 'DOF5.6'}	{'NCU02182', 'EVX2', 'EVX1', 'DOF1.8', 'PHYPADRAFT_140773', 'Arid3a', 'PHYPADRAFT_153324', 'DOF5.7', 'DOF2.4', 'PHYPADRAFT_38837', 'BSX', 'DOF5.3', 'PHO2', 'ZNF384', 'DOF5.6'}	{'MOT2'}	{'EVX1', 'Arid3a', 'BSX', 'PHO2', 'EVX2'}	1.19294	0.510744	-0.293399	-0.47233	-1.54549
rs10801552	chr1	196640132	T	C	CFH			ACATTAAATATGAATATTATTA	ACATTAAATACGAATATTATTA	{'EVX1', 'EVX2', 'CG4328-RA', 'Arid3a', 'C15', 'BSX', 'HLTF', 'PHO2'}	{'EVX1', 'EVX2', 'CG4328-RA', 'Arid3a', 'C15', 'BSX', 'HLTF', 'PHO2', 'UPC2'}		{'UPC2'}	2.01312	3.40372	2.23024	2.77169	-2.97076
rs148553336	chr1	196644043	T	C	CFH			ATCATAACAATCTTTTCCAATC	ATCATAACAACCTTTTCCAATC	{'ara', 'ARR1', 'mirr', 'lbe', 'caup', 'NFATC2', 'SRY', 'NFATC1', 'NFATC3'}	{'ara', 'mirr', 'lbe', 'caup', 'NFATC2', 'HLTF', 'NFATC1', 'NFATC3'}	{'ARR1', 'SRY'}	{'HLTF'}	0.838334	1.09327	-0.699567	-0.333904	0.786793
rs576258	chr1	196646066	G	A	CFH			ACAAAATATAGTAGGTATAGTC	ACAAAATATAATAGGTATAGTC	{'ZKSCAN1', 'MOT2', 'MOT3'}	{'PHO2', 'MOT2', 'MOT3', 'lbe'}	{'ZKSCAN1'}	{'PHO2', 'lbe'}	-0.899381	0.088796	2.12464	-0.180011	-0.62354
rs481595	chr1	196647779	T	C	CFH			ATCCATTTCATGTTTAATCTTA	ATCCATTTCACGTTTAATCTTA	{'HLTF'}	{'HLTF'}			-0.019236	1.15444	1.94821	0.180678	-1.24716
rs558103	chr1	196649182	G	A	CFH			TTAAAACAGTGTAATTATTTAG	TTAAAACAGTATAATTATTTAG	{'LHX5', 'Prrx2', 'Shox2', 'HOXB3', 'UNCX', 'E5', 'zen2', 'Dlx2', 'GBX2', 'LBX2', 'ISX', 'PDX1', 'GSX1', 'ESX1', 'Dlx3', 'HOXB8', 'TLX2', 'Dll', 'HOXA2', 'HOXA1', 'AHL12', 'HOXD4', 'HOXA7', 'HOXD8', 'EN1', 'lbl', 'exex', 'HOXC8', 'DLX5', 'SHOX', 'Lhx4', 'DLX6', 'MIXL1', 'EN2', 'HOXB2', 'MEOX1', 'HOXA6', 'Dlx4', 'PHO2', 'CG9876', 'HOXA4', 'ara', 'PRRX1', 'EMX2', 'Pph13', 'mirr', 'RAX2', 'HOXB7', '…	{'Prrx2', 'Shox2', 'HOXB3', 'UNCX', 'E5', 'zen2', 'Dlx2', 'GBX2', 'LBX2', 'ISX', 'PDX1', 'GSX1', 'ESX1', 'Dlx3', 'TLX2', 'Dll', 'HOXA2', 'HOXA1', 'AHL12', 'HOXD4', 'EN1', 'POU6F1', 'lbl', 'HOXC8', 'DLX5', 'SHOX', 'Lhx4', 'DLX6', 'MIXL1', 'EN2', 'HOXB2', 'Dlx4', 'PHO2', 'CG9876', 'HOXA4', 'ara', 'PRRX1', 'EMX2', 'Pph13', 'mirr', 'CG4328-RA', 'RAX2', 'EMX1', 'HOXC4', 'ALX3', 'RAX', 'dsc-1', 'Lim3',…	{'LHX5', 'exex', 'HOXB7', 'HOXB8', 'MEOX1', 'HOXA7', 'HOXD8', 'HOXA6', 'MEOX2'}	{'CG4328-RA', 'POU6F1'}	-1.37367	-0.610004	-2.34026	0.587305	-0.91953
rs505102	chr1	196650372	T	C	CFH			GCTGGGGATATAGAGGGCTATT	GCTGGGGATACAGAGGGCTATT	{'MOT2'}		{'MOT2'}		0.67107	-1.3112	1.34668	-0.376226	-1.3802
rs11390840	chr1	196662874	C	CA	CFH			GAGATCTTGTCAAAAAATAAAA	GAGATCTTGTCAAAAAAATAAAA	{'ARR1', 'WRKY48', 'DOF5.7', 'GAT4', 'GATA12', 'TOS8', 'ECM23', 'ARR10'}	{'ARR1', 'WRKY48', 'DOF5.7', 'GAT4', 'GATA12', 'TOS8', 'ECM23', 'ARR10'}			0.113317	-0.871484	-0.985605	0.43337	0.376067
rs529825	chr1	196665976	G	A	CFH			TACACAGTACGATAGACTTACC	TACACAGTACAATAGACTTACC	{'SPL4'}		{'SPL4'}		0.688688	-0.55178	1.05069	0.253927	-0.59162
rs514591	chr1	196671190	A	G	CFH			TTAAATTTTCATTTCTATATTT	TTAAATTTTCGTTTCTATATTT	{'PHO2'}	{'PHO2', 'Deaf1'}		{'Deaf1'}	3.07421	3.40037	1.83797	1.09872	-0.348078
rs551397	chr1	196672942	C	T	CFH			TTTAAATAGACACTTTATGCAC	TTTAAATAGATACTTTATGCAC	{'vvl', 'C15', 'LIN54', 'HLTF'}	{'vvl', 'LIN54', 'C15', 'HLTF', 'ARR10'}		{'ARR10'}	-1.60402	-0.945953	-2.13217	0.200186	-2.13467
rs559350	chr1	196673403	T	C	CFH			GTGGCGCTATTTCGGCTCACTG	GTGGCGCTATCTCGGCTCACTG	{'Deaf1', 'brk'}	{'brk'}	{'Deaf1'}		-0.818034	-2.40485	-1.62176	-2.6504	-0.719444
rs1329424	chr1	196677046	T	G	CFH			TTTAAACACTTAGGTCGAAGAG	TTTAAACACTGAGGTCGAAGAG	{'ara', 'ct', 'mirr'}	{'ara', 'ct', 'mirr'}			-0.026138	0.306172	0.121197	-2.16116	-0.065346
rs572515	chr1	196677131	A	G	CFH			TTAGGAACACAGTGTTATATTA	TTAGGAACACGGTGTTATATTA	{'EVX2', 'EVX1', 'BSX', 'lin-14', 'PHO2'}	{'EVX2', 'EVX1', 'BSX', 'lin-14', 'PHO2'}			-2.26546	-0.3755	-0.895536	-0.351988	0.541142
rs33944729	chr1	196682994	T	TA	CFH			TATGTTTGACTAATATACAACT	TATGTTTGACTAAATATACAACT	{'MOT2', 'lbe'}	{'MOT2'}	{'lbe'}		-0.122281	-0.018664	-2.37785	-0.356012	-0.876038
rs1329422	chr1	196686150	C	G	CFH			AGATCCACCTCTATGATCCAAT	AGATCCACCTGTATGATCCAAT	{'ZNF354C', 'GATA8', 'GATA15', 'RHOXF1'}	{'ZEB1', 'RHOXF1', 'ZNF354C', 'FIGLA', 'GATA15', 'GATA8'}		{'ZEB1', 'FIGLA'}	-1.68926	0.345765	-0.780415	0.644622	-2.27094
rs2300430	chr1	196686583	T	C	CFH			AAAAATATGATACAAATGATTG	AAAAATATGACACAAATGATTG	{'Six4', 'ATHB-12', 'DOF5.7', 'Optix', 'so'}	{'MEIS1', 'Six4', 'ATHB-12', 'DOF5.7', 'CUP9', 'MAFG::NFE2L1', 'vis'}	{'Optix', 'so'}	{'MEIS1', 'vis', 'CUP9', 'MAFG::NFE2L1'}	2.70567	1.36043	4.1591	1.11988	4.67703
rs10801553	chr1	196686613	A	C	CFH			CTTCAACTTTAATTCCTGGCAT	CTTCAACTTTCATTCCTGGCAT	{'PHO2', 'PHDP', 'HLTF'}	{'HLTF'}	{'PHO2', 'PHDP'}		0.014298	-3.80485	-0.925029	-3.16288	-1.04802
rs1329421	chr1	196687075	A	T	CFH			TGCTAAGCTGAATCTAATAAGA	TGCTAAGCTGTATCTAATAAGA	{'lbe'}	{'lbe'}			-1.62404	-1.71623	-0.93187	-1.1282	-0.709474
rs570618	chr1	196687934	T	G	CFH			ATTAGAGAAATACATTTAAGAT	ATTAGAGAAAGACATTTAAGAT	{'HLTF'}	{'PHYPADRAFT_140773', 'sd', 'DOF5.7', 'DOF5.3', 'HLTF', 'YAP5'}		{'PHYPADRAFT_140773', 'sd', 'DOF5.7', 'DOF5.3', 'YAP5'}	0.403635	-0.57328	1.88738	0.942065	1.62276
rs10922092	chr1	196688284	A	G	CFH			TGTATTTGTCAAAATTAATATA	TGTATTTGTCGAAATTAATATA	{'WRKY48', 'lbe', 'MOT2', 'TOS8', 'PHO2'}	{'PHO2', 'MOT2', 'lbe'}	{'TOS8', 'WRKY48'}		1.44021	1.50683	0.44705	0.091151	-0.228377
rs10801554	chr1	196688525	C	T	CFH			TATTTTTCTGCGCGGTATCATC	TATTTTTCTGTGCGGTATCATC	{'id1', 'STB5'}	{'STB5'}	{'id1'}		-0.733954	-2.33819	-2.21561	-0.766757	-2.59612
rs7529589	chr1	196689149	T	C	CFH	TRUE	Muller.glia	ATATATTAAATAGGTCTGTGCA	ATATATTAAACAGGTCTGTGCA	{'EVX1', 'EVX2', 'Arid3a', 'C15', 'BSX', 'MOT2', 'PHO2'}	{'ara', 'EVX1', 'EVX2', 'mirr', 'Arid3a', 'BSX', 'MOT2', 'PHO2', 'ct'}	{'C15'}	{'ara', 'ct', 'mirr'}	0.838111	0.492073	-0.736607	-0.965295	-1.07052
rs482934	chr1	196689367	G	T	CFH	TRUE	Muller.glia	TCTAATATGAGTGTTTATTACA	TCTAATATGATTGTTTATTACA	{'EVX1', 'EVX2', 'lbe', 'CG4328-RA', 'Abd-B', 'Dbx', 'BSX', 'z', 'PHO2', 'H2.0'}	{'EVX1', 'EVX2', 'CG4328-RA', 'lbe', 'Abd-B', 'Dbx', 'BSX', 'PHO2', 'Sox5', 'Foxq1', 'H2.0'}	{'z'}	{'Foxq1', 'Sox5'}	-0.265028	0.744048	-1.71361	1.23793	-0.128027
rs12029785	chr1	196689775	G	A	CFH			TATTATGAGGGTTTCTTCTTGA	TATTATGAGGATTTCTTCTTGA	{'EVX2', 'EVX1', 'BSX'}	{'EVX2', 'EVX1', 'BSX'}			2.45097	3.07231	-0.316676	4.58412	0.026249
rs10801555	chr1	196691131	A	G	CFH			CTGCCTAAACAATTTTTTCTCA	CTGCCTAAACGATTTTTTCTCA	{'ara', 'mirr', 'AHL12', 'SRY'}	{'BARHL1', 'DOF5.3', 'UPC2', 'BARHL2', 'DOF5.6'}	{'ara', 'mirr', 'AHL12', 'SRY'}	{'BARHL1', 'DOF5.3', 'UPC2', 'BARHL2', 'DOF5.6'}	0.315889	2.27867	0.023421	1.29679	1.20906
rs10801556	chr1	196691334	A	G	CFH			GGGTATTCTGAGATCTTGTGCA	GGGTATTCTGGGATCTTGTGCA	{'ARR1', 'GATA12', 'GAT4', 'ECM23', 'ARR10'}		{'ARR1', 'ARR10', 'ECM23', 'GATA12', 'GAT4'}		1.19388	1.1142	1.95499	0.090719	0.437701
rs528298	chr1	196691865	A	T	CFH			AAAAGTTATAAGTTACCTTTTC	AAAAGTTATATGTTACCTTTTC	{'DOF1.8', 'PBF', 'PHYPADRAFT_140773', 'PHYPADRAFT_153324', 'DOF5.7', 'DOF2.4', 'PHYPADRAFT_38837', 'DOF5.3', 'HLTF', 'DOF5.6'}	{'DOF1.8', 'PBF', 'PHYPADRAFT_140773', 'PHYPADRAFT_153324', 'DOF5.7', 'DOF2.4', 'PHYPADRAFT_38837', 'DOF5.3', 'HLTF', 'DOF5.6'}			-0.928213	1.21838	-0.732784	0.313126	0.965667
rs10922094	chr1	196692375	G	C	CFH			TTTCTTCACAGATTAATTGAGG	TTTCTTCACACATTAATTGAGG	{'CG34031', 'OdsH', 'NK7.1', 'B-H2', 'unc-4', 'CG32532', 'C15', 'Hmx', 'CG15696-RA', 'unpg', 'tup', 'Nkx2-5', 'lms', 'PHDP', 'SHOX', 'slou', 'YHP1', 'PHO2', 'Rx', 'bsh', 'CG4328-RA', 'CG11085', 'Barhl1', 'en', 'HESX1', 'B-H1', 'hbn'}	{'CG34031', 'OdsH', 'NK7.1', 'B-H2', 'unc-4', 'CG32532', 'C15', 'HLTF', 'Hmx', 'CG15696-RA', 'unpg', 'tup', 'Nkx2-5', 'lms', 'PHDP', 'SHOX', 'slou', 'YHP1', 'PHO2', 'Rx', 'bsh', 'CG4328-RA', 'CG11085', 'Barhl1', 'en', 'BSX', 'HESX1', 'B-H1', 'hbn'}		{'BSX', 'HLTF'}	-1.77823	-2.43586	-1.55599	-4.8907	0.251577
rs3645	chr1	196693886	G	A	CFH			ATATTCATCTGCAGTTTTTATA	ATATTCATCTACAGTTTTTATA	{'KAN1', 'vvl'}	{'KAN1', 'vvl'}			-2.70862	-2.87074	-2.78304	-2.27653	-2.44603
rs514943	chr1	196694783	C	T	CFH			CATGTATTTGCTGACTGCATAA	CATGTATTTGTTGACTGCATAA	{'Mafb'}		{'Mafb'}		-0.470158	-1.00158	-1.75597	-1.17021	-4.80279
rs7546015	chr1	196694952	A	G	CFH			CATTCTGTAGATTGCCTATTCA	CATTCTGTAGGTTGCCTATTCA	{'vvl'}	{'vvl'}			-0.052147	0.204188	-1.78145	1.23255	-0.430081
rs12033127	chr1	196695125	T	G	CFH			TTTTCTATGGTTTTTATGGTTT	TTTTCTATGGGTTTTATGGTTT					0.0256	-0.335298	0.069265	0.11596	1.09372
rs10922097	chr1	196695352	C	T	CFH			CTCTGTTCTGCTCCATTGGCCT	CTCTGTTCTGTTCCATTGGCCT	{'HAP2', 'HLTF'}	{'HAP2', 'HLTF'}			0.708245	0.624887	-1.52898	0.096613	-4.0393
rs488380	chr1	196695375	C	T	CFH			TATATCTGTTCTGGTACAAGTA	TATATCTGTTTTGGTACAAGTA		{'HAP2'}		{'HAP2'}	-0.461758	-1.13661	-0.917781	-1.70983	-1.92933
rs579745	chr1	196695446	A	C	CFH			AGCGTGATGCATCAGCTTTGTG	AGCGTGATGCCTCAGCTTTGTG	{'PHD1'}		{'PHD1'}		-0.725662	-1.21022	-1.2037	-1.026	-3.25332
rs10922098	chr1	196695521	C	T	CFH			AAATTTAAAGCAGTTTTCTTAG	AAATTTAAAGTAGTTTTCTTAG	{'DOF1.8', 'PBF', 'Dof3', 'DOF5.6', 'PHYPADRAFT_140773', 'PHYPADRAFT_153324', 'DOF2.4', 'PHYPADRAFT_38837', 'DOF5.3', 'MNB1A', 'Dof2'}	{'PBF', 'Dof3', 'DOF1.8', 'PHYPADRAFT_140773', 'PHYPADRAFT_153324', 'DOF2.4', 'PHYPADRAFT_38837', 'DOF5.3', 'DOF5.6'}	{'MNB1A', 'Dof2'}		-2.09143	-0.133015	-0.546072	-0.832357	-2.4457
rs485632	chr1	196695663	T	G	CFH			CTATTTATTTTGGCCCTCTCTT	CTATTTATTTGGGCCCTCTCTT	{'PHO2', 'HAP2'}	{'PHO2'}	{'HAP2'}		0.302656	0.357717	1.35394	0.3988	-1.43128
rs10922099	chr1	196695911	G	A	CFH			GGTTGAGACAGTGGGGTTTTCT	GGTTGAGACAATGGGGTTTTCT	{'ARF2'}	{'SOX13', 'SOX18', 'ARF2', 'SOX2'}		{'SOX13', 'SOX18', 'SOX2'}	0.73597	-0.128618	2.70392	-0.023493	-1.55312
rs10922100	chr1	196696078	A	G	CFH			AAATTAACAAAGATATTCCCAA	AAATTAACAAGGATATTCCCAA	{'ara', 'mirr', 'SOX10', 'lbe', 'SOX4', 'PHYPADRAFT_140773', 'DOF5.7', 'caup', 'DOF5.3', 'KAN1', 'ARR10'}	{'ara', 'mirr', 'lbe', 'caup', 'KAN1'}	{'SOX10', 'PHYPADRAFT_140773', 'DOF5.7', 'ARR10', 'DOF5.3', 'SOX4'}		0.279599	1.52224	0.286022	0.560299	1.70889
rs12038674	chr1	196696521	C	A	CFH			AAGATCTAAACTTGACACCCTA	AAGATCTAAAATTGACACCCTA	{'MEIS1', 'ARR1', 'Six4', 'SRD1', 'GAT4', 'GATA12', 'GAT3', 'AFT2', 'HLTF', 'vis', 'GATA8', 'ECM23'}	{'MEIS1', 'ARR1', 'Six4', 'SRD1', 'GAT4', 'GATA12', 'GAT3', 'AFT2', 'vis', 'GATA8', 'ECM23'}	{'HLTF'}		-1.8115	-0.319701	-1.29063	0.551712	1.23447
rs76258507	chr1	196696914	T	C	CFH			AAAGGATTCCTTATTTAATAAA	AAAGGATTCCCTATTTAATAAA	{'PHYPADRAFT_140773', 'lbe', 'SPT2', 'DOF5.7', 'DOF5.3', 'PHO2', 'H2.0'}	{'PHYPADRAFT_140773', 'lbe', 'SPT2', 'DOF5.7', 'DOF5.3', 'PHO2', 'H2.0'}			-1.28418	0.143941	0.317604	0.562342	0.510037
rs1089033	chr1	196697663	A	C	CFH			GGGTATATACACAAAGGATTAT	GGGTATATACCCAAAGGATTAT	{'PHYPADRAFT_140773', 'DOF5.7', 'MOT2', 'DOF5.3', 'Dmbx1', 'OTX2'}	{'NCU02182', 'PHYPADRAFT_140773', 'DOF5.7', 'MOT2', 'DOF5.3', 'Dmbx1', 'OTX2'}		{'NCU02182'}	-2.50196	-1.52179	-2.7294	-1.54155	0.516878
rs36137052	chr1	196697883	T	C	CFH			AAACCATCATTCTCAGCAAACT	AAACCATCATCCTCAGCAAACT	{'AGL42'}	{'AGL42'}			-0.824474	2.28425	-0.278187	1.09557	0.206919
rs28853072	chr1	196697958	A	T	CFH			GAACAATGAGAACACATGGACA	GAACAATGAGTACACATGGACA	{'lin-14', 'MXI1', 'SOX8', 'HLTF'}	{'MXI1', 'SOX8', 'HLTF'}	{'lin-14'}		-0.349271	1.09192	2.51387	1.85871	2.77207
rs7539005	chr1	196698122	A	T	CFH			ACCTGCACGTAGTGCACATGTA	ACCTGCACGTTGTGCACATGTA	{'MXI1', 'PHD1', 'HLTF'}	{'MXI1', 'PHD1', 'HLTF'}			1.00959	-1.11239	-0.492645	-0.456135	-0.766171
rs529899	chr1	196698298	A	T	CFH			GCTGGTTTTTAGAAAAGATTAA	GCTGGTTTTTTGAAAAGATTAA	{'DOF1.8', 'PHYPADRAFT_140773', 'PHYPADRAFT_153324', 'DOF5.7', 'DOF2.4', 'PHYPADRAFT_38837', 'DOF5.3', 'DOF5.6'}	{'DOF1.8', 'PHYPADRAFT_140773', 'PHYPADRAFT_153324', 'DOF5.7', 'DOF2.4', 'PHYPADRAFT_38837', 'DOF5.3', 'DOF5.6'}			-1.01371	-0.441155	0.083888	1.11772	1.29637
rs10922102	chr1	196699157	C	T	CFH			AGCGATCATACATTGTACCTTC	AGCGATCATATATTGTACCTTC	{'GATA15', 'HLTF'}	{'MOT2', 'GATA15'}	{'HLTF'}	{'MOT2'}	-0.709229	-0.060905	-1.17995	-0.085459	0.032511
rs2860102	chr1	196699189	A	T	CFH			TGTATGTGAGATCCAGTTGTTT	TGTATGTGAGTTCCAGTTGTTT	{'GATA8'}		{'GATA8'}		0.663199	-0.87825	-0.18784	-0.745523	0.69583
rs34813609	chr1	196699230	GT	G	CFH			GAGATAATGTGTTTTTTTTTCCA	GAGATAATGTGTTTTTTTTCCA	{'NFATC1', 'GLN3', 'NFATC2', 'NFATC3'}	{'NFATC1', 'GLN3', 'NFATC2', 'NFATC3'}			1.82732	0.123497	0.788193	0.746979	0.27704
rs10801557	chr1	196700451	C	T	CFH			GTCAGGAGCTCGAGACCAGGCT	GTCAGGAGCTTGAGACCAGGCT					2.66107	4.36074	0.271932	3.82593	0.220929
rs4658046	chr1	196701627	C	T	CFH			CTGACAATCTCGTAACTATTTG	CTGACAATCTTGTAACTATTTG	{'vis', 'ARR1', 'MEIS1'}	{'vis', 'ARR1', 'MEIS1'}			-0.88139	-1.14541	-1.60578	0.039532	0.078522
rs10754199	chr1	196701709	A	G	CFH			TTCCACTGGGACAGACCCAGAG	TTCCACTGGGGCAGACCCAGAG					1.10976	0.110324	0.078724	-0.981007	-1.43896
rs10922103	chr1	196701988	G	A	CFH			AGAAGGAAGAGGAATGAGATGA	AGAAGGAAGAAGAATGAGATGA					-2.55127	-2.26625	-1.25602	-3.20129	-4.17866
rs28664709	chr1	196702087	G	A	CFH			AGAAATTAAAGACTGTTTGGAC	AGAAATTAAAAACTGTTTGGAC	{'DOF1.8', 'PHYPADRAFT_140773', 'Arid3a', 'PHYPADRAFT_153324', 'C15', 'DOF5.7', 'DOF2.4', 'PHYPADRAFT_38837', 'DOF5.3', 'DOF5.6'}	{'DOF5.7', 'Arid3a'}	{'DOF1.8', 'PHYPADRAFT_140773', 'PHYPADRAFT_153324', 'C15', 'DOF2.4', 'PHYPADRAFT_38837', 'DOF5.3', 'DOF5.6'}		-0.324195	-0.776843	-0.731413	-1.2434	-3.04712
rs58335053	chr1	196702536	AAAAC	A	CFH			AAAAAAAAAAAAAACATCCAAAGCAT	AAAAAAAAAAAATCCAAAGCAT	{'ara', 'mirr', 'PBF', 'Dof3', 'PHYPADRAFT_140773', 'DOF5.7', 'HMG-I/Y', 'DOF5.3', 'ZNF384', 'YAP5', 'MNB1A', 'Dof2'}	{'PBF', 'Dof3', 'PHYPADRAFT_140773', 'DOF5.7', 'HMG-I/Y', 'DOF5.3', 'ZNF384', 'YAP5', 'MNB1A', 'Dof2'}	{'ara', 'mirr'}		1.18274	3.26705	1.57261	2.30887	0.246803
rs368465	chr1	196702851	T	C	CFH			AGCAAAGGAGTCTCAGTAAGGT	AGCAAAGGAGCCTCAGTAAGGT	{'DOF5.7', 'PHYPADRAFT_140773', 'DOF5.3'}	{'DOF5.7', 'PHYPADRAFT_140773', 'DOF5.3'}			-0.424873	0.119424	-0.015462	0.101713	0.222363
rs402056	chr1	196702856	G	A	CFH			AGGAGTCTCAGTAAGGTCCAGG	AGGAGTCTCAATAAGGTCCAGG		{'ceh-48'}		{'ceh-48'}	0.686543	0.442289	1.45033	0.845251	-0.93843
rs203688	chr1	196703255	G	A	CFH			GGCCCCCAAAGGCCAATAAAAA	GGCCCCCAAAAGCCAATAAAAA	{'SKN7', 'ADR1', 'PHYPADRAFT_140773', 'HOXB13', 'DOF5.7', 'ceh-48', 'cre-1', 'DOF5.3'}	{'ADR1', 'PBF', 'Dof3', 'DOF1.8', 'HOXB13', 'DOF5.6', 'DOF5.7', 'DOF2.4', 'ceh-48', 'PHYPADRAFT_140773', 'PHYPADRAFT_153324', 'PHYPADRAFT_38837', 'cre-1', 'DOF5.3', 'MNB1A', 'Dof2'}	{'SKN7'}	{'PBF', 'Dof3', 'DOF1.8', 'PHYPADRAFT_153324', 'DOF2.4', 'PHYPADRAFT_38837', 'Dof2', 'MNB1A', 'DOF5.6'}	-1.97686	0.801977	-0.685813	0.907676	-0.66587
rs12038333	chr1	196703324	G	A	CFH			GGGACACTGAGTGGAAAATTTC	GGGACACTGAATGGAAAATTTC	{'NFATC4'}	{'NFATC4'}			0.641286	-2.67055	1.2534	0.488726	-0.873235
rs12045503	chr1	196703343	C	T	CFH			TTCTCATGCCCTACAAAGCCTG	TTCTCATGCCTTACAAAGCCTG	{'PHYPADRAFT_140773', 'PBF', 'Dof3', 'DOF5.3', 'MNB1A', 'Dof2'}	{'PHYPADRAFT_140773', 'PBF', 'Dof3', 'DOF5.3', 'MNB1A', 'Dof2'}			2.17802	-1.57679	-0.482146	-0.179716	1.4744
rs9970075	chr1	196704300	T	G	CFH			TCACCATGTTTGCCTGGCTCGT	TCACCATGTTGGCCTGGCTCGT	{'AGL55', 'HLTF'}	{'AGL55', 'HAP2', 'HLTF'}		{'HAP2'}	-1.61458	-1.53003	1.08245	1.19737	-1.71288
rs9970784	chr1	196704672	C	T	CFH			TAAAGCAGCGCCCTTTGAGAGA	TAAAGCAGCGTCCTTTGAGAGA	{'PBF', 'Dof3', 'DOF1.8', 'DOF5.6', 'PHYPADRAFT_140773', 'PHYPADRAFT_153324', 'CRZ1', 'DOF2.4', 'PHYPADRAFT_38837', 'DOF5.3', 'HLTF', 'MNB1A', 'Dof2'}	{'PBF', 'Dof3', 'DOF1.8', 'DOF5.6', 'PHYPADRAFT_140773', 'PHYPADRAFT_153324', 'DOF2.4', 'PHYPADRAFT_38837', 'DOF5.3', 'HLTF', 'MNB1A', 'Dof2'}	{'CRZ1'}		-2.07472	-0.539665	-1.15462	-1.50768	-0.486896
rs1831282	chr1	196704863	A	C	CFH			TCTGGTGATAACTGATGCTTAT	TCTGGTGATACCTGATGCTTAT	{'GZF3', 'GLN3', 'GATA3', 'elt-6', 'Optix'}	{'Optix', 'so', 'Six4'}	{'GZF3', 'GLN3', 'GATA3', 'elt-6'}	{'so', 'Six4'}	-3.07424	-0.49685	-3.33903	0.215571	-5.33233
rs2019724	chr1	196705787	T	C	CFH			ACACACCCCATACTGTGTATGC	ACACACCCCACACTGTGTATGC	{'cre-1', 'AFT2'}	{'MIG2', 'YGR067C', 'ADR1', 'YPR022C', 'cre-1', 'TDA9', 'AFT2', 'MIG3', 'MIG1'}		{'MIG2', 'YGR067C', 'ADR1', 'YPR022C', 'TDA9', 'MIG3', 'MIG1'}	-0.107797	0.049648	0.4945	-1.2926	-0.475707
rs6428357	chr1	196706441	A	G	CFH			GCCACTAAAGAGGTGAACAGAG	GCCACTAAAGGGGTGAACAGAG	{'DOF1.8', 'PHYPADRAFT_140773', 'PHYPADRAFT_153324', 'DOF5.7', 'DOF2.4', 'PHYPADRAFT_38837', 'DOF5.3', 'schlank', 'DOF5.6'}	{'MSN2', 'DOF1.8', 'PHYPADRAFT_140773', 'PHYPADRAFT_153324', 'DOF5.7', 'RGM1', 'DOF2.4', 'PHYPADRAFT_38837', 'DOF5.3', 'MSN4', 'schlank', 'DOF5.6'}		{'MSN4', 'MSN2', 'RGM1'}	1.26059	0.717717	0.2042	0.614779	1.76672
rs6695321	chr1	196706731	A	G	CFH			ACACACTTAAAGAAGACTATCC	ACACACTTAAGGAAGACTATCC	{'DOF1.8', 'PHYPADRAFT_140773', 'PHYPADRAFT_153324', 'C15', 'DOF5.7', 'DOF2.4', 'PHYPADRAFT_38837', 'DOF5.3', 'DOF5.6'}		{'DOF1.8', 'PHYPADRAFT_140773', 'PHYPADRAFT_153324', 'C15', 'DOF5.7', 'DOF2.4', 'PHYPADRAFT_38837', 'DOF5.3', 'DOF5.6'}		0.347589	0.6306	-0.602913	0.097869	-0.938274
rs402991	chr1	196706973	C	G	CFH			AATGTCTGAGCTAATGAGAGCC	AATGTCTGAGGTAATGAGAGCC	{'POU6F1(var.2)', 'Pdx1', 'CG18599', 'zen', 'pb', 'E5', 'zen2', 'ind', 'ems', 'eve', 'lbl'}	{'lbl', 'POU6F1(var.2)', 'E5', 'zen2'}	{'Pdx1', 'CG18599', 'zen', 'pb', 'ind', 'ems', 'eve'}		-2.77198	-2.76554	-5.26985	-2.85994	-0.894856
rs399469	chr1	196706975	A	T	CFH			TGTCTGAGCTAATGAGAGCCTT	TGTCTGAGCTTATGAGAGCCTT	{'POU6F1(var.2)', 'Pdx1', 'CG18599', 'zen', 'pb', 'E5', 'zen2', 'ind', 'ems', 'eve', 'lbl'}		{'POU6F1(var.2)', 'Pdx1', 'CG18599', 'zen', 'pb', 'E5', 'zen2', 'ind', 'ems', 'eve', 'lbl'}		-0.410097	-1.09476	-8.34698	0.417094	-1.04768
rs10733086	chr1	196707805	A	T	CFH			TCTTCTTGACAACTACAATAGT	TCTTCTTGACTACTACAATAGT	{'vis', 'MEIS1'}		{'vis', 'MEIS1'}		-0.579436	-1.07781	-0.616286	-0.194323	-0.766744
rs1410997	chr1	196708033	C	A	CFH			TCTAGACATTCTATGCCATGCT	TCTAGACATTATATGCCATGCT	{'YAP5', 'HLTF'}	{'BSX', 'YAP5', 'HLTF'}		{'BSX'}	-1.01765	0.359036	-0.145041	-0.242423	-0.430475
rs6664705	chr1	196708712	G	A	CFH			CTCTGTTAGGGCAAGCCCACTG	CTCTGTTAGGACAAGCCCACTG	{'CRZ1'}	{'CRZ1'}			0.357206	0.492555	0.55732	-0.925992	-0.796185
rs203685	chr1	196708815	C	A	CFH			ATTTTCCCACCGACTCCAAAAG	ATTTTCCCACAGACTCCAAAAG	{'DOF1.8', 'PHYPADRAFT_140773', 'PHYPADRAFT_153324', 'DOF5.7', 'DOF2.4', 'PHYPADRAFT_38837', 'ERF008', 'DOF5.3', 'DREB26', 'DOF5.6'}	{'DOF1.8', 'PHYPADRAFT_140773', 'PHYPADRAFT_153324', 'DOF5.7', 'DOF2.4', 'PHYPADRAFT_38837', 'DOF5.3', 'ARG80', 'DOF5.6'}	{'DREB26', 'ERF008'}	{'ARG80'}	0.413998	-1.33345	1.30749	-1.70328	-1.05578
rs203683	chr1	196709302	G	C	CFH			TAATTTACATGATTCAATTAAA	TAATTTACATCATTCAATTAAA	{'BARX1', 'Prrx2', 'Shox2', 'HOXB3', 'UNCX', 'Dlx2', 'GBX2', 'LBX2', 'PDX1', 'ISX', 'GSX1', 'ESX1', 'Dlx3', 'TLX2', 'EN1', 'HLTF', 'NKX6-2', 'Arid3a', 'DLX5', 'MSX1', 'DLX6', 'Msx3', 'MIXL1', 'EN2', 'HOXB2', 'Dlx4', 'DRGX', 'PRRX1', 'RAX2', 'MSX2', 'ALX3', 'RAX', 'LHX1', 'MNX1'}	{'BARX1', 'Prrx2', 'Shox2', 'HOXB3', 'UNCX', 'Dlx2', 'GBX2', 'LBX2', 'PDX1', 'ISX', 'GSX1', 'ESX1', 'Dlx3', 'TLX2', 'EN1', 'NKX6-2', 'Arid3a', 'DLX5', 'MSX1', 'DLX6', 'Msx3', 'MIXL1', 'EN2', 'HOXB2', 'Dlx4', 'AGL42', 'DRGX', 'PRRX1', 'RAX2', 'MSX2', 'ALX3', 'RAX', 'LHX1', 'MNX1'}	{'HLTF'}	{'AGL42'}	1.22054	-1.55234	0.737056	0.49472	0.240108
rs7522681	chr1	196709475	G	A	CFH			GCCATTGCCCGATTCATACCAT	GCCATTGCCCAATTCATACCAT	{'HLTF'}	{'THAP1', 'HLTF'}		{'THAP1'}	-0.853311	-2.45775	-1.05828	-2.66075	-2.74876
rs203682	chr1	196710065	C	A	CFH	TRUE	ON.cone.bipolar	CACAGACACACACATCAGCTGG	CACAGACACAAACATCAGCTGG	{'BHLHA15(var.2)', 'ARF2', 'BHLHE22(var.2)'}	{'ara', 'mirr', 'ARF2', 'BHLHA15(var.2)', 'YAP5', 'BHLHE22(var.2)'}		{'ara', 'mirr', 'YAP5'}	0.792973	-0.712886	2.34827	-0.590986	-1.79817
rs10737680	chr1	196710325	A	C	CFH	TRUE	ON.cone.bipolar	CTACTGTCTCAGCGTATTGGTC	CTACTGTCTCCGCGTATTGGTC	{'HAP2'}	{'CMTA2', 'CMTA3', 'HAP2'}		{'CMTA2', 'CMTA3'}	0.659763	0.615823	0.328671	0.309288	0.323113
rs34845806	chr1	196710779	G	GT	CFH	TRUE	Rod.bipolar, ON.cone.bipolar	TCTTACCCTAGTTTTTTTTATT	TCTTACCCTAGTTTTTTTTTATT	{'P0510F09.23'}	{'P0510F09.23'}			-1.08971	-0.27611	-0.637606	0.050806	-1.20287
rs7535263	chr1	196713216	G	A	CFH			ACTGTTCCTCGTCTTCTTTGAA	ACTGTTCCTCATCTTCTTTGAA	{'TCF7'}	{'TCF7'}			-1.32972	0.735868	-0.801619	-0.304905	-1.10541
rs203679	chr1	196713388	C	A	CFH			AGAAGATCTACAATAGGCAAGA	AGAAGATCTAAAATAGGCAAGA	{'ARR1', 'MOT3', 'SRD1', 'GAT4', 'GATA12', 'GAT3', 'GATA8', 'ECM23'}	{'ARR1', 'MOT3', 'SRD1', 'GAT4', 'GATA12', 'GAT3', 'GATA8', 'ECM23'}			0.115089	0.186975	0.968144	0.549615	0.804688
rs203677	chr1	196714236	A	T	CFH			CTGTTTTATAAGATTAGACTTT	CTGTTTTATATGATTAGACTTT	{'H2.0', 'HLTF'}	{'HLTF'}	{'H2.0'}		-1.41236	-3.28588	1.63925	-3.30923	0.631321
rs6677089	chr1	196715183	A	C	CFH			AGGAATTTATATTTTCAGTCTT	AGGAATTTATCTTTTCAGTCTT	{'PHO2'}		{'PHO2'}		-0.443691	0.880032	0.837659	0.732183	1.73438
rs6688272	chr1	196715262	G	T	CFH			ATTCTGTTATGATTTTCTTTAA	ATTCTGTTATTATTTTCTTTAA		{'PHO2', 'EVX2', 'EVX1', 'BSX'}		{'PHO2', 'EVX2', 'EVX1', 'BSX'}	1.03079	0.066826	-0.234141	-0.517847	-0.80545
rs203674	chr1	196715495	G	T	CFH			TTTATTAGTAGATCTAATCAAT	TTTATTAGTATATCTAATCAAT	{'EVX1', 'ARR1', 'EVX2', 'CG4328-RA', 'Abd-B', 'SRD1', 'GAT4', 'Dbx', 'GATA12', 'BSX', 'GAT3', 'PHO2', 'GATA8', 'ECM23', 'H2.0'}	{'EVX1', 'EVX2', 'CG4328-RA', 'Abd-B', 'Dbx', 'BSX', 'PHO2', 'H2.0'}	{'ARR1', 'SRD1', 'GATA12', 'GAT4', 'GAT3', 'GATA8', 'ECM23'}		-1.02405	-2.80686	-1.74994	-1.45519	-0.70862
rs3753395	chr1	196717522	A	T	CFH			ACAAAAATGGATTTTAATAGAG	ACAAAAATGGTTTTTAATAGAG	{'PHO2', 'SPT2', 'DOF5.7', 'lbe'}	{'PHO2', 'SPT2', 'DOF5.7', 'lbe'}			-0.49649	-0.643077	-1.06044	-2.15061	-1.60174
rs10465586	chr1	196718199	A	T	CFH			CAGAGATTTTATTCTAATATAA	CAGAGATTTTTTTCTAATATAA	{'KAN1', 'MOT2', 'ARR10', 'lbe'}	{'MOT2', 'ARR10', 'lbe'}	{'KAN1'}		-0.270486	0.919866	1.22091	-2.88783	1.37077
rs10922104	chr1	196718600	A	G	CFH			AGAGACTCATAAATTTCTTTTC	AGAGACTCATGAATTTCTTTTC	{'ARG80'}	{'ARG80'}			0.813644	0.78302	3.13957	0.643483	2.19139
rs203672	chr1	196719932	T	C	CFH			TATATTTTTTTTAACTTAAAAT	TATATTTTTTCTAACTTAAAAT	{'PHO2', 'SUM1'}	{'PHO2', 'SUM1'}			0.577282	1.47661	-1.63765	-0.791476	0.580894
rs10922105	chr1	196721120	A	C	CFH			ATATCTCTTCATATCCTTTGTC	ATATCTCTTCCTATCCTTTGTC	{'Sox2', 'HLTF'}	{'Sox2', 'HLTF'}			-0.391335	-0.206771	-0.541781	-2.07272	-1.40084
rs10922106	chr1	196722334	A	G	CFH			TAGTTTAGCAAAATACAAAATA	TAGTTTAGCAGAATACAAAATA					1.02764	0.720732	1.03241	2.45475	1.22887
rs393955	chr1	196723340	C	A	CFH	TRUE	Cone, Rod.bipolar	GTTTGAGTACCTTGGTTAGAGA	GTTTGAGTACATTGGTTAGAGA	{'HAP2', 'HLTF'}	{'HAP2', 'HLTF'}			1.21837	0.142116	1.29606	-0.191584	1.78757
rs381974	chr1	196723542	A	G	CFH	TRUE	Cone, Rod.bipolar	AGTAGGTGGCACGGACAGGTAA	AGTAGGTGGCGCGGACAGGTAA	{'MOT3'}	{'MOT3', 'RPN4'}		{'RPN4'}	3.00621	3.20379	2.77327	2.44358	1.96038
rs379489	chr1	196724321	A	G	CFH			CAGTCCCCACATGAGTGCACTG	CAGTCCCCACGTGAGTGCACTG	{'MIG2', 'YGR067C', 'ADR1', 'MXI1', 'YPR022C', 'cre-1', 'TDA9', 'HLTF', 'MIG3', 'MIG1'}	{'ABF4', 'YPR022C', 'cre-1', 'BIM3', 'MNT', 'MAX', 'Mlxip', 'BEE2', 'ADR1', 'Arnt', 'TYE7', 'MYC3', 'PIF3', 'MIG3', 'MIG2', 'BIM2', 'SPT', 'UNE10', 'BIM1', 'MIG1', 'YGR067C', 'PHYPADRAFT_143875', 'nuc-1', 'ARNT::HIF1A', 'Hes1', 'PHYPADRAFT_72483'}	{'TDA9', 'MXI1', 'HLTF'}	{'ABF4', 'BIM3', 'MNT', 'MAX', 'Mlxip', 'BEE2', 'Arnt', 'TYE7', 'MYC3', 'PIF3', 'BIM2', 'SPT', 'UNE10', 'BIM1', 'PHYPADRAFT_143875', 'nuc-1', 'ARNT::HIF1A', 'Hes1', 'PHYPADRAFT_72483'}	3.0735	1.66952	0.230258	1.64324	0.151253
rs3766405	chr1	196726031	C	T	CFH			GTGTGGGCTGCAACTTAAGTTT	GTGTGGGCTGTAACTTAAGTTT	{'PHD1'}		{'PHD1'}		0.956271	0.422434	1.75571	-0.554552	0.77397
rs1410996	chr1	196727803	G	A	CFH			TAGCTGAGTGGCATGAGGTAGT	TAGCTGAGTGACATGAGGTAGT		{'vis', 'MEIS1', 'hth', 'HLTF'}		{'vis', 'MEIS1', 'hth', 'HLTF'}	-0.388435	-0.860119	1.61173	-0.255791	2.11083
rs395544	chr1	196729142	A	G	CFH			TGCCTCACTAACTTCAATATTT	TGCCTCACTAGCTTCAATATTT	{'PHO2', 'ceh-48', 'ATHB-6'}	{'PHO2', 'ceh-48', 'ATHB-6'}			2.26796	0.174245	2.18631	0.225244	0.561222
rs6689009	chr1	196729333	A	G	CFH			GCCATTCTATATAGATTTATTA	GCCATTCTATGTAGATTTATTA	{'EVX1', 'EVX2', 'CG4328-RA', 'Abd-B', 'Dbx', 'BSX', 'MOT2', 'HLTF', 'PHO2', 'H2.0'}	{'EVX1', 'EVX2', 'CG4328-RA', 'Abd-B', 'Dbx', 'BSX', 'HLTF', 'PHO2', 'H2.0'}	{'MOT2'}		2.34617	0.764767	0.717049	0.531622	-0.154353
rs10801558	chr1	196729914	T	G	CFH			TTGTATTTTTTTGATATCAGTT	TTGTATTTTTGTGATATCAGTT	{'Optix'}	{'Optix'}			0.832688	2.36369	0.227364	0.04461	0.068606
rs7514261	chr1	196731784	G	A	CFH			CTTGGCAGTTGTTTTCTTTCAG	CTTGGCAGTTATTTTCTTTCAG	{'NFIC', 'HAP2', 'HMG-1'}	{'PHO2', 'NFIC', 'HAP2'}	{'HMG-1'}	{'PHO2'}	-0.406373	-1.35435	-0.300288	-1.27942	0.512398
rs380390	chr1	196731921	G	C	CFH			TTCAATACTTGGTCTATAACTT	TTCAATACTTCGTCTATAACTT	{'HAP2', 'ceh-48', 'HLTF'}	{'Deaf1', 'ceh-48'}	{'HAP2', 'HLTF'}	{'Deaf1'}	0.777755	-0.104149	0.033139	0.739138	1.05305
rs7540032	chr1	196732154	C	T	CFH			CCATCTGGATCTTAAGCTATCT	CCATCTGGATTTTAAGCTATCT		{'Hand1::Tcf3'}		{'Hand1::Tcf3'}	1.22677	-1.6944	-0.345222	-2.76052	1.00387
rs10922108	chr1	196732343	A	T	CFH			TTGGTATTTTAAAAATACTTTC	TTGGTATTTTTAAAATACTTTC	{'DOF5.7', 'HAP2', 'HLTF'}	{'HAP2', 'HLTF'}	{'DOF5.7'}		0.204582	-0.334483	-0.726652	0.021103	0.220387
rs1329428	chr1	196733680	C	T	CFH			GAACTAAGAGCTTTAGAATACA	GAACTAAGAGTTTTAGAATACA					-2.72378	-2.6355	-0.077536	-4.64436	-4.50394
rs35253683	chr1	196734909	G	A	CFH			TTCTTTGTCCGTTTTCTCTTCT	TTCTTTGTCCATTTTCTCTTCT		{'HLTF'}		{'HLTF'}	-2.72267	-1.83267	-0.170169	-2.86683	-1.1983
rs10801559	chr1	196735074	G	A	CFH			TGCTTTAGCTGTGTCCCAGAAT	TGCTTTAGCTATGTCCCAGAAT					0.132359	0.657336	-2.2091	-1.56413	-0.023068
rs2064456	chr1	196735313	A	G	CFH			GAAAATTTCAATATTTTGAAAC	GAAAATTTCAGTATTTTGAAAC	{'PHO2', 'ceh-48', 'AHL12', 'ATHB-6'}		{'PHO2', 'ceh-48', 'AHL12', 'ATHB-6'}		3.41923	2.48026	2.76655	1.11329	2.53494
rs1329427	chr1	196735429	C	T	CFH			TATACTGGGTCACAATGTTCTT	TATACTGGGTTACAATGTTCTT	{'NR2C2(var.2)'}		{'NR2C2(var.2)'}		-0.804553	-0.886361	-1.15832	-1.8841	0.27557
rs10922109	chr1	196735502	C	A	CFH			TTACTATCAGCAAATACTTTAA	TTACTATCAGAAAATACTTTAA	{'FZF1', 'HLTF'}	{'FZF1', 'HLTF'}			0.715365	-1.19652	-0.538066	-1.83114	-0.332974
rs731557	chr1	196735885	C	A	CFH			AAACGTCTCCCTGAATTGATAA	AAACGTCTCCATGAATTGATAA	{'GLN3', 'elt-6', 'Optix', 'DOF5.3', 'DOF5.6'}	{'GLN3', 'elt-6', 'Optix', 'DOF5.3', 'HLTF', 'DOF5.6'}		{'HLTF'}	0.356484	-0.861122	0.236259	0.082124	1.32944
rs16840522	chr1	196741786	T	C	CFH			ATTGATTCTATATATCGCTATT	ATTGATTCTACATATCGCTATT	{'MOT2'}		{'MOT2'}		1.61341	-1.00274	-0.081655	-0.002986	-1.04248
rs121913059	chr1	196747245	C	T	CFH			TCTTTCATCACGTTCTCACACA	TCTTTCATCATGTTCTCACACA					-0.539095	-1.89378	-0.205969	-3.56951	-1.74264
rs371960809	chr1	196752801	A	T	CFH			TTTTTTTCTCACAAATTAGTGT	TTTTTTTCTCTCAAATTAGTGT					-0.569602	0.452028	-1.67243	-0.255411	0.458965
rs61818925	chr1	196846320	T	G	CFHR2			TTATCTTATTTTACAGACTATG	TTATCTTATTGTACAGACTATG	{'PHO2'}		{'PHO2'}		2.01732	0.33286	-0.105291	0.047216	-0.355613
rs115094736	chr1	196852250	T	G	CFHR2, CFHR4			AACTTTTTACTTTTTACTCAAG	AACTTTTTACGTTTTACTCAAG	{'HLTF'}	{'HLTF'}			3.25167	1.46128	1.27593	1.11019	0.843735
rs60642321	chr1	196853238	A	G	CFHR2, CFHR4			AACATGATGAAATGCTTTCTCT	AACATGATGAGATGCTTTCTCT	{'PRDM1', 'HLTF'}	{'PRDM1', 'HLTF'}			-2.88116	0.899174	-2.74323	0.68924	-0.851394
rs7542235	chr1	196854483	A	G	CFHR2, CFHR4			TTTGGTTGAGAGACGATGATAT	TTTGGTTGAGGGACGATGATAT	{'Optix', 'HAP2'}	{'Optix', 'HAP2'}			-0.396923	-0.540323	0.108565	-1.54583	-0.864954
rs16840639	chr1	196855643	T	C	CFHR2, CFHR4			TCTTGAGATATTTGAAAACATT	TCTTGAGATACTTGAAAACATT	{'ara', 'mirr', 'HLTF', 'PHO2', 'ARR10', 'YAP5'}	{'ara', 'mirr', 'HLTF', 'ARR10', 'YAP5'}	{'PHO2'}		1.1295	2.29039	0.543432	2.21587	-0.284317
rs7519758	chr1	196856157	C	T	CFHR2, CFHR4			GAGCCGCCTCCCTCAGCTCAAA	GAGCCGCCTCTCTCAGCTCAAA	{'ERF069', 'ERF094', 'ERF096', 'ERF7', 'ERF098'}	{'ERF069', 'ERF094', 'ERF096', 'ERF7', 'ERF098'}			2.43883	1.01209	0.054408	0.492695	2.98339
rs1412636	chr1	196982329	G	A	CFHR5			CATTGCAGAAGAGTTCATATTT	CATTGCAGAAAAGTTCATATTT	{'PHO2', 'VDR'}	{'PBF', 'DOF1.8', 'PHYPADRAFT_140773', 'PHYPADRAFT_153324', 'DOF5.7', 'DOF2.4', 'PHYPADRAFT_38837', 'DOF5.3', 'PHO2', 'VDR', 'DOF5.6'}		{'PBF', 'PHYPADRAFT_140773', 'PHYPADRAFT_153324', 'DOF1.8', 'DOF5.7', 'DOF2.4', 'PHYPADRAFT_38837', 'DOF5.3', 'DOF5.6'}	0.401923	-0.896276	-0.158253	-1.63851	0.071591
rs10801583	chr1	196987431	T	C	CFHR5			CATGAAGTACTTGCCCATGCCT	CATGAAGTACCTGCCCATGCCT	{'THAP1', 'HLTF'}	{'THAP1', 'HLTF'}			-0.948211	0.53657	-2.62009	-2.11468	-1.626
rs191281603	chr1	196989521	C	G	CFHR5			CTATAAATTTCCCTCTACACAC	CTATAAATTTGCCTCTACACAC					-1.23912	-0.147523	0.705276	1.28986	1.73273
rs1332664	chr1	196998328	G	T	CFHR5			AAAACATTTTGTTGATCTTGTT	AAAACATTTTTTTGATCTTGTT	{'ara', 'mirr', 'GATA15', 'HLTF', 'YAP5'}	{'ara', 'mirr', 'GATA15', 'HLTF', 'YAP5'}			-1.39847	0.733314	-0.133254	-0.035736	1.16264
rs12116643	chr1	197004053	T	C	CFHR5			TTCATATTTATGTTCTTGGTGA	TTCATATTTACGTTCTTGGTGA	{'PHO2', 'HAP2'}	{'PHO2', 'HAP2'}			0.551501	1.93735	1.68074	1.60668	1.40237
rs4844390	chr1	207761504	A	G	CD46			CATTTTGTAAATAGTTTCATCT	CATTTTGTAAGTAGTTTCATCT	{'NCU00019'}		{'NCU00019'}		1.68332	1.45298	-1.09768	-0.149362	1.92272
rs11118580	chr1	207785725	T	C	CD46			GTCCTTCTTATACTTAACATGC	GTCCTTCTTACACTTAACATGC	{'ara', 'mirr', 'NKX3-1', 'lbe', 'caup', 'CG11617', 'HLTF'}	{'ara', 'mirr', 'lbe', 'caup', 'CG11617', 'HLTF'}	{'NKX3-1'}		0.135693	-0.27199	-0.1216	-1.29069	2.78916
rs4844620	chr1	207807556	G	A	MIR29B2CHG	TRUE	Cone, OFF.cone.bipolar, Gly.amacrine	CACACCCTGTGGCGTGATGTAG	CACACCCTGTAGCGTGATGTAG	{'MET28', 'AFT2'}	{'AFT2'}	{'MET28'}		-2.68515	-0.431762	-3.49171	-3.0569	-2.20944
rs61821315	chr1	207854351	C	T	MIR29B2CHG	TRUE	Retinal.ganglion.cell, Rod, ON.cone.bipolar, Muller.glia, AII.amacrine, Cone, GABA.amacrine, OFF.cone.bipolar, Gly.amacrine, Horizontal, Rod.bipolar, Astrocyte	CACTGTGCTGCCCACATTGGCT	CACTGTGCTGTCCACATTGGCT	{'HAP2', 'THAP1', 'HLTF'}	{'HAP2', 'HLTF'}	{'THAP1'}		0.37595	-0.834047	-1.11497	-4.12406	-1.81044
rs7550821	chr1	207856602	C	T	MIR29B2CHG	TRUE	Rod, Muller.glia, AII.amacrine, Rod.bipolar, Cone	AGAAAAACAACGCCCAAGTAGA	AGAAAAACAATGCCCAAGTAGA	{'ara', 'mirr', 'DOF5.7', 'CRZ1', 'SOX18', 'DOF5.3', 'fkh-9'}	{'ara', 'mirr', 'HIC2', 'DOF5.7', 'SOX18', 'fkh-9', 'SRY'}	{'CRZ1', 'DOF5.3'}	{'HIC2', 'SRY'}	-0.338859	-1.25515	-0.334869	-1.19558	-1.46951
rs4844621	chr1	207856958	A	G	MIR29B2CHG	TRUE	Cone, Rod, Rod.bipolar	CTCTAATATCACAAAAGCTTTC	CTCTAATATCGCAAAAGCTTTC	{'DOF1.8', 'lbe', 'PBF', 'DOF5.6', 'PHYPADRAFT_140773', 'DOF5.7', 'PHYPADRAFT_153324', 'DOF2.4', 'PHYPADRAFT_38837', 'DOF5.3', 'MNB1A', 'Dof2'}	{'DOF1.8', 'lbe', 'PBF', 'DOF5.6', 'PHYPADRAFT_140773', 'DOF5.7', 'PHYPADRAFT_153324', 'DOF2.4', 'PHYPADRAFT_38837', 'DOF5.3', 'MNB1A', 'Dof2'}			0.268397	0.474093	0.306789	1.38573	2.39279
rs7551724	chr1	207857511	C	T	MIR29B2CHG	TRUE	Horizontal, OFF.cone.bipolar, Cone, Muller.glia, Rod, GABA.amacrine	AAGTTAGAGACACCATCTTCAA	AAGTTAGAGATACCATCTTCAA	{'ARF2'}		{'ARF2'}		-1.56302	0.049966	-0.307523	1.15407	-1.54273
rs12141901	chr1	207857889	G	A	MIR29B2CHG	TRUE	Muller.glia, Rod, GABA.amacrine, Rod.bipolar	CTGCACTCTAGCCTGTGCAACA	CTGCACTCTAACCTGTGCAACA					-0.442245	0.046595	-1.10607	-0.613597	-1.07154
rs61821318	chr1	207860361	C	T	MIR29B2CHG			ACCCATCACCCAGCTTCAACAA	ACCCATCACCTAGCTTCAACAA	{'ACE2'}		{'ACE2'}		-1.0283	0.392106	0.387939	-0.116917	-0.135206
rs4844622	chr1	207860984	C	T	MIR29B2CHG	TRUE	GABA.amacrine, Muller.glia	AGGCTGCCCTCGGACAGAACCA	AGGCTGCCCTTGGACAGAACCA	{'OPI1'}	{'OPI1', 'HLTF'}		{'HLTF'}	-0.171012	0.269681	0.124835	0.262886	-0.422333
rs882198	chr1	207863164	C	T	MIR29B2CHG	TRUE	ON.cone.bipolar, GABA.amacrine, Horizontal, OFF.cone.bipolar, Retinal.ganglion.cell, Rod	CCTTCTCTGCCGCTGGTTAGTT	CCTTCTCTGCTGCTGGTTAGTT	{'ERF069', 'ERF098', 'ERF7'}	{'SWI5'}	{'ERF7', 'ERF098', 'ERF069'}	{'SWI5'}	0.429901	-0.600553	-0.13056	-1.19058	0.32693
rs1967689	chr1	207866126	G	C	MIR29B2CHG	TRUE	GABA.amacrine, Muller.glia, OFF.cone.bipolar, Rod.bipolar, AII.amacrine, Retinal.ganglion.cell, ON.cone.bipolar, Horizontal	CATTTCCACAGGCTCCACCCTA	CATTTCCACACGCTCCACCCTA	{'ZNF354C', 'NFATC1', 'NFATC3'}	{'ZNF354C', 'NFATC1', 'NFATC3'}			-1.78325	-0.999543	0.483635	0.389605	1.59147
rs17050244	chr2	120525054	A	G	LINC01101			AATTCTTTGTAGGTGCAATTCT	AATTCTTTGTGGGTGCAATTCT		{'Macho-1'}		{'Macho-1'}	-0.476647	-1.3344	2.10455	-0.573693	0.762971
rs74750896	chr2	120525651	G	A	LINC01101	TRUE	Cone, GABA.amacrine	TTGTCTCTGCGTGAAATAACAT	TTGTCTCTGCATGAAATAACAT	{'ara', 'mirr', 'lbe', 'caup', 'Ahr::Arnt'}	{'ara', 'mirr', 'lbe', 'caup', 'SOK2'}	{'Ahr::Arnt'}	{'SOK2'}	-1.498	-1.34759	-1.11836	-1.12564	-1.10679
rs6721654	chr2	120544335	C	T	LINC01101			CGGGTTTGTGCGGATCTCCTCT	CGGGTTTGTGTGGATCTCCTCT					0.41212	-1.48871	-0.766256	-0.988387	-1.70369
rs72837798	chr2	122459801	C	G	TSN			GAAAGTGAGGCTAAATACTGGT	GAAAGTGAGGGTAAATACTGGT	{'PHYPADRAFT_140773', 'PBF', 'Dof3', 'DOF5.3'}	{'PHYPADRAFT_140773', 'PBF', 'Dof3', 'NCU00019', 'DOF5.3'}		{'NCU00019'}	-1.43734	-0.079281	-1.57619	-1.7027	0.185177
rs11884770	chr2	227222204	T	C	COL4A3, LOC654841			ACCCTTGACATACAATACCCAA	ACCCTTGACACACAATACCCAA	{'NCU02182', 'MEIS1', 'hth', 'HLTF', 'vis'}	{'NCU02182', 'MEIS1', 'Six4', 'HMRA1', 'HLTF', 'vis'}	{'hth'}	{'HMRA1', 'Six4'}	1.13005	0.077628	1.53075	0.902332	0.675789
rs56072732	chr2	236610853	C	T	ACKR3			TGTAGAAAGGCGGAGAGCAACG	TGTAGAAAGGTGGAGAGCAACG	{'PHYPADRAFT_140773', 'CHA4', 'DOF5.7', 'HAL9', 'DOF5.3'}	{'DOF5.7', 'PHYPADRAFT_140773', 'DOF5.3'}	{'CHA4', 'HAL9'}		-2.59481	-2.87975	-3.82673	-3.3359	-4.11947
rs77360121	chr3	2050422	A	G	CNTN4			AATAAGTAGTATAGCAGAGGTC	AATAAGTAGTGTAGCAGAGGTC					0.954345	1.0835	2.13003	0.177149	0.891315
rs6795735	chr3	64719689	C	T	ADAMTS9-AS2			TCATCCTTCACGTCAGACTAGT	TCATCCTTCATGTCAGACTAGT	{'TGA1A'}		{'TGA1A'}		-2.45003	-1.10545	-1.71617	-0.858018	1.15187
rs7428936	chr3	64725174	T	C	ADAMTS9-AS2			TTTTAAAAAGTGATGCATATTA	TTTTAAAAAGCGATGCATATTA	{'PBF', 'Dof3', 'PHYPADRAFT_140773', 'DOF5.7', 'PHYPADRAFT_38837', 'DOF2.5', 'AT1G47655', 'DOF1.8', 'PHD1', 'CDF3', 'DOF5.3', 'EVX2', 'PHYPADRAFT_153324', 'CDF2', 'PHO2', 'DOF5.6', 'EVX1', 'DOF2.4', 'BSX'}	{'EVX1', 'EVX2', 'PBF', 'Dof3', 'DOF1.8', 'DOF5.6', 'PHYPADRAFT_140773', 'DOF5.7', 'PHYPADRAFT_153324', 'DOF2.4', 'PHD1', 'BSX', 'PHYPADRAFT_38837', 'CDF2', 'DOF5.3', 'PHO2', 'MNB1A', 'Dof2'}	{'CDF3', 'AT1G47655', 'DOF2.5'}	{'MNB1A', 'Dof2'}	1.24724	2.12099	-0.133615	1.71167	1.23022
rs10715116	chr3	64727730	TG	T	ADAMTS9-AS2			GTTGAGTCCTTGTACTGCCTCAT	GTTGAGTCCTTTACTGCCTCAT	{'SPL9', 'HLTF'}	{'HLTF'}	{'SPL9'}		0.383807	0.893086	2.31729	2.43179	0.933373
rs17727064	chr3	64728506	G	A	ADAMTS9-AS2			AAATGTCCCCGACACTGACATC	AAATGTCCCCAACACTGACATC	{'MEIS1', 'hth', 'ARF2', 'cre-1', 'vis'}	{'MEIS1', 'ADR1', 'hth', 'cre-1', 'vis'}	{'ARF2'}	{'ADR1'}	-0.12827	-1.06829	-1.65687	-1.65556	-3.06262
rs62247658	chr3	64729479	C	T	ADAMTS9-AS2			GGATAGCCTACTATCCTAATAG	GGATAGCCTATTATCCTAATAG	{'lbe'}	{'EVX2', 'EVX1', 'lbe', 'BSX'}		{'EVX2', 'EVX1', 'BSX'}	0.613421	3.15454	3.02742	3.25795	0.478264
rs6445425	chr3	64733415	G	C	ADAMTS9-AS2			TACCTTTTGGGAAAGTTCTGAA	TACCTTTTGGCAAAGTTCTGAA	{'PBF', 'PHYPADRAFT_140773', 'DOF5.3', 'HLTF', 'RBPJ'}	{'PBF', 'PHYPADRAFT_140773', 'DOF5.3', 'HLTF', 'HAP2'}	{'RBPJ'}	{'HAP2'}	2.11678	-0.666064	1.97364	-1.21635	-0.123927
rs13096392	chr3	64736935	G	T	ADAMTS9-AS2			TTCAAAATATGAGCCTCAAATA	TTCAAAATATTAGCCTCAAATA		{'EVX2', 'EVX1', 'AHL12', 'BSX', 'PHO2'}		{'EVX1', 'PHO2', 'EVX2', 'AHL12', 'BSX'}	0.062342	0.958197	-0.7998	0.377434	0.461006
rs6775974	chr3	64738956	C	T	ADAMTS9-AS2			AAAAGTTATGCTAATAAACATG	AAAAGTTATGTTAATAAACATG	{'PBF', 'PHYPADRAFT_140773', 'DOF5.7', 'PHYPADRAFT_38837', 'POU3F4', 'YAP5', 'DOF1.8', 'lbe', 'FOXL1', 'POU2F1', 'DOF5.3', 'HLTF', 'FOXG1', 'PHYPADRAFT_153324', 'fkh-2', 'DOF5.6', 'ara', 'POU3F1', 'mirr', 'Foxf1', 'DOF2.4', 'POU5F1B', 'FOXP3'}	{'PBF', 'PHYPADRAFT_140773', 'DOF5.7', 'PHYPADRAFT_38837', 'YAP5', 'DOF1.8', 'lbe', 'FOXL1', 'DOF5.3', 'HLTF', 'H2.0', 'FOXG1', 'PHYPADRAFT_153324', 'PHO2', 'fkh-2', 'DOF5.6', 'ara', 'mirr', 'Foxf1', 'DOF2.4', 'FOXP3'}	{'POU3F4', 'POU3F1', 'POU2F1', 'POU5F1B'}	{'PHO2', 'H2.0'}	-1.39209	-0.784893	-0.425154	-1.42329	-0.382624
rs17676309	chr3	64744445	T	C	ADAMTS9-AS2			AAAATTTCAGTTGGGAATGTCT	AAAATTTCAGCTGGGAATGTCT	{'RBPJ'}	{'RBPJ', 'BHLHA15(var.2)', 'BHLHE22(var.2)'}		{'BHLHA15(var.2)', 'BHLHE22(var.2)'}	-0.157452	2.66409	-0.630863	2.25355	3.60544
rs140647181	chr3	99461824	T	C	COL8A1			TCCTGAGGCCTCCTAGTCATGC	TCCTGAGGCCCCCTAGTCATGC	{'Pax2'}	{'GIS1', 'Pax2'}		{'GIS1'}	-2.66131	-0.699636	-0.133749	1.64935	0.472544
rs17777354	chr3	99658376	C	T	COL8A1			GCCTTCTCATCGCCTCTTAACT	GCCTTCTCATTGCCTCTTAACT					2.15855	-0.524082	1.25268	-1.95595	-0.770533
rs34578241	chr3	99659155	T	C	COL8A1			CCCAGTTGCTTCACATGTAGTA	CCCAGTTGCTCCACATGTAGTA	{'MXI1', 'HLTF'}	{'ZNF354C', 'MXI1', 'HLTF'}		{'ZNF354C'}	-1.56722	-0.66852	-1.67853	-0.132291	-0.904698
rs62281832	chr3	99659233	G	A	COL8A1			TAGCTGGCTCGTGGTTGGACCT	TAGCTGGCTCATGGTTGGACCT					-1.4269	-0.044337	1.09961	1.08442	-0.014498
rs62281833	chr3	99659353	T	G	COL8A1			TCCCTGTTTGTGGCATGGGCCA	TCCCTGTTTGGGGCATGGGCCA	{'SKN7'}	{'SKN7'}			-0.678396	-1.01309	-1.23368	-0.599352	-2.62398
rs6774706	chr3	99661545	C	T	COL8A1			ACAGCTGCTACGAAAGACATTA	ACAGCTGCTATGAAAGACATTA	{'PHYPADRAFT_140773', 'MYOG', 'Myod1', 'DOF5.7', 'BSX', 'DOF5.3', 'HLTF', 'BHLHA15(var.2)', 'YAP5', 'BHLHE22(var.2)'}	{'PHYPADRAFT_140773', 'MYOG', 'Myod1', 'DOF5.7', 'BSX', 'DOF5.3', 'HLTF', 'BHLHA15(var.2)', 'YAP5', 'BHLHE22(var.2)'}			-0.388954	-1.81734	-1.08544	-0.94649	-1.18675
rs34400116	chr3	99662948	G	A	COL8A1			CTCTGATCCGGATGCATTCTTT	CTCTGATCCGAATGCATTCTTT	{'CAT8', 'YER184C', 'RHOXF1', 'GATA8', 'PHD1', 'ASG1', 'GATA15', 'Tcfl5', 'ECM22'}	{'GATA8', 'GATA15', 'RHOXF1'}	{'CAT8', 'YER184C', 'PHD1', 'ASG1', 'Tcfl5', 'ECM22'}		-0.698246	0.120039	-0.565789	-1.13558	1.1353
rs35952376	chr3	99663077	T	C	COL8A1			GAGGAATGCTTATAGAGAATGA	GAGGAATGCTCATAGAGAATGA					-0.917749	-0.673092	1.42375	-0.521394	1.05247
rs62281835	chr3	99665411	G	A	COL8A1			CTTTGCCATAGGGCTGGTTCTT	CTTTGCCATAAGGCTGGTTCTT					2.07263	0.966182	-0.209428	2.04062	-0.094733
rs35340549	chr3	99669415	T	C	COL8A1			TGTAAATGCATTGAGTCATTAA	TGTAAATGCACTGAGTCATTAA	{'HOXB3', 'NKX6-1', 'NKX6-3', 'GSX1', 'FOS', 'HOXB8', 'GSX2', 'HOXD4', 'HOXA7', 'HOXD8', 'NKX6-2', 'HOXB4', 'HOXA6', 'Pax2', 'HOXA4', 'HOXC4', 'Barhl1', 'BSX', 'BARHL2'}	{'HOXB3', 'NKX6-1', 'NKX6-3', 'GSX1', 'FOS', 'HOXB8', 'GSX2', 'HOXD4', 'HOXA7', 'HOXD8', 'NKX6-2', 'HOXB4', 'HOXA6', 'Pax2', 'HOXA4', 'HOXC4', 'Barhl1', 'BSX', 'BARHL2'}			1.58676	0.122826	4.04332	-1.01761	-0.105384
rs13079203	chr3	99669671	T	C	COL8A1			TCCACTTCCATATCCTACATAA	TCCACTTCCACATCCTACATAA					1.35625	-1.42307	0.889653	-2.00349	-0.460862
rs13100157	chr3	99670684	G	A	COL8A1			ATTGAAAATAGTCACCCTGCTG	ATTGAAAATAATCACCCTGCTG					1.11031	4.89337	2.27095	3.26701	0.708089
rs13081022	chr3	99670838	A	G	COL8A1			TAGAGTCCACATATATATCTAT	TAGAGTCCACGTATATATCTAT	{'MOT2'}	{'MOT2'}			1.24913	0.252677	2.25197	0.382686	1.67318
rs13082798	chr3	99674707	C	T	COL8A1			AATTGCTTTCCTCAACAACTGT	AATTGCTTTCTTCAACAACTGT	{'MYB'}	{'MYB'}			0.306363	-0.756936	-1.38658	-0.766141	-0.062295
rs200991487	chr3	99677061	A	AT	COL8A1			GTACAAAAAGAAAAAGAGAGAG	GTACAAAAAGATAAAAGAGAGAG	{'AZF1', 'DOF1.8', 'PHYPADRAFT_140773', 'PHYPADRAFT_153324', 'DOF5.7', 'DOF2.4', 'PHYPADRAFT_38837', 'DOF5.3', 'DOF5.6'}	{'GLN3', 'DOF1.8', 'PHYPADRAFT_140773', 'PHYPADRAFT_153324', 'DOF5.7', 'DOF2.4', 'PHYPADRAFT_38837', 'DOF5.3', 'DOF5.6'}	{'AZF1'}	{'GLN3'}	-2.5414	0.891904	-4.57784	0.147124	-0.309254
rs13066932	chr3	99677309	G	A	COL8A1			ATAATCCAGTGTCCAAATCTTT	ATAATCCAGTATCCAAATCTTT	{'OTX1', 'Gsc', 'ARR1', 'PITX3', 'RHOXF1', 'bcd', 'oc', 'dve', 'GSC2', 'Pitx1', 'unc-30', 'PITX1'}	{'OTX1', 'Gsc', 'ARR1', 'PITX3', 'RHOXF1', 'bcd', 'oc', 'dve', 'GSC2', 'Pitx1', 'unc-30', 'PITX1'}			-0.192723	1.13264	-2.0023	1.87564	-0.491386
rs13095226	chr3	99677428	T	C	COL8A1			AGGAATGGCCTTCAGGAAACTT	AGGAATGGCCCTCAGGAAACTT					-1.23881	0.525986	-0.863642	-1.9781	-2.15821
rs13067276	chr3	99677480	G	A	COL8A1			TATTTACAGGGAGAGTGAAAAA	TATTTACAGGAAGAGTGAAAAA	{'DOF5.7'}	{'ETV4', 'DOF5.7'}		{'ETV4'}	0.096174	-0.283751	-0.752074	-0.179132	-0.559105
rs35766910	chr3	99678410	T	C	COL8A1			CAGAGAAGACTTTTAGAAGGAA	CAGAGAAGACCTTTAGAAGGAA	{'HLTF'}	{'HLTF'}			-1.73079	-0.0506	-1.66307	1.4872	2.24251
rs13059876	chr3	99679312	A	G	COL8A1			TGACGTTTGTATAATAGCAAAG	TGACGTTTGTGTAATAGCAAAG	{'PHO2', 'PHYPADRAFT_140773', 'lbe', 'DOF5.3'}	{'PHYPADRAFT_140773', 'lbe', 'DOF5.3'}	{'PHO2'}		1.30803	1.29474	2.54476	0.518279	2.40618
rs6808963	chr3	99685469	G	A	COL8A1			AAACATAAACGTGTCAACGTGA	AAACATAAACATGTCAACGTGA	{'ara', 'BARHL1', 'mirr', 'WRKY48', 'ARNT::HIF1A', 'DOF5.3', 'YAP5', 'BARHL2', 'DOF5.6'}	{'ara', 'FOXG1', 'mirr', 'WRKY48', 'FOXL1', 'Foxf1', 'ARNT::HIF1A', 'DOF5.3', 'HLTF', 'FOXP3', 'fkh-2', 'YAP5'}	{'BARHL1', 'BARHL2', 'DOF5.6'}	{'FOXG1', 'FOXL1', 'Foxf1', 'HLTF', 'FOXP3', 'fkh-2'}	-0.629873	-0.305191	-2.36329	-0.511068	0.944499
rs71313563	chr3	99686014	A	C	COL8A1			AAAATCTCCTAGAGGTAGCTAG	AAAATCTCCTCGAGGTAGCTAG	{'ARR1'}	{'ARR1'}			-1.281	-0.007114	-0.298859	-1.19168	-1.0857
rs141491663	chr3	99686176	AAAT	A	COL8A1			CGCATCCTCAAAATAATAATAGAAC	CGCATCCTCAAAATAATAGAAC	{'PHO2', 'lbe'}	{'PHO2', 'lbe'}			2.87261	0.959056	3.72908	0.485323	2.57214
rs35299440	chr3	99688048	T	C	COL8A1			CTCCCAAACATTGGAATAAAAT	CTCCCAAACACTGGAATAAAAT	{'ara', 'mirr', 'YAP5', 'HLTF'}	{'ara', 'mirr'}	{'YAP5', 'HLTF'}		1.74815	0.630146	2.7614	0.774993	0.040887
rs4535264	chr3	99694110	T	C	COL8A1			CTCTATGATGTTCACACAGTGA	CTCTATGATGCTCACACAGTGA					-0.156605	0.177647	0.563541	1.25233	0.700557
rs55975637	chr3	99701009	G	A	COL8A1			CCTAAGGTCAGAAGGTGTTGTT	CCTAAGGTCAAAAGGTGTTGTT	{'NR2F2', 'NR2C2(var.2)', 'NR2C1'}	{'NR2F2', 'NR2C2(var.2)', 'WRKY48', 'DOF1.8', 'PHYPADRAFT_140773', 'PHYPADRAFT_153324', 'WRKY57', 'DOF5.7', 'WRKY2', 'DOF2.4', 'WRKY43', 'PHYPADRAFT_38837', 'DOF5.3', 'NR2C1', 'WRKY18', 'WRKY8', 'DOF5.6'}		{'WRKY48', 'PHYPADRAFT_140773', 'PHYPADRAFT_153324', 'DOF5.7', 'WRKY2', 'PHYPADRAFT_38837', 'WRKY18', 'DOF5.6', 'DOF1.8', 'WRKY57', 'DOF2.4', 'WRKY43', 'DOF5.3', 'WRKY8'}	-1.58851	1.12196	-2.46372	-1.86024	-1.31614
rs34795953	chr3	99746082	C	A	COL8A1			GGGTGGACACCTGAACGAAAGG	GGGTGGACACATGAACGAAAGG	{'ZEB1', 'RAV1(var.2)', 'PHYPADRAFT_140773', 'DOF5.7', 'DOF5.3'}	{'MXI1', 'PHYPADRAFT_140773', 'DOF5.7', 'DOF5.3', 'HLTF'}	{'ZEB1', 'RAV1(var.2)'}	{'MXI1', 'HLTF'}	2.76198	-0.390779	3.5997	1.36318	3.46811
rs62283491	chr3	99747267	T	C	COL8A1			AAATAACATATACCTCTAAGCA	AAATAACATACACCTCTAAGCA	{'ara', 'mirr', 'lbe', 'caup', 'MOT2'}	{'ara', 'mirr', 'lbe', 'caup'}	{'MOT2'}		0.077267	-0.447441	0.86563	-0.071987	1.26647
rs62283492	chr3	99748134	C	A	COL8A1	TRUE	GABA.amacrine	ATTTGAGACCCAGTGAAACTAA	ATTTGAGACCAAGTGAAACTAA					0.430648	1.25612	0.198879	-0.438767	0.923811
rs62283495	chr3	99752672	C	A	COL8A1			TTACTTGATTCTCCCTCACGCC	TTACTTGATTATCCCTCACGCC	{'HLTF'}	{'onecut', 'HLTF'}		{'onecut'}	1.85926	3.06412	1.37152	5.35307	-1.1328
rs7636514	chr3	99752797	C	T	COL8A1			TTGAAATGAACAAACTCCCGCA	TTGAAATGAATAAACTCCCGCA					0.544622	0.836502	0.81177	0.166286	-0.422118
rs34605311	chr3	99754212	A	G	COL8A1			ATTTGGAATCATTTTTCCACCT	ATTTGGAATCGTTTTTCCACCT	{'NFATC1', 'NFAT5', 'NFATC2', 'NFATC3'}	{'NFATC1', 'NFAT5', 'NFATC2', 'NFATC3'}			1.72865	2.73757	-0.260841	2.05404	-1.24112
rs13073356	chr3	99756622	T	A	COL8A1			GAAATAAATGTTACAGTAGAAA	GAAATAAATGATACAGTAGAAA	{'Barhl1', 'BARHL2'}	{'Six4', 'Barhl1', 'Optix', 'so', 'BARHL2'}		{'Optix', 'so', 'Six4'}	-1.56276	-2.30519	0.101244	-1.63452	0.541086
rs13081855	chr3	99762695	G	T	COL8A1			TACAGTGTATGTCAAGAGGCAG	TACAGTGTATTTCAAGAGGCAG	{'WRKY48'}		{'WRKY48'}		0.175578	1.30886	0.850756	0.569729	0.794642
rs34267913	chr3	99767194	A	G	COL8A1			ACTTTTTACAATACAACTTCAT	ACTTTTTACAGTACAACTTCAT	{'HLTF'}	{'HLTF'}			0.784525	0.878907	0.859569	2.3997	2.72333
rs34510467	chr3	99769154	C	A	COL8A1			GGTTCCTCATCTTATTTTTAAG	GGTTCCTCATATTATTTTTAAG	{'PHO2', 'SUM1'}	{'EVX2', 'EVX1', 'BSX', 'PHO2', 'SUM1'}		{'EVX2', 'EVX1', 'BSX'}	0.581372	0.117967	0.102235	-0.883322	-0.044067
rs35742383	chr3	99769295	C	T	COL8A1			AACCATTTCCCGAAGGACAAGA	AACCATTTCCTGAAGGACAAGA	{'YPR196W', 'HLTF'}	{'HLTF'}	{'YPR196W'}		0.409644	-0.353461	-2.35717	-0.556812	-1.76845
rs13077478	chr3	99769753	T	C	COL8A1			ACCGTGTCTCTATTAAAAATAC	ACCGTGTCTCCATTAAAAATAC	{'EVX1', 'Arid3a', 'DOF5.7', 'BSX', 'EVX2'}	{'NKX6-2', 'BARX1', 'Arid3a', 'HOXB3', 'DOF5.7', 'BSX', 'HLTF', 'GSX1'}	{'EVX2', 'EVX1'}	{'NKX6-2', 'BARX1', 'HOXB3', 'HLTF', 'GSX1'}	-0.401527	-1.08914	-0.205999	0.255716	3.13173
rs34886851	chr3	99772031	C	G	COL8A1			TACTACCTAGCAAAGCCCACAT	TACTACCTAGGAAAGCCCACAT	{'PBF', 'Dof3', 'PHYPADRAFT_140773', 'CRZ1', 'DOF5.3', 'MNB1A', 'Dof2'}	{'PBF', 'Dof3', 'PHYPADRAFT_140773', 'CRZ1', 'DOF5.3', 'MNB1A', 'Dof2'}			-2.46558	-0.918003	0.408143	-1.25958	-0.712947
rs35804387	chr3	99772554	T	C	COL8A1			AGTGTGGGGGTAGGAGGAATAT	AGTGTGGGGGCAGGAGGAATAT	{'AT3G24120', 'MSN2', 'Macho-1'}	{'AT3G24120', 'MSN2', 'Macho-1'}			-2.13198	-1.69701	-1.03242	-0.965244	-0.041355
rs13100689	chr3	99773249	T	C	COL8A1	TRUE	Muller.glia	ATATGTGTTGTTTGAATTGTTA	ATATGTGTTGCTTGAATTGTTA	{'LIN54', 'Sox5'}	{'Sox5'}	{'LIN54'}		0.551765	2.68626	3.06446	-0.361721	3.61938
rs13079051	chr3	99774375	G	T	COL8A1			CCTGTATAAGGCCAGGTACTCA	CCTGTATAAGTCCAGGTACTCA	{'SKN7', 'MOT3'}	{'MOT3'}	{'SKN7'}		-1.41103	-1.3878	-1.43425	-0.96894	-0.810099
rs13079056	chr3	99774380	G	C	COL8A1			ATAAGGCCAGGTACTCATAGAG	ATAAGGCCAGCTACTCATAGAG	{'SKN7', 'MOT3'}	{'ACE2', 'SKN7'}	{'MOT3'}	{'ACE2'}	3.30562	2.22372	4.48726	1.41008	1.80742
rs35468254	chr3	99778894	T	A	COL8A1			TGCACAGTTATGAACTAAGTGC	TGCACAGTTAAGAACTAAGTGC					1.3181	2.63481	-0.352875	2.14984	-0.403773
rs373906179	chr4	4271081	CTGTTG	C	LYAR			TACAGCCACCCTGTTGTGTTATGAAAT	TACAGCCACCCTGTTATGAAAT					2.99872	2.84577	5.26277	1.5687	1.55594
rs150938341	chr4	4271085	TGTGTT	T	LYAR			GCCACCCTGTTGTGTTATGAAATACTA	GCCACCCTGTTATGAAATACTA					2.99872	2.84577	5.26277	1.5687	1.55594
rs1002285	chr4	56906546	C	T	REST	TRUE	Muller.glia, Cone	AGAGGTCCTACGTGGGTATACC	AGAGGTCCTATGTGGGTATACC					-1.01765	-1.54247	-1.7404	0.047716	-0.135013
rs781654	chr4	56908010	C	G	REST	TRUE	ON.cone.bipolar, Rod.bipolar, Rod, Astrocyte, OFF.cone.bipolar, Muller.glia, Cone, Horizontal, Microglia, GABA.amacrine, Gly.amacrine, Retinal.ganglion.cell, AII.amacrine	CGGCGGCTGCCGCAGCCGAGAC	CGGCGGCTGCGGCAGCCGAGAC	{'ERF069', 'ERF098', 'ERF7'}	{'ERF069'}	{'ERF7', 'ERF098'}		-0.363455	0.456392	-0.353777	-0.152671	0.031963
rs1713985	chr4	56920284	G	T	REST			GTCCTGAAATGAAGGTTTGTTC	GTCCTGAAATTAAGGTTTGTTC					1.00418	1.18669	-1.66756	0.613981	-1.54844
rs13134351	chr4	62475648	C	T	ADGRL3-AS1			AGGCAGGTCTCGTGTGACTGAC	AGGCAGGTCTTGTGTGACTGAC					0.096345	0.357378	0.403588	-0.525232	-2.01305
rs6819266	chr4	62476552	G	C	ADGRL3-AS1			TATCTTGCAAGCTCAGTTCCCT	TATCTTGCAACCTCAGTTCCCT					-2.37643	-3.08475	-2.74054	-2.75078	-3.65255
rs4698770	chr4	109632398	C	T	MCUB	TRUE	ON.cone.bipolar	TTTAGACTTACCATTTATTGTT	TTTAGACTTATCATTTATTGTT	{'HLTF', 'CG4328-RA', 'Sox5'}	{'CG4328-RA', 'Sox5'}	{'HLTF'}		-0.344776	-0.644064	-0.326942	1.44998	0.22662
rs4698775	chr4	109669323	G	T	MCUB			TTTTTTTCTCGGAATGCTAAAT	TTTTTTTCTCTGAATGCTAAAT	{'CEP3', 'STB4', 'HAL9'}		{'CEP3', 'STB4', 'HAL9'}		-0.906878	-1.62271	0.048238	0.718037	0.415418
rs150366202	chr4	109715454	TTTTATTTATTTA	T	PLA2G12A			GGTAGGTTTATTTTATTTATTTATTTATTTATTT	GGTAGGTTTATTTTATTTATTT	{'PHO2'}	{'PHO2'}			9.98676	6.84532	8.60914	5.50595	4.74836
rs11555260	chr4	109729990	C	A	PLA2G12A	TRUE	Cone, Rod, GABA.amacrine, Horizontal, Rod.bipolar, AII.amacrine, ON.cone.bipolar, Muller.glia, OFF.cone.bipolar, Retinal.ganglion.cell, Microglia, Astrocyte, Gly.amacrine	CCGCCTCGGGCAGGCAGCGCCG	CCGCCTCGGGAAGGCAGCGCCG	{'TFAP2E', 'MOT3', 'ERF069'}	{'MOT3', 'ERF069'}	{'TFAP2E'}		-0.18689	1.86754	-1.04181	-0.519776	0.218497
rs10033900	chr4	109737911	T	C	CFI			CTCCTGCTGTTCCTGGTCTCTG	CTCCTGCTGTCCCTGGTCTCTG					-2.06875	-1.864	-0.733808	-2.69493	-1.75803
rs141853578	chr4	109764664	C	T	CFI			TCTGTATTTCCATGCTTCAAGG	TCTGTATTTCTATGCTTCAAGG	{'NFATC1', 'NFATC3', 'HLTF'}		{'NFATC1', 'NFATC3', 'HLTF'}		-1.34215	-0.102596	0.102733	1.71491	0.157658
rs17586843	chr4	116003028	T	C	MIR1973			ACCAAGAAATTAGTTGATGCCA	ACCAAGAAATCAGTTGATGCCA	{'NAC078'}	{'NAC078'}			1.97111	-0.774595	-2.6141	-0.848534	1.48781
rs7676999	chr4	116012923	C	T	MIR1973			TAATAAGTTTCTTTTTTGACCG	TAATAAGTTTTTTTTTTGACCG	{'lbe'}	{'lbe'}			-1.73379	-0.020663	0.349372	-1.37556	0.520935
rs11132213	chr4	183913758	C	A	STOX2			GTGACAGAGCCAGACTTTGTCT	GTGACAGAGCAAGACTTTGTCT	{'MEIS1', 'MEIS3', 'hth', 'achi', 'HLTF', 'vis'}	{'MEIS1', 'MEIS3', 'hth', 'achi', 'HLTF', 'vis'}			-0.504801	-0.238261	-2.9	-2.12143	-2.71067
rs553169	chr5	9978972	T	C	LINC02112	TRUE	Cone	AGCTCAGATGTTCTCTACTCCC	AGCTCAGATGCTCTCTACTCCC	{'HAND2'}	{'HAND2'}			1.53979	3.0947	-0.117239	2.17652	2.72042
rs114092250	chr5	35494346	G	A	SPEF2			CGCGCGAACCGAAGCAGGGCGA	CGCGCGAACCAAAGCAGGGCGA	{'RSC3', 'OPI1'}	{'PBF', 'Dof3', 'PHYPADRAFT_140773', 'RSC3', 'DOF5.3', 'OPI1', 'MNB1A', 'Dof2'}		{'PHYPADRAFT_140773', 'PBF', 'Dof3', 'DOF5.3', 'MNB1A', 'Dof2'}	1.07206	1.22769	0.821078	-0.335453	-0.156077
rs62358361	chr5	39327786	G	T	C9	TRUE	OFF.cone.bipolar	AGAATATATAGAGAGAAATCAG	AGAATATATATAGAGAAATCAG	{'AT3G24120', 'MOT2'}	{'AT3G24120', 'MOT2', 'Cf2'}		{'Cf2'}	-1.25808	1.2498	-1.29857	0.718257	1.20429
rs11755724	chr6	7118757	A	G	RREB1	TRUE	Muller.glia	GAAAATAGTCAGTTTTTCACCA	GAAAATAGTCGGTTTTTCACCA	{'AGL55'}	{'AGL55'}			1.92894	1.07111	0.918028	0.739712	0.370868
rs13208234	chr6	7118901	G	A	RREB1	TRUE	Muller.glia	CACTCACCTCGGCCTCCCAAAG	CACTCACCTCAGCCTCCCAAAG	{'PHYPADRAFT_140773', 'DOF5.3'}	{'PHYPADRAFT_140773', 'DOF5.3'}			3.35142	0.640461	0.241849	-1.17784	-0.104188
rs11243143	chr6	7120224	G	A	RREB1			GCCGAGCCGTGCAGATCCCTTG	GCCGAGCCGTACAGATCCCTTG	{'ERF069', 'HLTF'}	{'ERF069', 'HLTF'}			0.260353	0.023084	0.94045	-1.33597	-1.20718
rs3863228	chr6	7127754	A	G	RREB1	TRUE	Cone	GTCTGGTGGAAATAGAATCTGT	GTCTGGTGGAGATAGAATCTGT	{'AT3G24120', 'NFATC4'}	{'AT3G24120'}	{'NFATC4'}		-1.24122	-0.107571	-3.50511	-0.413432	-0.678397
rs13193887	chr6	7127965	G	T	RREB1	TRUE	Cone	TGTGAAGGAAGTCAGACTGCAG	TGTGAAGGAATTCAGACTGCAG					-0.008559	1.88333	2.72257	1.03461	2.41645
rs11243145	chr6	7131203	G	A	RREB1			TGGGATTACAGGCGTGAGCCAC	TGGGATTACAAGCGTGAGCCAC	{'OTX2'}	{'OTX2'}			-0.35751	0.071014	1.50972	0.970531	3.5217
rs35379140	chr6	7132369	C	CT	RREB1			TTGGGTTTTACTGTGTTGCCCA	TTGGGTTTTACTTGTGTTGCCCA	{'THAP1'}	{'THAP1', 'HLTF'}		{'HLTF'}	-2.52338	0.804645	-1.77924	-0.012091	-0.821798
rs3129989	chr6	30805745	T	C	LINC00243			CCTGCCTCAATCTCCCAAGTAG	CCTGCCTCAACCTCCCAAGTAG	{'ARR1'}		{'ARR1'}		-2.15679	-5.38746	-2.12426	-4.2933	-1.8306
rs3130783	chr6	30806580	G	A	LINC00243			TCATGTGGAAGCATTATGGGAC	TCATGTGGAAACATTATGGGAC	{'Foxn1', 'YAP5', 'BSX'}	{'ara', 'mirr', 'BSX', 'HLTF', 'YAP5'}	{'Foxn1'}	{'ara', 'mirr', 'HLTF'}	-1.63078	-2.4662	-0.290501	-1.5718	-0.920781
rs12661281	chr6	31874821	T	A	SLC44A4			AGTCCATGGGTCCTCCGGGCAG	AGTCCATGGGACCTCCGGGCAG	{'Tcfl5', 'HLTF'}	{'Tcfl5', 'HLTF'}			1.00378	0.247099	0.056158	1.09776	0.823082
rs150374702	chr6	31910929	G	A	C2			GCAGTGAGCCGAGATCGTGCCA	GCAGTGAGCCAAGATCGTGCCA	{'ERF069'}		{'ERF069'}		2.38674	0.746099	1.61411	0.734653	-0.737037
rs115009784	chr6	31919482	G	A	C2			AAAACTACAAGGAGTAATAAAG	AAAACTACAAAGAGTAATAAAG	{'DOF1.8', 'lbe', 'PHYPADRAFT_140773', 'PHYPADRAFT_153324', 'DOF2.4', 'pal-1', 'PHYPADRAFT_38837', 'DOF5.3', 'DOF5.6'}	{'DOF1.8', 'lbe', 'PHYPADRAFT_140773', 'PHYPADRAFT_153324', 'DOF5.7', 'DOF2.4', 'pal-1', 'PHYPADRAFT_38837', 'DOF5.3', 'DOF5.6'}		{'DOF5.7'}	0.048088	-0.940619	1.496	-1.09822	-0.984723
rs183369193	chr6	31923714	C	T	C2	TRUE	Rod	TGGTCTCGATCTCCTGACCTCG	TGGTCTCGATTTCCTGACCTCG	{'ARR1', 'GATA15'}		{'ARR1', 'GATA15'}		4.90829	3.16793	1.61356	2.23365	1.32218
rs17201417	chr6	31925480	A	C	C2	TRUE	Rod	TTTAGTAGAGATGGGGTTTCAC	TTTAGTAGAGCTGGGGTTTCAC					4.22776	2.89568	1.43625	-0.328823	-0.209418
rs144585235	chr6	31932880	G	A	C2, CFB			TCGGGAGGCCGAGGCTGGTGGA	TCGGGAGGCCAAGGCTGGTGGA	{'SKN7', 'ERF069'}	{'SKN7'}	{'ERF069'}		5.16266	1.37082	0.757185	1.68231	1.7106
rs114820183	chr6	31933131	G	C	C2, CFB			GGAGACCATGGGGAGAGGGTGA	GGAGACCATGCGGAGAGGGTGA	{'HLTF'}	{'HAL9', 'HLTF'}		{'HAL9'}	3.00662	2.81051	2.26424	1.69461	3.4729
rs369051082	chr6	31936952	TGTA	T	C2, CFB, C2-AS1			GGCTCATGCCTGTAGTAATCCCAGC	GGCTCATGCCTGTAATCCCAGC	{'OTX1', 'Gsc', 'PITX3', 'RHOXF1', 'bcd', 'oc', 'PITX2', 'dve', 'ACE2', 'GSC2', 'Pitx1', 'unc-30', 'PITX1'}	{'OTX1', 'Gsc', 'PITX3', 'RHOXF1', 'bcd', 'oc', 'PITX2', 'dve', 'ACE2', 'GSC2', 'Pitx1', 'unc-30', 'PITX1'}			2.68621	2.09439	1.19149	-1.52575	-0.875252
rs2507953	chr6	31937551	G	T	C2, CFB, C2-AS1			CCCTCTGCCTGCCACTTTGGGC	CCCTCTGCCTTCCACTTTGGGC	{'HLTF'}	{'HLTF'}			-1.45857	-2.04057	-4.04589	-3.37395	-2.48713
rs9380272	chr6	31938233	G	A	C2, CFB, C2-AS1			GAATGTCGAAGGGCACGGATGC	GAATGTCGAAAGGCACGGATGC		{'DOF5.7', 'MOT3', 'PHYPADRAFT_140773', 'DOF5.3'}		{'DOF5.7', 'MOT3', 'PHYPADRAFT_140773', 'DOF5.3'}	1.99014	1.38138	3.00979	-0.288874	1.46083
rs7772063	chr6	31938557	T	A	C2, CFB, C2-AS1			AGTGGTGCGATCTCGGCTCACT	AGTGGTGCGAACTCGGCTCACT	{'ARR1', 'GATA15'}		{'ARR1', 'GATA15'}		1.81231	2.04625	2.52104	1.14597	2.78999
rs7754520	chr6	31938728	C	T	C2, CFB, C2-AS1			GGCGCGATTTCGGCTCACCGCA	GGCGCGATTTTGGCTCACCGCA	{'Deaf1'}	{'HAP2'}	{'Deaf1'}	{'HAP2'}	1.27576	-0.256256	2.24445	-0.457963	-1.14401
rs654727	chr6	31939088	C	T	C2, CFB, C2-AS1			TGTGAGCCACCATGCCCAGCCT	TGTGAGCCACTATGCCCAGCCT	{'ACE2', 'HIC2', 'HLTF'}	{'ACE2', 'HIC2'}	{'HLTF'}		1.21548	4.20509	5.60638	2.686	3.27262
rs550605	chr6	31939370	T	C	C2, CFB, C2-AS1			GCAGAGGTCATGAGATCTTCAG	GCAGAGGTCACGAGATCTTCAG	{'NR2C2(var.2)', 'ARR1', 'GAT4', 'GATA12', 'NR2C1', 'ECM23', 'ARR10', 'Pax2'}	{'NR2C2(var.2)', 'ARR1', 'GAT4', 'GATA12', 'NR2C1', 'ECM23', 'ARR10', 'Pax2'}			0.875845	0.46981	0.386178	1.24002	0.56598
rs653414	chr6	31939391	C	T	C2, CFB, C2-AS1			GCCAGGGATCCCAGCATCTTAG	GCCAGGGATCTCAGCATCTTAG	{'ACE2'}		{'ACE2'}		0.787159	1.09329	-1.31296	2.37436	0.615892
rs497239	chr6	31940984	T	C	C2, CFB, C2-AS1			CTGTGGTCTGTCTGAGGGCAGT	CTGTGGTCTGCCTGAGGGCAGT	{'MET28'}	{'MET28'}			-1.04811	-1.85798	-1.57399	0.03216	-0.571322
rs9332741	chr6	31941563	G	A	C2, CFB, C2-AS1			GTGCAGTGGCGGGATCCCGGCT	GTGCAGTGGCAGGATCCCGGCT	{'Tcfl5', 'UGA3'}	{'Tcfl5'}	{'UGA3'}		3.65374	1.59093	2.6387	-0.218157	0.520656
rs609061	chr6	31942385	G	A	C2, CFB			ATTAGGACTCGAACACATCTTT	ATTAGGACTCAAACACATCTTT	{'lin-14'}	{'ara', 'mirr'}	{'lin-14'}	{'ara', 'mirr'}	0.092686	0.069227	-0.60666	-0.083993	0.186142
rs2242572	chr6	31943152	G	A	C2, CFB			GAGCCCGCCAGAGGCCCGTGTT	GAGCCCGCCAAAGGCCCGTGTT	{'CRZ1'}	{'DOF5.7', 'CRZ1', 'PHYPADRAFT_140773', 'DOF5.3'}		{'DOF5.7', 'PHYPADRAFT_140773', 'DOF5.3'}	-1.42896	0.411614	-2.11333	-1.65951	-2.64608
rs547154	chr6	31943161	G	T	C2, CFB			AGAGGCCCGTGTTGGGAACCTG	AGAGGCCCGTTTTGGGAACCTG	{'RBPJ', 'OPI1'}	{'RBPJ', 'OPI1'}			0.614715	-0.814414	2.602	-0.519403	-0.106607
rs541862	chr6	31949174	T	C	CFB			CACCCTGCCATGTGTATCCCTG	CACCCTGCCACGTGTATCCCTG	{'HLTF'}	{'ABF4', 'BIM3', 'MNT', 'MAX', 'Mlxip', 'BEE2', 'Arnt', 'MYC3', 'OJ1058_F05.8', 'BIM2', 'Npas2', 'SPT', 'BIM1', 'Mycn', 'ABI5', 'PHYPADRAFT_143875', 'nuc-1', 'Creb3l2', 'ARNT::HIF1A', 'Hes1', 'PHYPADRAFT_72483'}	{'HLTF'}	{'ABF4', 'BIM3', 'BIM2', 'Npas2', 'MNT', 'SPT', 'MAX', 'BIM1', 'Mycn', 'Mlxip', 'BEE2', 'Arnt', 'MYC3', 'ABI5', 'PHYPADRAFT_143875', 'nuc-1', 'Creb3l2', 'ARNT::HIF1A', 'OJ1058_F05.8', 'Hes1', 'PHYPADRAFT_72483'}	2.49383	0.403856	0.876713	-0.761687	-0.253302
rs4151671	chr6	31951126	C	T	CFB			GCTGAAGTGACGCAGTCTATTC	GCTGAAGTGATGCAGTCTATTC	{'ARG80'}	{'PHD1'}	{'ARG80'}	{'PHD1'}	-2.22292	-3.34062	-3.90325	-1.6893	-1.3306
rs4151672	chr6	31952053	C	T	CFB			TGGACAGGGGCGTGGGATTGAA	TGGACAGGGGTGTGGGATTGAA	{'MSN4', 'btd', 'MSN2', 'RGM1'}	{'MSN4', 'MSN2', 'Macho-1', 'RGM1'}	{'btd'}	{'Macho-1'}	-2.46368	-3.05023	-3.23225	-1.28985	-2.879
rs522162	chr6	31952140	T	C	NELFE			CTGGCCATGTTGTTACACTGAG	CTGGCCATGTCGTTACACTGAG	{'SKN7', 'HLTF'}	{'SKN7', 'HOXA9', 'HLTF'}		{'HOXA9'}	-0.072769	1.48848	-0.274784	1.16322	-0.54309
rs760070	chr6	31952179	T	C	NELFE			TTTTTAAAGGTTTAACCCCAAT	TTTTTAAAGGCTTAACCCCAAT	{'ADR1', 'DOF1.8', 'PHYPADRAFT_140773', 'PHYPADRAFT_153324', 'C15', 'DOF5.7', 'DOF2.4', 'cre-1', 'PHYPADRAFT_38837', 'DOF5.3', 'DOF5.6'}	{'ADR1', 'DOF1.8', 'PHYPADRAFT_140773', 'PHYPADRAFT_153324', 'C15', 'DOF5.7', 'DOF2.4', 'cre-1', 'PHYPADRAFT_38837', 'DOF5.3', 'DOF5.6'}			3.79294	4.57526	1.84774	6.37027	0.605027
rs550513	chr6	31952910	C	T	NELFE	TRUE	Retinal.ganglion.cell	CATTCTCTCTCAAGCCTCTAGC	CATTCTCTCTTAAGCCTCTAGC					1.79527	6.97579	-0.618109	6.76147	-1.35952
rs1265906	chr6	31956220	C	T	NELFE			TGAGCCACCGCGCCCGGCCTCA	TGAGCCACCGTGCCCGGCCTCA	{'Tcfl5', 'RSC3', 'CRZ1'}	{'HIC2', 'Tcfl5'}	{'RSC3', 'CRZ1'}	{'HIC2'}	-0.59697	-2.54742	-4.02823	-2.98356	-3.43332
rs403569	chr6	31957103	G	A	NELFE			TCCAGGGACCGTCTTTCTTGAT	TCCAGGGACCATCTTTCTTGAT					-3.18836	-1.7893	-4.06595	-1.3437	0.846864
rs429608	chr6	31962685	G	A	SKIV2L			GAGCCACTGGGGAGTCAATCCT	GAGCCACTGGAGAGTCAATCCT	{'WRKY48', 'WRKY43', 'WRKY18', 'WRKY8', 'WRKY40'}	{'WRKY48', 'WRKY43', 'WRKY18', 'WRKY8', 'WRKY40'}			-0.171022	1.86894	-0.668716	-0.112091	-0.21479
rs444921	chr6	31964400	C	T	SKIV2L			TTAGGGGCTGCCCAGAGGGCAG	TTAGGGGCTGTCCAGAGGGCAG	{'MSN4', 'MSN2', 'THAP1', 'RGM1'}	{'MSN4', 'MSN2', 'RGM1'}	{'THAP1'}		-0.194606	1.65771	-0.142507	0.24271	-0.197935
rs406936	chr6	31965384	G	A	SKIV2L			AACATGGACAGATGTTGAAACA	AACATGGACAAATGTTGAAACA	{'ara', 'mirr', 'STE12', 'HAND2', 'Ptf1a', 'HLTF'}	{'ara', 'STE12', 'mirr', 'HLTF'}	{'HAND2', 'Ptf1a'}		1.19837	-1.88218	2.69204	-0.840636	-2.65162
rs454212	chr6	31966595	C	T	SKIV2L			TGTCCAAGGCCCCATGGTTGCA	TGTCCAAGGCTCCATGGTTGCA	{'cre-1', 'HLTF'}	{'HLTF'}	{'cre-1'}		1.86535	1.8091	1.35387	1.57202	-0.454089
rs112374598	chr6	31967507	CCT	C	SKIV2L			TCCTTTTCACCCTCTCCCTTCCCA	TCCTTTTCACCCTCCCTTCCCA	{'HLTF'}	{'HLTF'}			5.17144	0.689405	3.11556	2.7864	2.60995
rs453821	chr6	31967534	C	T	SKIV2L			CCACATCATGCTCACTCCTTCC	CCACATCATGTTCACTCCTTCC					-1.44162	-1.71255	-0.722004	-0.476013	-2.17708
rs387608	chr6	31973780	G	A	STK19			TCAAAATTACGTGGGCTGCTTG	TCAAAATTACATGGGCTGCTTG	{'YAP3'}	{'HLTF'}	{'YAP3'}	{'HLTF'}	-0.228751	-0.557104	0.54586	-0.353684	0.37231
rs377370	chr6	31974737	A	G	STK19			CAGGCTGGGTAACAGAGGGAGA	CAGGCTGGGTGACAGAGGGAGA	{'ara', 'mirr', 'lbe', 'caup'}	{'MEIS3', 'MEIS1', 'hth', 'achi', 'vis'}	{'ara', 'mirr', 'lbe', 'caup'}	{'MEIS3', 'MEIS1', 'hth', 'achi', 'vis'}	-1.5332	-0.960342	1.24728	-0.033994	-1.93583
rs2734326	chr6	31975808	T	C	STK19	TRUE	Rod	ACCTCCCAGATGGGGTGGTGGC	ACCTCCCAGACGGGGTGGTGGC	{'HAND2', 'NEUROG2(var.2)'}		{'HAND2', 'NEUROG2(var.2)'}		-0.054145	-0.515822	2.23446	-0.977889	-0.991115
rs547921	chr6	31976543	A	G	STK19			GGGCAGAGACACTCCTCACTTT	GGGCAGAGACGCTCCTCACTTT	{'ARF2', 'HLTF'}	{'Foxn1', 'ARG80', 'HLTF'}	{'ARF2'}	{'Foxn1', 'ARG80'}	0.373361	0.490592	-1.18958	-1.44181	-0.268098
rs550671	chr6	31976816	C	T	STK19			CCGAGGCTGGCGGATCACTCGC	CCGAGGCTGGTGGATCACTCGC					-0.110714	-2.79179	-0.670558	-1.34011	-1.65
rs375784544	chr6	31976956	G	A	STK19			AGGCAGGAGAGTCAGGCAGGGA	AGGCAGGAGAATCAGGCAGGGA	{'MOT3'}	{'MOT3'}			-1.80943	0.407099	-1.51802	-0.119343	-1.92038
rs114492815	chr6	31977107	C	T	STK19	TRUE	Cone	TTTCCTTATGCGCCCAGTTACT	TTTCCTTATGTGCCCAGTTACT	{'CRZ1'}	{'HIC2'}	{'CRZ1'}	{'HIC2'}	1.01693	0.055205	0.247248	-1.90972	-0.919321
rs144629244	chr6	31979015	G	A	STK19			GACTGTGTGCGTCAGGGGTGCT	GACTGTGTGCATCAGGGGTGCT	{'MSN4', 'MSN2', 'Macho-1', 'RGM1'}	{'MSN4', 'MSN2', 'Macho-1', 'RGM1'}			-2.45435	-0.856229	-3.96062	-0.94044	1.1986
rs181705462	chr6	31979250	G	T	STK19	TRUE	Muller.glia	AGGAGGGGGGGAGGAAGAGGGG	AGGAGGGGGGTAGGAAGAGGGG	{'MSN4', 'MSN2', 'ZNF263', 'RGM1'}	{'MSN4', 'MSN2', 'Macho-1', 'RGM1'}	{'ZNF263'}	{'Macho-1'}	-2.0243	-2.22263	-3.18394	-3.33447	-1.60795
rs389512	chr6	31979817	G	C	STK19			CTGGCAGGAAGTGTAAAAGCTT	CTGGCAGGAACTGTAAAAGCTT	{'PBF', 'DOF1.8', 'DOF5.6', 'PHYPADRAFT_140773', 'PHYPADRAFT_153324', 'DOF5.7', 'DOF2.4', 'PHYPADRAFT_38837', 'DOF5.3', 'ELF1', 'ETV4', 'MNB1A', 'Dof2'}	{'DOF1.8', 'PBF', 'DOF5.6', 'PHYPADRAFT_140773', 'PHYPADRAFT_153324', 'DOF5.7', 'DOF2.4', 'PHYPADRAFT_38837', 'DOF5.3', 'MNB1A', 'Dof2'}	{'ETV4', 'ELF1'}		-0.969211	0.009415	1.57729	-0.250195	0.603237
rs114632474	chr6	31980140	C	T	STK19	TRUE	Gly.amacrine	TTCCTCTCCTCGGTCCTAAGAC	TTCCTCTCCTTGGTCCTAAGAC		{'HAP2', 'HLTF'}		{'HAP2', 'HLTF'}	-1.6488	0.72494	-2.07373	-2.16804	-1.53341
rs35227293	chr6	31980644	TCTC	T	STK19			CTGTGCCACTTCTCCTCTAGGGCGC	CTGTGCCACTTCTCTAGGGCGC					2.46614	0.567657	1.96089	0.620679	0.007415
rs12153855	chr6	32107027	T	C	TNXB, ATF6B			TCAGGTTTCCTCCACACCTAGT	TCAGGTTTCCCCCACACCTAGT	{'ZNF354C'}	{'MIG2', 'YGR067C', 'ADR1', 'YPR022C', 'cre-1', 'TDA9', 'MIG3', 'MIG1'}	{'ZNF354C'}	{'MIG2', 'YGR067C', 'ADR1', 'YPR022C', 'cre-1', 'TDA9', 'MIG3', 'MIG1'}	-0.665281	-0.251061	3.04199	0.2946	-0.874177
rs28732174	chr6	32113419	C	A	TNXB, ATF6B	TRUE	Muller.glia	TGCTGAGTGGCCTTGGGGGTGT	TGCTGAGTGGACTTGGGGGTGT	{'MSN2', 'Macho-1', 'HLTF'}	{'MSN2', 'Macho-1', 'HLTF'}			1.35867	-1.34993	0.174913	-0.322664	0.004467
rs12215107	chr6	32124066	G	A	ATF6B	TRUE	Rod.bipolar, ON.cone.bipolar	CAGGCGTGGTGGAGCATGCCTG	CAGGCGTGGTAGAGCATGCCTG					-0.55184	0.523865	0.257309	-0.084634	1.15619
rs28732176	chr6	32129513	C	T	FKBPL	TRUE	OFF.cone.bipolar, Horizontal, AII.amacrine, Rod.bipolar, Gly.amacrine	GCTTGAAGGGCCTCTGGCATCT	GCTTGAAGGGTCTCTGGCATCT					-3.20325	-0.992038	-2.30568	-1.05237	0.743863
rs9391734	chr6	32130206	G	A	FKBPL	TRUE	Gly.amacrine, Rod.bipolar, Horizontal, Microglia, Muller.glia, OFF.cone.bipolar, AII.amacrine, ON.cone.bipolar, GABA.amacrine, Astrocyte, Cone, Rod, Retinal.ganglion.cell	CTTGCCCCACGCGGAGAGGGCA	CTTGCCCCACACGGAGAGGGCA	{'MIG2', 'YGR067C', 'ADR1', 'YPR022C', 'MBP1', 'cre-1', 'HAL9', 'Hes1', 'MIG3', 'MIG1'}	{'MIG2', 'YGR067C', 'ADR1', 'YPR022C', 'cre-1', 'HAL9', 'TDA9', 'MIG3', 'MIG1'}	{'MBP1', 'Hes1'}	{'TDA9'}	-1.93358	-2.34119	-2.09073	-0.015929	-0.890895
rs13211318	chr6	32134903	A	C	FKBPL			AATTGGACTGAGGGAAACCATA	AATTGGACTGCGGGAAACCATA	{'che-1'}	{'che-1'}			0.829842	0.791823	1.43092	0.537476	1.48542
rs12213851	chr6	32139384	T	C	PRRT1			CTCAGCCTCCTGAGTAGCTGGG	CTCAGCCTCCCGAGTAGCTGGG					-2.69774	-4.61682	-0.713677	-4.09295	-3.0362
rs204993	chr6	32187804	A	G	PBX2	TRUE	Rod, GABA.amacrine, Horizontal, ON.cone.bipolar, Muller.glia	GGAGAAGAGCAGTGAGGAGGAT	GGAGAAGAGCGGTGAGGAGGAT					-0.085495	1.50468	0.445239	0.117439	1.12238
rs3134939	chr6	32201844	T	A	NOTCH4			CTGAGTTCCTTCAACTCTTAGA	CTGAGTTCCTACAACTCTTAGA					0.486451	-0.447464	0.818723	0.2813	-0.66524
rs2071287	chr6	32202656	C	T	NOTCH4			TCCCGCTCTCCATCAAGCAAAC	TCCCGCTCTCTATCAAGCAAAC		{'FZF1'}		{'FZF1'}	1.50843	0.257242	0.284551	1.47926	-1.0875
rs2071277	chr6	32203906	T	C	NOTCH4	TRUE	AII.amacrine, Horizontal, Gly.amacrine, Retinal.ganglion.cell	GGAGATTAGATGTCACACACTG	GGAGATTAGACGTCACACACTG					1.06704	0.110034	1.48514	0.90106	-1.75589
rs3131295	chr6	32205480	G	A	NOTCH4			CCCGGGAGGCGGAGGTTGCAGT	CCCGGGAGGCAGAGGTTGCAGT	{'Tcfl5', 'PUT3', 'HAL9'}	{'Tcfl5', 'PUT3'}	{'HAL9'}		-1.97839	-2.69779	-1.48402	-1.0178	-1.44236
rs3130294	chr6	32210996	T	C	NOTCH4			CGCCATGGCTTACGCCTGTAAT	CGCCATGGCTCACGCCTGTAAT	{'HLTF'}	{'HLTF'}			-1.07615	-3.34916	-0.458563	-4.13688	-1.77568
rs943080	chr6	43858890	C	T	VEGFA			AGAGAGCTAACCTGCTGCCCTG	AGAGAGCTAATCTGCTGCCCTG		{'GATA1'}		{'GATA1'}	6.90873	8.4549	5.82935	11.1007	4.19215
rs4711751	chr6	43860845	T	C	VEGFA			TCATTATCTCTGTTTTAGAGAT	TCATTATCTCCGTTTTAGAGAT	{'HOXC4', 'HOXB3', 'HOXD4', 'BSX', 'GSX1'}	{'HOXC4', 'HOXB3', 'HOXD4', 'BSX', 'GSX1'}			0.296835	0.4661	0.911911	1.3512	1.87314
rs45584738	chr6	43995910	C	T	LOC101929705			CAGTCAATTCCACCTTCCAGAG	CAGTCAATTCTACCTTCCAGAG	{'WRKY48', 'WRKY43', 'WRKY18', 'WRKY8', 'WRKY40'}	{'WRKY48', 'WRKY43', 'WRKY18', 'WRKY8', 'WRKY40'}			-0.909497	-0.693311	-0.533562	-0.253255	-0.75937
rs41282646	chr6	43996031	C	A	LOC101929705			TCGTGCTGTGCAATATTATGTC	TCGTGCTGTGAAATATTATGTC	{'EVX2', 'EVX1', 'ATHB-6', 'BSX', 'PHO2'}	{'PHO2', 'EVX2', 'EVX1', 'BSX'}	{'ATHB-6'}		-0.16053	-0.039925	1.57599	-0.301038	-0.245358
rs76098842	chr6	43996943	TG	T	LOC101929705			TTGGTGGGGATGGGGGGGCACAA	TTGGTGGGGATGGGGGGCACAA	{'MSN2', 'HAP2', 'Macho-1'}	{'MSN2', 'HAP2', 'Macho-1'}			-0.941664	-0.121446	0.219366	-0.395614	1.10304
rs2295334	chr6	44003090	G	A	AL109615.3, C6orf223	TRUE	Muller.glia, Astrocyte, OFF.cone.bipolar, GABA.amacrine	TGTCATCCGCGGCGCTCCGCGG	TGTCATCCGCAGCGCTCCGCGG	{'STP1', 'nit-4', 'brk'}	{'nit-4'}	{'STP1', 'brk'}		-1.61158	0.051202	0.650667	-0.637638	1.57845
rs2273306	chr6	44004888	C	G	AL109615.3, C6orf223	TRUE	Muller.glia, AII.amacrine, Microglia, Cone, Gly.amacrine, Retinal.ganglion.cell	CTGTCTCCCCCCTTCAGACTGG	CTGTCTCCCCGCTTCAGACTGG	{'GIS1'}	{'MIG2', 'rst2', 'YGR067C', 'cre-1', 'TDA9', 'MIG3', 'MIG1'}	{'GIS1'}	{'MIG2', 'rst2', 'YGR067C', 'cre-1', 'TDA9', 'MIG3', 'MIG1'}	-0.853324	2.10662	-0.484149	0.685636	0.975237
rs7746554	chr6	45904611	A	G	CLIC5			GGAGAGTAGTATCACTTCTGAC	GGAGAGTAGTGTCACTTCTGAC		{'Pax2'}		{'Pax2'}	0.295593	1.34323	2.31268	-0.402821	4.04412
rs34208595	chr6	45912199	T	C	CLIC5			TCGCTCTTTGTGAACTTTAGAG	TCGCTCTTTGCGAACTTTAGAG	{'NR1I3', 'HLTF'}	{'HLTF'}	{'NR1I3'}		-0.958026	0.643301	-0.336101	2.56263	0.403348
rs6937735	chr6	45914765	A	T	CLIC5			ACCCTAGCCAATATGGTGAAAC	ACCCTAGCCATTATGGTGAAAC	{'ceh-48', 'ATHB-6'}	{'BARX1', 'HOXB8', 'HOXB3', 'BSX', 'HOXA6', 'HOXA7', 'NKX6-3', 'HOXD8', 'HLTF', 'GSX1'}	{'ceh-48', 'ATHB-6'}	{'BARX1', 'HOXB8', 'HOXB3', 'BSX', 'HOXA6', 'HOXA7', 'NKX6-3', 'HOXD8', 'HLTF', 'GSX1'}	0.51048	-0.418115	1.60274	-0.267949	2.63363
rs4714888	chr6	45917324	G	T	CLIC5			GCCAATACGAGGACATCAATTA	GCCAATACGATGACATCAATTA	{'BARX1', 'Prrx2', 'Shox2', 'HOXB3', 'UNCX', 'ceh-48', 'Dlx2', 'GBX2', 'LBX2', 'PDX1', 'ISX', 'GSX1', 'ESX1', 'Dlx3', 'TLX2', 'EN1', 'DLX5', 'MSX1', 'DLX6', 'Msx3', 'MIXL1', 'EN2', 'HOXB2', 'Dlx4', 'UPC2', 'DRGX', 'PRRX1', 'RAX2', 'MSX2', 'ALX3', 'RAX', 'LHX1'}	{'BARX1', 'Prrx2', 'Shox2', 'HOXB3', 'UNCX', 'ceh-48', 'Dlx2', 'GBX2', 'LBX2', 'vis', 'PDX1', 'ISX', 'GSX1', 'MEIS1', 'ESX1', 'Dlx3', 'TLX2', 'EN1', 'DLX5', 'MSX1', 'DLX6', 'Msx3', 'MIXL1', 'EN2', 'HOXB2', 'MAFG::NFE2L1', 'Dlx4', 'UPC2', 'DRGX', 'PRRX1', 'RAX2', 'hth', 'MSX2', 'ALX3', 'RAX', 'LHX1'}		{'vis', 'MAFG::NFE2L1', 'hth', 'MEIS1'}	1.10968	0.296127	3.04288	0.19484	2.9813
rs4840097	chr6	99880322	C	T	MCHR2			GATATTGGTTCTTTGACAGGTG	GATATTGGTTTTTTGACAGGTG	{'MEIS1', 'MEIS3', 'hth', 'MEIS2', 'achi', 'SNAI1', 'exd', 'vis', 'HAP2'}	{'MEIS1', 'MEIS3', 'hth', 'MEIS2', 'achi', 'SNAI1', 'exd', 'vis', 'HAP2'}			-1.66614	-1.12848	0.488612	-0.711106	1.04395
rs9321773	chr6	99880666	G	T	MCHR2			TGTCAACTGAGAACATTCATCT	TGTCAACTGATAACATTCATCT	{'MYB', 'WRKY48', 'HLTF'}	{'GZF3', 'ara', 'GLN3', 'pqm-1', 'mirr', 'GATA3', 'lbe', 'WRKY48', 'MYB', 'elt-6', 'caup', 'Optix', 'HLTF', 'GATA5'}		{'GZF3', 'ara', 'GLN3', 'pqm-1', 'mirr', 'GATA3', 'lbe', 'elt-6', 'caup', 'Optix', 'GATA5'}	-1.95078	0.253772	-3.30671	-0.208128	0.242501
rs9376528	chr6	99886533	A	C	MCHR2			AATTGGGGGCAATTTGTCCTTT	AATTGGGGGCCATTTGTCCTTT	{'MSN2', 'Macho-1', 'HLTF'}	{'SKN7', 'MSN2', 'Macho-1', 'MSGN1', 'HLTF'}		{'SKN7', 'MSGN1'}	-1.38607	0.985061	-2.1437	0.631219	-0.574157
rs9495779	chr6	99887713	G	A	MCHR2			GCCCCCTTCCGCCCCCCGTCAC	GCCCCCTTCCACCCCCCGTCAC	{'CRZ1', 'cre-1', 'GIS1'}	{'cre-1', 'GIS1'}	{'CRZ1'}		-5.20265	-3.85043	-2.54807	-3.33297	-3.50593
rs2397670	chr6	99890080	G	A	MCHR2			TGAAGATGTTGAAAAGAATGCC	TGAAGATGTTAAAAAGAATGCC	{'DOF1.8', 'PHYPADRAFT_140773', 'PHYPADRAFT_153324', 'DOF5.7', 'DOF2.4', 'PHYPADRAFT_38837', 'DOF5.3', 'DOF5.6'}	{'DOF1.8', 'PHYPADRAFT_140773', 'PHYPADRAFT_153324', 'DOF5.7', 'DOF2.4', 'PHYPADRAFT_38837', 'DOF5.3', 'DOF5.6'}			-0.570567	2.96218	-1.20945	2.39597	-0.542552
rs4639345	chr6	99890597	C	T	MCHR2			AGTGCAATGCCACAATCTTGGC	AGTGCAATGCTACAATCTTGGC	{'ARR1', 'HAP2'}	{'ARR1', 'HAP2'}			1.04712	0.926535	-0.48879	1.0795	2.18729
rs1355023	chr6	105805124	T	C	PRDM1			TGACACATATTGGCACTCAAAG	TGACACATATCGGCACTCAAAG	{'MEIS1', 'PHYPADRAFT_140773', 'Six4', 'NKX2-5', 'CUP9', 'DOF5.3', 'vis', 'HAP2'}	{'MEIS1', 'PHYPADRAFT_140773', 'Six4', 'NKX2-5', 'CUP9', 'DOF5.3', 'vis'}	{'HAP2'}		-1.80669	1.29724	-0.912889	-0.588437	-0.323355
rs7750345	chr6	105812253	A	G	PRDM1			TTGTTCAGCTACTACTGCTTGG	TTGTTCAGCTGCTACTGCTTGG		{'Myod1', 'BHLHA15(var.2)', 'BHLHE22(var.2)'}		{'Myod1', 'BHLHA15(var.2)', 'BHLHE22(var.2)'}	2.61223	1.06801	0.878485	2.86409	2.90251
rs11153591	chr6	116007370	A	T	FRK			AGATGAGGAAACTCAGGCCCAG	AGATGAGGAATCTCAGGCCCAG		{'AT3G24120'}		{'AT3G24120'}	-1.14103	1.62135	2.0837	2.98122	2.85342
rs1890425	chr6	116018132	T	C	FRK	TRUE	AII.amacrine	ACCACTCCTCTTCCTCCTTTCT	ACCACTCCTCCTCCTCCTTTCT	{'HLTF'}	{'HLTF'}			3.07874	2.62575	4.84885	2.30442	4.41474
rs13192924	chr6	116031169	T	C	FRK	TRUE	Cone	TAAATTATGATTAATTCACTGA	TAAATTATGACTAATTCACTGA	{'PHO2', 'PHDP'}	{'Pdx1', 'PHDP', 'MAFG::NFE2L1'}	{'PHO2'}	{'Pdx1', 'MAFG::NFE2L1'}	2.21894	-0.425602	3.26218	-1.18156	-0.617865
rs13193683	chr6	116035072	A	T	FRK			TAAAAATTTTAAAATTGTGGTG	TAAAAATTTTTAAATTGTGGTG	{'DOF5.7', 'AHL12'}	{'LIN54', 'SUM1', 'AHL12', 'DOF5.7'}		{'LIN54', 'SUM1'}	0.154303	-0.305521	1.20209	0.401417	0.089734
rs11153595	chr6	116044667	T	C	FRK			CCTTTGAAAATTGGCACAAGAC	CCTTTGAAAACTGGCACAAGAC	{'HAP2', 'TCF7', 'HLTF'}	{'TCF7', 'HLTF'}	{'HAP2'}		1.63582	1.60325	0.679162	1.00039	0.884872
rs4415182	chr6	116061648	G	A	FRK	TRUE	AII.amacrine	TCCCTAGTTCGGAGCAGCTGTC	TCCCTAGTTCAGAGCAGCTGTC	{'Myog', 'MYOG', 'Myod1', 'HAL9', 'Deaf1', 'BHLHA15(var.2)', 'BHLHE22(var.2)'}	{'Myog', 'MYOG', 'Myod1', 'BHLHA15(var.2)', 'BHLHE22(var.2)'}	{'Deaf1', 'HAL9'}		1.44561	1.09926	-0.060742	0.085166	-0.47066
rs1999930	chr6	116065971	C	T	FRK			CTCTGTATCACAAGGAAAATCT	CTCTGTATCATAAGGAAAATCT	{'ARR1'}	{'ARR1'}			-2.1252	-0.408821	-0.954718	0.273808	-1.4971
rs13216178	chr6	116071466	T	G	FRK			ATTCTCCACTTTTGCCTCCAGC	ATTCTCCACTGTTGCCTCCAGC	{'ZNF354C', 'ACE2', 'HLTF'}	{'ZNF354C', 'ACE2'}	{'HLTF'}		1.07194	1.04259	1.35194	0.502666	0.321257
rs66475830	chr6	116087639	T	C	NT5DC1	TRUE	GABA.amacrine, Horizontal, AII.amacrine	AAAGAGAAGATACAGAAGGAAC	AAAGAGAAGACACAGAAGGAAC	{'DOF5.7', 'PHYPADRAFT_140773', 'DOF5.3'}	{'DOF5.7', 'PHYPADRAFT_140773', 'DOF5.3'}			-0.616371	0.014452	1.45877	-0.015243	1.34346
rs10457303	chr6	116092678	C	T	NT5DC1			GTCCAGGGACCGTTGTGGGTTC	GTCCAGGGACTGTTGTGGGTTC					-0.510148	-0.568467	1.60171	-0.058438	0.064029
rs3051954	chr6	116118581	C	CAT	NT5DC1	TRUE	Cone	TTGTGATTGACAAAAAAATTGC	TTGTGATTGACATAAAAAAATTGC	{'vis', 'DOF5.7', 'AHL12', 'MEIS1'}	{'MEIS1', 'hth', 'DOF5.7', 'AHL12', 'vis'}		{'hth'}	-1.9301	-0.091186	-1.8841	-0.427872	2.05301
rs3812111	chr6	116122572	T	A	NT5DC1, COL10A1			GTATTAAAGTTCTTACCTAAAT	GTATTAAAGTACTTACCTAAAT	{'EVX1', 'PBF', 'DOF1.8', 'Arid3a', 'PHYPADRAFT_140773', 'PHYPADRAFT_153324', 'DOF2.4', 'PHYPADRAFT_38837', 'BSX', 'DOF5.3', 'EVX2', 'DOF5.6'}	{'EVX1', 'PBF', 'Dof3', 'Arid3a', 'DOF1.8', 'PHYPADRAFT_140773', 'PHYPADRAFT_153324', 'DOF2.4', 'PHYPADRAFT_38837', 'BSX', 'DOF5.3', 'EVX2', 'DOF5.6'}		{'Dof3'}	-1.08678	0.294018	0.301985	1.58116	2.67156
rs3812112	chr6	116123444	T	A	NT5DC1, COL10A1			ACTACTTCCTTCTATTAAGTTT	ACTACTTCCTACTATTAAGTTT	{'EVX2', 'EVX1', 'BSX'}	{'EVX2', 'EVX1', 'BSX'}			-1.58832	0.580906	-1.28303	-0.267247	-1.29871
rs7754279	chr6	121903889	C	G	GJA1			TCAACTTTATCAATTGAGGGAA	TCAACTTTATGAATTGAGGGAA	{'HLTF'}	{'Abd-B', 'H2.0', 'Dbx', 'HLTF'}		{'Abd-B', 'Dbx', 'H2.0'}	0.461581	-0.457428	0.249592	-0.020209	0.49975
rs9482193	chr6	121908390	G	T	GJA1			CTTTCTGATTGTAGAGGAAGAA	CTTTCTGATTTTAGAGGAAGAA					-1.50157	0.055141	-0.166884	1.77817	-0.820549
rs2758318	chr6	159648605	C	G	SOD2			TTTAACCCATCTTACAGATGAG	TTTAACCCATGTTACAGATGAG	{'NCU02182', 'HAND2'}	{'NCU02182', 'HAND2', 'HLTF'}		{'HLTF'}	2.03158	-0.810298	1.42895	-0.624463	-1.33904
rs2842992	chr6	159650127	G	A	SOD2			TCACATGTCCGAAAACTGACTG	TCACATGTCCAAAAACTGACTG	{'MXI1', 'HLTF'}	{'DOF5.7', 'MXI1', 'HLTF'}		{'DOF5.7'}	-0.74044	-1.56993	-0.667587	-1.34785	-3.30993
rs2758322	chr6	159654156	G	T	SOD2			AAGATGGTAAGGTATCAGCGTA	AAGATGGTAATGTATCAGCGTA	{'MOT3'}		{'MOT3'}		1.77101	-0.685828	2.11676	0.366986	4.58698
rs55869773	chr7	4459316	G	A	SDK1			ACAAAGAAAAGAATTATTAAGA	ACAAAGAAAAAAATTATTAAGA	{'EVX2', 'EVX1', 'DOF1.8', 'CG4328-RA', 'PHYPADRAFT_140773', 'PHYPADRAFT_153324', 'DOF5.7', 'DOF2.4', 'PHYPADRAFT_38837', 'BSX', 'DOF5.3', 'PHO2', 'DOF5.6'}	{'EVX2', 'EVX1', 'PHYPADRAFT_140773', 'CG4328-RA', 'DOF5.7', 'AHL12', 'BSX', 'DOF5.3', 'PHO2'}	{'DOF1.8', 'PHYPADRAFT_153324', 'DOF2.4', 'PHYPADRAFT_38837', 'DOF5.6'}	{'AHL12'}	-2.68432	-2.15049	-1.1256	-1.2716	-1.21071
rs202162020	chr7	33466062	AGAGA	A	BBS9			TTTTTGAGAGAGAGATATATATATAT	TTTTTGAGAGATATATATATAT	{'MOT2', 'Cf2'}	{'MOT2', 'Cf2'}			0.702558	1.24921	1.21745	0.369674	3.22187
rs2049622	chr7	42136683	G	A	GLI3			CCTGGAGCACGGGGAGGGCAGA	CCTGGAGCACAGGGAGGGCAGA					-0.78472	-0.912249	-1.46975	0.409016	1.90205
rs12668912	chr7	42137870	T	C	GLI3			AAAAGGTATATATAAAACATAA	AAAAGGTATACATAAAACATAA	{'ara', 'mirr', 'Cf2', 'MOT3', 'DOF1.8', 'NHP6A', 'PHYPADRAFT_140773', 'DOF5.7', 'PHYPADRAFT_153324', 'DOF2.4', 'PHYPADRAFT_38837', 'MOT2', 'DOF5.3', 'YAP5', 'DOF5.6'}	{'ara', 'mirr', 'MOT3', 'DOF1.8', 'PHYPADRAFT_140773', 'PHYPADRAFT_153324', 'DOF5.7', 'DOF2.4', 'PHYPADRAFT_38837', 'DOF5.3', 'YAP5', 'DOF5.6'}	{'NHP6A', 'MOT2', 'Cf2'}		1.17894	0.719295	-1.07708	-0.404703	-0.199623
rs7803454	chr7	100393925	C	T	PILRA	TRUE	OFF.cone.bipolar	GCCCTCTCCACACAGCCGATCC	GCCCTCTCCATACAGCCGATCC	{'ZNF354C', 'GATA15', 'ERF069'}	{'GATA15', 'ERF069'}	{'ZNF354C'}		-0.132209	0.886425	-1.60584	-0.066116	-1.05903
rs11769886	chr7	100400984	G	A	ZCWPW1	TRUE	OFF.cone.bipolar, AII.amacrine, Cone, GABA.amacrine, Horizontal	CCCAGAGAAGGGAGAAAAAGAG	CCCAGAGAAGAGAGAAAAAGAG	{'DOF1.8', 'PHYPADRAFT_140773', 'PHYPADRAFT_153324', 'DOF5.7', 'DOF2.4', 'PHYPADRAFT_38837', 'DOF5.3', 'DOF5.6'}	{'DOF1.8', 'PHYPADRAFT_140773', 'PHYPADRAFT_153324', 'DOF5.7', 'DOF2.4', 'PHYPADRAFT_38837', 'DOF5.3', 'DOF5.6'}			-1.64367	-0.507937	0.085905	-2.39504	0.156128
rs35111986	chr7	100402651	C	A	ZCWPW1			AAGGATGCTACAGAATGACAGG	AAGGATGCTAAAGAATGACAGG	{'MEIS1', 'MEIS3', 'hth', 'achi', 'MAFG::NFE2L1', 'vis'}	{'MEIS1', 'MEIS3', 'DOF1.8', 'hth', 'PHYPADRAFT_140773', 'PHYPADRAFT_153324', 'achi', 'DOF5.7', 'DOF2.4', 'PHYPADRAFT_38837', 'MAFG::NFE2L1', 'DOF5.3', 'vis', 'DOF5.6'}		{'DOF1.8', 'PHYPADRAFT_140773', 'PHYPADRAFT_153324', 'DOF5.7', 'DOF2.4', 'PHYPADRAFT_38837', 'DOF5.3', 'DOF5.6'}	0.90304	0.757708	1.82242	0.270024	0.305144
rs34771058	chr7	100411599	TG	T	ZCWPW1			AACAAAGTACTGGTTGGGACTAA	AACAAAGTACTGTTGGGACTAA	{'SOX10', 'PHYPADRAFT_140773', 'PBF', 'Dof3', 'DOF5.3'}	{'SOX10', 'PHYPADRAFT_140773', 'PBF', 'Dof3', 'DOF5.3'}			0.489277	1.09491	2.948	0.622107	1.1712
rs73161762	chr7	100417223	C	T	ZCWPW1			AGCAAAAAAACGAAAAAGCCAC	AGCAAAAAAATGAAAAAGCCAC	{'PBF', 'Dof3', 'DOF1.8', 'DOF5.6', 'PHYPADRAFT_140773', 'DOF5.7', 'hb', 'DOF2.4', 'PHYPADRAFT_153324', 'PHYPADRAFT_38837', 'CDF2', 'DOF5.3', 'UPC2', 'MNB1A', 'Dof2'}	{'PBF', 'Dof3', 'DOF1.8', 'DOF5.6', 'PHYPADRAFT_140773', 'DOF5.7', 'hb', 'DOF2.4', 'PHYPADRAFT_153324', 'PHYPADRAFT_38837', 'CDF2', 'DOF5.3', 'MNB1A', 'Dof2'}	{'UPC2'}		-0.428631	-1.99175	0.292467	-0.889212	0.55835
rs11761725	chr7	100442192	C	T	PPP1R35	TRUE	Muller.glia, Rod	CAGGGTGAATCCCCCAGCAGGT	CAGGGTGAATTCCCCAGCAGGT	{'ACE2', 'Zic1::Zic2', 'cre-1', 'MIG1'}	{'Zic1::Zic2', 'cre-1', 'ACE2', 'RELB', 'MIG1'}		{'RELB'}	4.22283	1.04227	1.58658	0.959569	3.35366
rs2406255	chr7	100456067	T	C	C7orf61			GCCGTGAGCATGGTCCCTGTAG	GCCGTGAGCACGGTCCCTGTAG	{'ERF069'}	{'ERF069'}			0.042549	1.12277	1.60502	-0.171936	-1.19922
rs150726853	chr7	100457014	GT	G	C7orf61			ATGTGCATGCGTAAATAGCTGGG	ATGTGCATGCGAAATAGCTGGG	{'NCU00019', 'LEC2'}		{'NCU00019', 'LEC2'}		0.341434	0.081452	0.433666	-1.44262	-0.505892
rs7794485	chr7	100471313	T	C	TSC22D4			TTGTAGACCATTGCCGCCACCT	TTGTAGACCACTGCCGCCACCT	{'ERF069', 'ERF098', 'ERF7', 'HLTF'}	{'ERF069', 'ERF098', 'ERF7'}	{'HLTF'}		0.896878	-1.75835	-1.23591	-0.637079	-0.365947
rs11760536	chr7	100481131	C	T	TSC22D4	TRUE	OFF.cone.bipolar	TTTTTTGAGACGGAGTCTCGCT	TTTTTTGAGATGGAGTCTCGCT	{'HAL9'}		{'HAL9'}		-0.335853	-3.472	-2.80127	-1.77584	-3.69329
rs1142	chr7	105115879	C	T	SRPK2			GGATGTTTCTCATAGAAATCAC	GGATGTTTCTTATAGAAATCAC					-1.28243	2.07029	-1.87899	0.742188	-0.93466
rs722782	chr8	566479	A	C	TDRP			TTGTGGTTGCAGATGCAATTAA	TTGTGGTTGCCGATGCAATTAA	{'BARX1', 'Prrx2', 'Shox2', 'HOXB3', 'UNCX', 'Dlx2', 'GBX2', 'LBX2', 'ISL2', 'PDX1', 'ISX', 'GSX1', 'ESX1', 'Dlx3', 'HOXB8', 'TLX2', 'GSX2', 'PHD1', 'HOXA7', 'HOXD8', 'EN1', 'NKX6-2', 'DLX5', 'MSX1', 'DLX6', 'Msx3', 'MIXL1', 'EN2', 'HOXB2', 'HOXA6', 'Dlx4', 'PRRX1', 'RAX2', 'MSX2', 'HAND2', 'ALX3', 'RAX', 'LHX1', 'MNX1'}	{'BARX1', 'Prrx2', 'Shox2', 'HOXB3', 'UNCX', 'Dlx2', 'GBX2', 'LBX2', 'ISL2', 'PDX1', 'ISX', 'GSX1', 'ESX1', 'Dlx3', 'HOXB8', 'TLX2', 'GSX2', 'PHD1', 'HOXA7', 'HOXD8', 'EN1', 'NKX6-2', 'DLX5', 'MSX1', 'DLX6', 'Msx3', 'MIXL1', 'EN2', 'HOXB2', 'HOXA6', 'Dlx4', 'PRRX1', 'RAX2', 'ERF069', 'MSX2', 'ALX3', 'RAX', 'LHX1', 'MNX1'}	{'HAND2'}	{'ERF069'}	1.53865	-0.689432	0.819578	-1.31052	-1.04593
rs13278062	chr8	23225458	G	T	LOC389641	TRUE	Muller.glia	CGTCACTACCGGGCGAGTGATT	CGTCACTACCTGGCGAGTGATT	{'Tcfl5', 'Pax2'}	{'Pax2'}	{'Tcfl5'}		-2.61517	-1.82437	-2.07047	-1.04825	-2.03232
rs13281363	chr8	23225502	A	T	LOC389641	TRUE	Muller.glia	TTTTTTTTTGAGATGGAGTCAA	TTTTTTTTTGTGATGGAGTCAA	{'WRKY48', 'WRKY43', 'WRKY18', 'WRKY8', 'WRKY40'}	{'WRKY48', 'WRKY43', 'WRKY18', 'WRKY8', 'WRKY40'}			0.949381	2.98374	2.26255	0.60372	5.20476
rs11986011	chr8	126320412	C	T	LOC101927657			GTATATTTAGCTACATTCTATG	GTATATTTAGTTACATTCTATG	{'PHO2', 'HLTF'}	{'PHO2', 'HLTF'}			-0.220882	-0.879932	-0.677453	-1.33908	0.702021
rs16901288	chr8	126320968	C	T	LOC101927657			TCTTGAGGAACCTTTGAGCTTA	TCTTGAGGAATCTTTGAGCTTA	{'OPI1', 'HLTF'}	{'AT3G24120', 'MYR2'}	{'OPI1', 'HLTF'}	{'AT3G24120', 'MYR2'}	1.46381	0.239801	0.938993	0.962947	2.70606
rs115826244	chr8	126324177	T	C	LOC101927657			GAACTCCTCCTGTTCCCAGTCC	GAACTCCTCCCGTTCCCAGTCC					1.2869	2.21467	0.296489	1.09845	2.32684
rs200534628	chr8	137620000	TTCCC	T	FAM135B			AGTCATCATCTTCCCTCCCTCTGTCT	AGTCATCATCTTCCCTCTGTCT	{'AGL42'}	{'AGL42'}			0.371996	-0.5834	2.51994	0.455069	-0.854614
rs117659209	chr8	140166230	C	T	TRAPPC9	TRUE	Horizontal, Rod	AGCAGCCTGGCTGGGCATCAGC	AGCAGCCTGGTTGGGCATCAGC					-2.05008	-1.10671	-1.63304	-2.15146	-2.55767
rs71507014	chr9	70823689	G	GCC	TRPM3	TRUE	Rod.bipolar	TACTATGGTTGCCCCCCTTGAT	TACTATGGTTGCCCCCCCCTTGAT	{'GIS1', 'HLTF'}	{'VEZF1', 'GIS1', 'HLTF'}		{'VEZF1'}	2.344	1.85423	1.04213	2.2587	-0.493248
rs10123612	chr9	73881841	A	G	LOC101927358			GCTTTTAAAAATAAATGCTTTA	GCTTTTAAAAGTAAATGCTTTA	{'Barhl1', 'DOF5.7', 'EDT1', 'BARHL2'}	{'PBF', 'Dof3', 'DOF1.8', 'PHYPADRAFT_140773', 'Barhl1', 'DOF5.7', 'PHYPADRAFT_153324', 'DOF2.4', 'PHYPADRAFT_38837', 'DOF5.3', 'BARHL2', 'DOF5.6'}	{'EDT1'}	{'PHYPADRAFT_140773', 'PBF', 'PHYPADRAFT_153324', 'Dof3', 'DOF1.8', 'DOF2.4', 'PHYPADRAFT_38837', 'DOF5.3', 'DOF5.6'}	1.1686	-0.998747	-2.81311	-1.75837	0.441431
rs11143719	chr9	73882389	C	T	LOC101927358			GATAGAATGGCAAAACAGACAA	GATAGAATGGTAAAACAGACAA	{'ara', 'mirr', 'ARF2'}	{'ara', 'mirr', 'ARF2'}			-0.787422	0.289712	-2.58049	1.12228	0.094869
rs10781158	chr9	73885582	T	C	LOC101927358			ATTTGTCATTTTCTGCTTTTGT	ATTTGTCATTCTCTGCTTTTGT	{'Pax2'}	{'Pax2'}			0.925743	2.49072	1.68634	-0.547222	-0.695479
rs11143724	chr9	73900482	T	C	LOC101927358			CTTTCTTTTTTGGACTTAAACA	CTTTCTTTTTCGGACTTAAACA	{'ara', 'ct', 'mirr'}	{'ara', 'ct', 'Deaf1', 'mirr'}		{'Deaf1'}	0.31559	3.97376	1.88805	-0.21017	2.84652
rs1379908	chr9	73904724	C	T	LOC101927358			CAGCAGCCTTCGATAAACAACA	CAGCAGCCTTTGATAAACAACA	{'ara', 'GLN3', 'FOXG1', 'mirr', 'HCM1', 'FOXL1', 'Foxf1', 'ceh-48', 'Foxj2', 'FOXP3', 'fkh-2'}	{'ara', 'GLN3', 'FOXG1', 'mirr', 'TCF7', 'HCM1', 'elt-6', 'FOXL1', 'Foxf1', 'Optix', 'Foxj2', 'HLTF', 'FOXP3', 'fkh-2'}	{'ceh-48'}	{'elt-6', 'Optix', 'TCF7', 'HLTF'}	0.833307	0.366989	2.90731	-0.313475	-1.45236
rs10869294	chr9	73908760	G	A	LOC101927358			AAAATAAGTGGTGAGTGAAAAA	AAAATAAGTGATGAGTGAAAAA	{'Nkx2-5', 'DOF5.7'}	{'Nkx2-5', 'z', 'DOF5.7'}		{'z'}	0.681119	-1.01869	0.609601	0.366445	2.37329
rs10781160	chr9	73914046	A	C	LOC101927358			TGCAACTCATATTTGTAAATCA	TGCAACTCATCTTTGTAAATCA	{'PHO2', 'YPR013C'}	{'YPR013C'}	{'PHO2'}		0.356737	1.19097	0.918359	1.70162	1.25979
rs10746928	chr9	73916323	A	C	LOC101927358	TRUE	Horizontal	CGGTCTTTAGAAAGCAGCTTTC	CGGTCTTTAGCAAGCAGCTTTC	{'PHYPADRAFT_140773', 'PBF', 'Dof3', 'DOF5.3', 'MNB1A', 'Dof2'}	{'NAC92'}	{'PHYPADRAFT_140773', 'Dof3', 'PBF', 'DOF5.3', 'MNB1A', 'Dof2'}	{'NAC92'}	0.025516	-0.959114	0.093516	-2.18218	0.285472
rs1379914	chr9	73920840	T	C	LOC101927358			GGAAAAACTATGGTCCCTTTAG	GGAAAAACTACGGTCCCTTTAG	{'DOF5.7', 'HLTF'}	{'DOF5.7', 'HLTF'}			1.31648	1.88795	2.73549	2.309	1.29254
rs143321453	chr9	73926400	TTTTTG	T	LOC101927358			TACAAAGTGTTTTTTGTTTTGTTTTGT	TACAAAGTGTTTTTTGTTTTGT	{'PHYPADRAFT_140773', 'PBF', 'Dof3', 'DOF5.3'}	{'PHYPADRAFT_140773', 'PBF', 'Dof3', 'DOF5.3'}			4.21335	1.88605	2.71607	1.34085	3.23376
rs1379915	chr9	73931800	C	T	LOC101927358			TAACCTTCATCTTCCACCTAAA	TAACCTTCATTTTCCACCTAAA		{'NFATC1', 'NFAT5', 'NFATC2', 'NFATC3'}		{'NFATC1', 'NFAT5', 'NFATC2', 'NFATC3'}	2.58884	1.31017	2.95134	0.186614	1.10091
rs10781168	chr9	73940601	T	C	LOC101927358			GTATAAAAAATGAATTTGGGCC	GTATAAAAAACGAATTTGGGCC	{'DOF5.7', 'TBP'}	{'DOF5.7', 'DOF5.3', 'TBP', 'UPC2', 'DOF5.6'}		{'UPC2', 'DOF5.3', 'DOF5.6'}	2.41006	1.98252	0.964796	1.77489	-1.68127
rs4014108	chr9	73949549	C	T	LOC101927358			TTCCATGTTCCTGGATAGAAAG	TTCCATGTTCTTGGATAGAAAG	{'DOF5.3', 'PHYPADRAFT_140773', 'HLTF'}	{'DOF5.3', 'PHYPADRAFT_140773', 'HLTF'}			-0.426743	-0.539467	0.959247	-1.42364	-0.208355
rs10781171	chr9	73950568	C	A	LOC101927358			AACAAATATCCCCAAAAAGAAA	AACAAATATCACCAAAAAGAAA	{'AZF1', 'ADR1', 'DOF1.8', 'PHYPADRAFT_140773', 'PHYPADRAFT_153324', 'DOF5.7', 'DOF2.4', 'cre-1', 'PHYPADRAFT_38837', 'DOF5.3', 'DOF5.6'}	{'AZF1', 'DOF1.8', 'PHYPADRAFT_140773', 'PHYPADRAFT_153324', 'DOF5.7', 'DOF2.4', 'PHYPADRAFT_38837', 'AGL55', 'DOF5.3', 'DOF5.6'}	{'cre-1', 'ADR1'}	{'AGL55'}	0.091757	0.203294	-0.57998	-1.69872	0.187889
rs75793006	chr9	73965787	T	TGAATACTAA	LOC101927358	TRUE	ON.cone.bipolar, OFF.cone.bipolar	TTTCCAGCCTTATGTCATAATT	TTTCCAGCCTTGAATACTAAATGTCATAATT	{'ACE2', 'NFATC1', 'PHO2'}	{'Barhl1', 'ACE2', 'nhr-6', 'HLTF', 'PHO2', 'NFATC1', 'BARHL2'}		{'Barhl1', 'nhr-6', 'BARHL2', 'HLTF'}	-6.57438	-5.50314	-9.03316	-5.31827	0.452037
rs62550770	chr9	73965790	G	T	LOC101927358	TRUE	ON.cone.bipolar, OFF.cone.bipolar	CCAGCCTTATGTCATAATTTAG	CCAGCCTTATTTCATAATTTAG	{'ACE2', 'PHO2'}	{'ACE2', 'PHO2'}			-0.206596	-2.47276	0.997817	-0.952224	0.231307
rs199918431	chr9	73965791	T	G	LOC101927358	TRUE	ON.cone.bipolar, OFF.cone.bipolar	CAGCCTTATGTCATAATTTAGT	CAGCCTTATGGCATAATTTAGT	{'PHO2'}	{'PHO2'}			-1.01231	0.129748	0.401836	-0.387926	0.627611
rs62550771	chr9	73965792	C	A	LOC101927358	TRUE	ON.cone.bipolar, OFF.cone.bipolar	AGCCTTATGTCATAATTTAGTA	AGCCTTATGTAATAATTTAGTA	{'PHO2'}	{'ATHB13', 'ATHB-16', 'lbe', 'AHL12', 'NFIL3', 'PHO2'}		{'ATHB13', 'lbe', 'ATHB-16', 'AHL12', 'NFIL3'}	0.489269	-0.633756	1.6993	-0.037324	0.84014
rs7023062	chr9	73968980	C	T	LOC101927358			CTCCCTCTCTCCTACCATCATG	CTCCCTCTCTTCTACCATCATG					-2.11447	-0.809721	0.473686	-0.01007	-1.18596
rs10781174	chr9	73969500	G	T	LOC101927358			AAGCTTGAGAGAGATGATTTAG	AAGCTTGAGATAGATGATTTAG					-0.439207	-1.63035	-2.05855	-1.51043	-1.55872
rs10746934	chr9	73973412	C	T	LOC101927358			ATAGAATCCACAAACCTAAGAA	ATAGAATCCATAAACCTAAGAA	{'ZNF354C', 'P0510F09.23', 'FOXH1'}	{'P0510F09.23'}	{'ZNF354C', 'FOXH1'}		0.034507	0.418825	-1.85933	1.24456	1.86235
rs10781176	chr9	73977958	A	G	LOC101927358			AAATCACATCACAATTAGCTAA	AAATCACATCGCAATTAGCTAA	{'BARX1', 'Prrx2', 'Shox2', 'HOXB3', 'UNCX', 'Dlx2', 'GBX2', 'LBX2', 'PDX1', 'ISX', 'GSX1', 'ESX1', 'Dlx3', 'TLX2', 'EN1', 'DLX5', 'MSX1', 'DLX6', 'Msx3', 'MIXL1', 'EN2', 'HOXB2', 'Dlx4', 'PRRX1', 'RAX2', 'MSX2', 'ALX3', 'RAX', 'LHX1'}	{'BARX1', 'Prrx2', 'Shox2', 'HOXB3', 'UNCX', 'Dlx2', 'GBX2', 'LBX2', 'ISL2', 'PDX1', 'ISX', 'GSX1', 'ESX1', 'Dlx3', 'HOXB8', 'TLX2', 'GSX2', 'HOXA7', 'HOXD8', 'EN1', 'DLX5', 'MSX1', 'DLX6', 'Msx3', 'MIXL1', 'EN2', 'HOXB2', 'HOXA6', 'Dlx4', 'PRRX1', 'RAX2', 'HOXA5', 'MSX2', 'ALX3', 'RAX', 'LHX1'}		{'HOXB8', 'HOXA5', 'GSX2', 'HOXA7', 'HOXD8', 'HOXA6', 'ISL2'}	-0.65278	1.15908	0.082504	1.75504	0.557545
rs985032	chr9	73999634	C	T	LOC101927358			CTCTTGTATACGCTGAGAATTA	CTCTTGTATATGCTGAGAATTA					-1.39188	-1.17696	-2.55276	-1.20064	-1.04247
rs35576192	chr9	73999877	ATT	A	LOC101927358			TATAATATATATTGTATTATATAT	TATAATATATAGTATTATATAT	{'EVX1', 'EVX2', 'lbe', 'BSX', 'MOT2', 'PHO2', 'NHP6B'}	{'EVX1', 'EVX2', 'lbe', 'BSX', 'MOT2', 'PHO2'}	{'NHP6B'}		2.02585	0.308212	1.67713	1.91428	-0.332045
rs985034	chr9	73999946	T	A	LOC101927358			ATGTTATATATTATATATTATA	ATGTTATATAATATATATTATA	{'EVX1', 'EVX2', 'BSX', 'MOT2', 'PHO2', 'NHP6B'}	{'EVX1', 'EVX2', 'lbe', 'BSX', 'MOT2', 'PHO2', 'NHP6B'}		{'lbe'}	0.655673	1.90752	2.93353	1.39779	-1.07388
rs10735630	chr9	74000516	G	A	LOC101927358			TTGTAGTTCTGAGATCATCCCA	TTGTAGTTCTAAGATCATCCCA	{'En1'}	{'En1'}			-2.34453	-0.476912	-2.83628	0.136221	-0.204444
rs10781180	chr9	74000746	C	T	LOC101927358			CTTGTTTCAACGTCATAAGAAT	CTTGTTTCAATGTCATAAGAAT	{'TGA1A', 'HMG-1', 'DOF5.3'}	{'HMG-1'}	{'TGA1A', 'DOF5.3'}		-1.39968	-0.886795	-2.6333	-1.664	0.868936
rs10781181	chr9	74000864	A	C	LOC101927358			GTATATTTGCATCTAGTTAAAT	GTATATTTGCCTCTAGTTAAAT	{'PHO2'}	{'PHO2'}			1.15542	-0.646758	2.63534	0.261801	-0.352423
rs10781182	chr9	74002804	T	G	LOC101927358			TATTTATGTATATTAGCATAAA	TATTTATGTAGATTAGCATAAA	{'PHO2', 'EVX2', 'EVX1', 'BSX'}		{'PHO2', 'EVX2', 'EVX1', 'BSX'}		4.15823	5.4257	0.579934	6.84928	0.732805
rs11143753	chr9	74003161	T	C	LOC101927358			CCTTTCTGCCTATATCATGGTG	CCTTTCTGCCCATATCATGGTG	{'HLTF'}	{'THAP1', 'HLTF'}		{'THAP1'}	-0.215985	-0.238515	0.898028	0.049664	-1.01133
rs1388360	chr9	74010800	G	A	LOC101927358			GTGTCACTCCGTAATTGTTCTT	GTGTCACTCCATAATTGTTCTT	{'Barhl1', 'Dll', 'SHOX', 'YHP1', 'Sox5', 'HESX1', 'Pax2'}	{'HESX1', 'CG4328-RA', 'Barhl1', 'Nkx2-5', 'Dll', 'SHOX', 'YHP1', 'Sox5', 'PHO2', 'B-H2', 'Pax2'}		{'PHO2', 'Nkx2-5', 'B-H2', 'CG4328-RA'}	-1.52381	-2.18842	-2.13743	-1.05001	-2.26543
rs10819635	chr9	99102228	A	T	TGFBR1	TRUE	Cone	CCAAAGAAAAACAGGACTCCAT	CCAAAGAAAATCAGGACTCCAT	{'ara', 'mirr', 'PHYPADRAFT_140773', 'DOF5.7', 'DOF5.3'}	{'DOF5.7', 'PHYPADRAFT_140773', 'DOF5.3'}	{'ara', 'mirr'}		-1.00948	1.75128	-2.60355	0.293487	0.454581
rs10760667	chr9	99102325	C	A	TGFBR1	TRUE	Cone	ACTTAAGGAACTAATCCAAAAG	ACTTAAGGAAATAATCCAAAAG	{'PHYPADRAFT_140773', 'DOF5.7', 'dve', 'PHYPADRAFT_38837', 'Pitx1', 'OTX1', 'Gsc', 'DOF1.8', 'RHOXF1', 'bcd', 'GSC2', 'DOF5.3', 'unc-30', 'PITX3', 'PHYPADRAFT_153324', 'oc', 'DOF5.6', 'DOF2.4', 'GSC', 'PITX1'}	{'PHYPADRAFT_140773', 'DOF5.7', 'dve', 'PHYPADRAFT_38837', 'Pitx1', 'OTX1', 'Gsc', 'DOF1.8', 'RHOXF1', 'bcd', 'GSC2', 'DOF5.3', 'unc-30', 'PITX3', 'PHYPADRAFT_153324', 'oc', 'DOF5.6', 'DOF2.4', 'PITX1'}	{'GSC'}		-1.41372	-3.0986	-0.43166	-1.90269	-0.795568
rs6478972	chr9	99106996	G	A	TGFBR1	TRUE	Microglia, Rod.bipolar, ON.cone.bipolar, Retinal.ganglion.cell, GABA.amacrine, Gly.amacrine	TTTCCACACCGCTATTAACTTG	TTTCCACACCACTATTAACTTG	{'EVX1', 'BSX', 'HLTF', 'EVX2', 'NFATC1'}	{'EVX1', 'BSX', 'HLTF', 'EVX2', 'NFATC1'}			-0.319372	-1.84879	0.984986	-2.41175	-2.00883
rs7031309	chr9	99107507	G	A	TGFBR1	TRUE	OFF.cone.bipolar, Cone, GABA.amacrine, ON.cone.bipolar, Retinal.ganglion.cell	CTTTGAAAACGTGCCCCCAATC	CTTTGAAAACATGCCCCCAATC	{'ADR1', 'TCF7', 'cre-1', 'ARNT::HIF1A', 'DOF5.3', 'HIF1A', 'DOF5.6'}	{'ara', 'mirr', 'ADR1', 'TCF7', 'cre-1', 'HLTF', 'YAP5'}	{'HIF1A', 'DOF5.3', 'ARNT::HIF1A', 'DOF5.6'}	{'ara', 'mirr', 'YAP5', 'HLTF'}	-0.715266	-1.87541	-1.07693	-0.818215	0.208524
rs10760670	chr9	99109881	G	A	TGFBR1	TRUE	Gly.amacrine, AII.amacrine, Microglia, OFF.cone.bipolar, Retinal.ganglion.cell, Horizontal, GABA.amacrine, Rod.bipolar, ON.cone.bipolar	AGTCTTCTCAGAATTTATGGTC	AGTCTTCTCAAAATTTATGGTC					-4.00106	-1.85011	-3.15761	-0.531023	-3.24615
rs7031302	chr9	99111250	A	G	TGFBR1			AAGGAAAAAAACCATCACCAGC	AAGGAAAAAAGCCATCACCAGC	{'ACE2', 'DOF5.7', 'AGL55'}	{'PBF', 'Dof3', 'DOF1.8', 'DOF5.6', 'PHYPADRAFT_140773', 'DOF5.7', 'PHYPADRAFT_153324', 'DOF2.4', 'PHYPADRAFT_38837', 'ACE2', 'CDF2', 'AGL55', 'DOF5.3', 'MNB1A', 'Dof2'}		{'PHYPADRAFT_140773', 'PBF', 'Dof3', 'DOF1.8', 'PHYPADRAFT_153324', 'DOF2.4', 'PHYPADRAFT_38837', 'CDF2', 'DOF5.3', 'Dof2', 'MNB1A', 'DOF5.6'}	-0.344376	-0.017107	0.905539	0.744606	1.16023
rs2026811	chr9	99116981	C	A	TGFBR1	TRUE	AII.amacrine, GABA.amacrine	AAGCTCCTTCCTTTTGGTGGGC	AAGCTCCTTCATTTTGGTGGGC	{'HAP2', 'HLTF'}	{'HAP2'}	{'HLTF'}		-2.15637	-0.484626	0.835012	-1.34365	-1.51086
rs7043624	chr9	99120746	G	C	TGFBR1	TRUE	AII.amacrine	TCAGACAACTGTAAGTAGTAGA	TCAGACAACTCTAAGTAGTAGA	{'ARF2', 'MYB'}	{'ARF2'}	{'MYB'}		-0.92741	0.38746	-0.309508	0.162326	-0.456639
rs1571589	chr9	99121467	G	A	TGFBR1	TRUE	Retinal.ganglion.cell	AAGAGGACACGTCTCCTTGAGA	AAGAGGACACATCTCCTTGAGA	{'HAC1', 'HLTF'}	{'HLTF'}	{'HAC1'}		-1.65018	0.257131	-1.257	1.35697	0.515844
rs10988716	chr9	99124534	A	G	TGFBR1			TGGGGGGGGCAGTATCCAGGGG	TGGGGGGGGCGGTATCCAGGGG	{'MSN4', 'MSN2', 'Macho-1', 'RGM1'}	{'MSN2', 'Macho-1', 'RGM1', 'STB5', 'MSN4'}		{'STB5'}	-0.287905	0.14747	-0.942155	-0.654609	-0.033122
rs35690716	chr9	99131636	T	TA	TGFBR1			CAAACTCTGTTAAAAAAAAAAA	CAAACTCTGTTAAAAAAAAAAAA	{'ZNF384', 'DOF5.7'}	{'ZNF384', 'DOF5.7'}			0	0	0	0	0
rs10988723	chr9	99138665	T	C	TGFBR1	TRUE	GABA.amacrine	TGAGGCCCAGTGTCAGGTCAGA	TGAGGCCCAGCGTCAGGTCAGA	{'NR2C2(var.2)'}	{'ACE2', 'NR2C2(var.2)'}		{'ACE2'}	-1.07258	-1.46611	-0.625612	-1.25748	-0.383328
rs7042852	chr9	99140545	T	A	TGFBR1			TCTGCCTTTATCACCATTTATT	TCTGCCTTTAACACCATTTATT	{'AGL55', 'HLTF'}	{'ara', 'mirr', 'lbe', 'caup', 'HLTF'}	{'AGL55'}	{'ara', 'mirr', 'lbe', 'caup'}	3.00432	2.14661	1.70311	2.73482	2.74629
rs334353	chr9	99146083	T	G	TGFBR1			ACTGGCATTCTTTTGTATCTAT	ACTGGCATTCGTTTGTATCTAT		{'Deaf1'}		{'Deaf1'}	-0.237297	1.66283	0.108058	2.00795	1.48368
rs334355	chr9	99147004	G	A	TGFBR1			GATAGTTACAGTTACATACACA	GATAGTTACAATTACATACACA		{'BARX1', 'Prrx2', 'Shox2', 'HOXB3', 'UNCX', 'Dlx2', 'GBX2', 'LBX2', 'PDX1', 'ISX', 'GSX1', 'ESX1', 'Dlx3', 'TLX2', 'EN1', 'DLX5', 'MSX1', 'DLX6', 'Msx3', 'MIXL1', 'EN2', 'HOXB2', 'Dlx4', 'PRRX1', 'RAX2', 'MSX2', 'ALX3', 'RAX', 'LHX1'}		{'BARX1', 'Prrx2', 'Shox2', 'DLX5', 'HOXB3', 'UNCX', 'MSX1', 'DLX6', 'Msx3', 'MIXL1', 'EN2', 'HOXB2', 'Dlx2', 'Dlx4', 'GBX2', 'LBX2', 'PDX1', 'ISX', 'GSX1', 'PRRX1', 'ESX1', 'Dlx3', 'RAX2', 'TLX2', 'MSX2', 'ALX3', 'RAX', 'EN1', 'LHX1'}	-1.32064	-0.601232	-0.16251	-1.1708	-0.424122
rs11386616	chr9	99154523	C	CG	TGFBR1	TRUE	OFF.cone.bipolar	TCTGGAGGCTCGGATGAATAGG	TCTGGAGGCTCGGGATGAATAGG					-0.279502	-1.40989	-2.86178	-1.05419	-1.7466
rs597457	chr9	99155508	C	A	TGFBR1			TATATCAGTACAGTGGGCTTTA	TATATCAGTAAAGTGGGCTTTA		{'PBF', 'Dof3', 'DOF1.8', 'PHYPADRAFT_140773', 'PHYPADRAFT_153324', 'DOF2.4', 'PHYPADRAFT_38837', 'DOF5.3', 'DOF5.6'}		{'PBF', 'Dof3', 'DOF1.8', 'PHYPADRAFT_140773', 'PHYPADRAFT_153324', 'DOF2.4', 'PHYPADRAFT_38837', 'DOF5.3', 'DOF5.6'}	-0.396653	-2.11532	-0.640645	-1.32125	0.105993
rs334351	chr9	99156720	A	G	TGFBR1			ATACACAATCAATATTAAAAAT	ATACACAATCGATATTAAAAAT	{'EVX1', 'EVX2', 'Dux', 'Arid3a', 'DOF5.7', 'HMRA1', 'ceh-48', 'BSX', 'ATHB-6', 'PHO2'}	{'EVX1', 'EVX2', 'Arid3a', 'DOF5.7', 'HMRA1', 'ceh-48', 'BSX', 'PHO2'}	{'Dux', 'ATHB-6'}		2.02835	1.59486	0.936956	1.51308	-0.592913
rs1626340	chr9	99161090	G	A	TGFBR1			TTATTCATTTGTTTATTCTCTC	TTATTCATTTATTTATTCTCTC	{'KAN1', 'vvl'}	{'PHO2', 'vvl', 'KAN1'}		{'PHO2'}	-3.71814	-1.95952	-2.90331	-3.18502	2.77747
rs367568	chr9	99162711	G	C	TGFBR1			CCTTTGTCCTGTAGCACAGCAA	CCTTTGTCCTCTAGCACAGCAA	{'Sox3', 'Sox2', 'Sox6', 'HLTF'}	{'Sox3', 'Sox2', 'Sox6', 'HLTF'}			-0.710729	0.570612	1.01269	1.25618	0.34117
rs401186	chr9	99162795	C	T	TGFBR1	TRUE	OFF.cone.bipolar, Rod.bipolar, GABA.amacrine, Retinal.ganglion.cell, Muller.glia, Rod, Cone, ON.cone.bipolar	CTTAAACTGTCACTCATACCTT	CTTAAACTGTTACTCATACCTT	{'ct', 'Pax2'}	{'ct'}	{'Pax2'}		1.1341	-0.279316	2.67017	-0.552457	-2.48949
rs334362	chr9	99164312	G	A	TGFBR1			GAGTGCACACGTGATAAACTTT	GAGTGCACACATGATAAACTTT	{'GLN3', 'BIM3', 'MNT', 'MAX', 'Mlxip', 'BEE2', 'ABF2', 'Arnt', 'TYE7', 'MYC3', 'elt-6', 'HLTF', 'TFE3', 'BIM2', 'Optix', 'UNE10', 'BIM1', 'PHYPADRAFT_143875', 'ARNT::HIF1A', 'Hes1', 'PHYPADRAFT_72483', 'bHLH31'}	{'GLN3', 'MXI1', 'elt-6', 'Optix', 'HLTF'}	{'Mlxip', 'BEE2', 'ABF2', 'Arnt', 'TYE7', 'MYC3', 'PHYPADRAFT_143875', 'BIM3', 'TFE3', 'BIM2', 'MNT', 'ARNT::HIF1A', 'MAX', 'Hes1', 'PHYPADRAFT_72483', 'bHLH31', 'UNE10', 'BIM1'}	{'MXI1'}	-1.01305	-2.20331	-3.32476	-2.50746	-1.05689
rs2740488	chr9	104899461	A	C	ABCA1			TGGAAGGCTGAGGTGGGTGGAT	TGGAAGGCTGCGGTGGGTGGAT		{'AT4G28140'}		{'AT4G28140'}	1.10057	2.29506	3.09671	2.49698	2.94813
rs56214051	chr10	24650622	A	G	ARHGAP21			GTTCAAAATAAAAGATTAAACA	GTTCAAAATAGAAGATTAAACA	{'ara', 'mirr', 'DOF1.8', 'PHYPADRAFT_140773', 'Arid3a', 'PHYPADRAFT_153324', 'DOF5.7', 'DOF2.4', 'PHYPADRAFT_38837', 'DOF5.3', 'ct', 'DOF5.6'}	{'ara', 'ct', 'mirr', 'Arid3a'}	{'DOF1.8', 'PHYPADRAFT_140773', 'PHYPADRAFT_153324', 'DOF5.7', 'DOF2.4', 'PHYPADRAFT_38837', 'DOF5.3', 'DOF5.6'}		2.76587	3.36608	-0.161618	4.25203	-1.50678
rs12357257	chr10	24710664	G	A	ARHGAP21	TRUE	Horizontal	AATAAATGTGGAAGGACACTTC	AATAAATGTGAAAGGACACTTC	{'Barhl1', 'BARHL2'}	{'PHYPADRAFT_140773', 'Barhl1', 'DOF5.7', 'DOF5.3', 'BARHL2'}		{'DOF5.7', 'PHYPADRAFT_140773', 'DOF5.3'}	2.9226	0.221183	2.48362	-1.75322	2.18033
rs6480975	chr10	52815236	G	C	MBL2			GTACTATAATGTTGTTGATAAT	GTACTATAATCTTGTTGATAAT	{'elt-6', 'Optix', 'GLN3'}	{'elt-6', 'Optix', 'GLN3'}			1.61025	5.02317	-1.05511	5.73098	-0.611308
rs7068367	chr10	52815961	T	G	MBL2			CTAAAGCTGGTTCTAGAAATAT	CTAAAGCTGGGTCTAGAAATAT	{'DOF1.8', 'PBF', 'DOF5.6', 'PHYPADRAFT_140773', 'PHYPADRAFT_153324', 'DOF2.4', 'PHYPADRAFT_38837', 'DOF5.3', 'MNB1A', 'Dof2'}	{'DOF1.8', 'PBF', 'DOF5.6', 'PHYPADRAFT_140773', 'PHYPADRAFT_153324', 'DOF2.4', 'PHYPADRAFT_38837', 'DOF5.3', 'MNB1A', 'Dof2'}			-3.00013	-0.465176	1.21004	-1.1301	0.768408
rs11003187	chr10	52818877	G	A	MBL2			CTGTAATGTGGATGTCTTCTCA	CTGTAATGTGAATGTCTTCTCA					1.32193	1.06032	-1.35681	-0.210512	0.976235
rs11200630	chr10	122450168	T	C	ARMS2			GTAGCTTGAATGGCTACAGATG	GTAGCTTGAACGGCTACAGATG	{'HAND2'}	{'ct', 'HAND2', 'DOF5.3'}		{'ct', 'DOF5.3'}	0.691727	2.03729	-0.706677	-0.115332	-0.713351
rs61871745	chr10	122450853	G	A	ARMS2			ATTCATCAGGGTAATGCTCCGT	ATTCATCAGGATAATGCTCCGT		{'GLN3', 'ttk'}		{'GLN3', 'ttk'}	-0.530359	1.52346	1.44998	2.33356	-1.64407
rs11200632	chr10	122452020	A	G	ARMS2			CAGCCTCTGGAATTACAGGCAC	CAGCCTCTGGGATTACAGGCAC	{'MOT3'}	{'MOT3', 'OTX2'}		{'OTX2'}	-0.536008	2.91764	-2.78382	4.23414	0.91449
rs11200633	chr10	122452080	C	T	ARMS2			AGACAGGGTTCCACCATGTTGG	AGACAGGGTTTCACCATGTTGG	{'HLTF'}	{'AGL55', 'HLTF'}		{'AGL55'}	1.91855	0.878047	2.86842	2.14877	0.371314
rs61871746	chr10	122453397	T	C	ARMS2			ATGTTAGCCATGATGGTCTCGA	ATGTTAGCCACGATGGTCTCGA	{'HLTF'}		{'HLTF'}		1.46074	0.15017	2.31072	0.896139	0.682411
rs61871747	chr10	122453530	C	T	ARMS2			AAGTGGTTCACACCTGTAATCC	AAGTGGTTCATACCTGTAATCC	{'OTX1', 'Gsc', 'PITX3', 'ZEB1', 'RHOXF1', 'bcd', 'oc', 'FIGLA', 'dve', 'Rbpjl', 'GSC2', 'Pitx1', 'unc-30', 'Ptf1a(var.3)', 'En1', 'PITX1'}	{'OTX1', 'Gsc', 'PITX3', 'RHOXF1', 'bcd', 'oc', 'dve', 'GSC2', 'Pitx1', 'unc-30', 'En1', 'PITX1'}	{'Rbpjl', 'ZEB1', 'FIGLA', 'Ptf1a(var.3)'}		1.14962	3.01414	3.90692	1.55107	2.82926
rs370974631	chr10	122453627	CAA	C	ARMS2			ACCCCATCTCCAAAAAAAAAAAAA	ACCCCATCTCCAAAAAAAAAAA	{'ZNF384', 'DOF5.7', 'hb', 'cre-1'}	{'ZNF384', 'DOF5.7', 'hb', 'cre-1'}			0	0	0	0	0
rs200227426	chr10	122454155	C	A	ARMS2			AGTAAAACAACAACAACAACAA	AGTAAAACAAAAACAACAACAA	{'ara', 'mirr'}	{'ara', 'DOF5.7', 'mirr', 'fkh-9'}		{'DOF5.7', 'fkh-9'}	3.10103	2.41322	1.04954	-1.78532	0.183039
rs201396317	chr10	122454158	C	A	ARMS2			AAAACAACAACAACAACAAAAA	AAAACAACAAAAACAACAAAAA	{'ara', 'DOF5.7', 'mirr'}	{'ara', 'DOF5.7', 'mirr', 'fkh-9'}		{'fkh-9'}	2.55588	0.556247	0.192828	-2.22245	-0.661641
rs199637836	chr10	122454161	C	A	ARMS2			ACAACAACAACAACAAAAAAAC	ACAACAACAAAAACAAAAAAAC	{'DOF5.7'}	{'ara', 'DOF5.7', 'mirr', 'fkh-9'}		{'ara', 'mirr', 'fkh-9'}	1.97913	1.84991	0.282651	-1.02087	-0.246159
rs11200634	chr10	122454164	C	A	ARMS2			ACAACAACAACAAAAAAACAAC	ACAACAACAAAAAAAAAACAAC	{'ara', 'DOF5.7', 'mirr', 'fkh-9'}	{'ara', 'mirr', 'DOF5.7', 'hb', 'fkh-9', 'ZNF384'}		{'ZNF384', 'hb'}	0.631736	1.13233	0.22598	-0.236214	1.62025
rs75431719	chr10	122454172	C	A	ARMS2			AACAAAAAAACAACAAAAAATC	AACAAAAAAAAAACAAAAAATC	{'ara', 'DOF5.7', 'mirr', 'fkh-9'}	{'ara', 'mirr', 'DOF5.7', 'hb', 'fkh-9', 'ZNF384'}		{'ZNF384', 'hb'}	-0.305466	0.156258	-1.37189	1.26155	1.26045
rs144224550	chr10	122455084	G	GGT	ARMS2	TRUE	Cone, OFF.cone.bipolar	ATTCTGGAGTGGTGCCCTGCAG	ATTCTGGAGTGGTGTGCCCTGCAG	{'PHD1'}	{'PHD1'}			-3.148	-1.19393	-2.77907	-1.9349	-0.094633
rs36212731	chr10	122455460	G	T	ARMS2	TRUE	Horizontal, Cone, Muller.glia, OFF.cone.bipolar, ON.cone.bipolar, Rod, Rod.bipolar	ATATTCTCACGGCTTTCCAGTG	ATATTCTCACTGCTTTCCAGTG	{'KAN1', 'NFATC1'}	{'KAN1', 'NFATC1'}			-0.409846	-1.67457	0.618586	-0.293955	-1.75263
rs36212732	chr10	122455682	A	G	ARMS2	TRUE	Cone, Muller.glia, OFF.cone.bipolar, ON.cone.bipolar, Rod, Rod.bipolar, GABA.amacrine	TGTGCTTGCCATAGTATATATA	TGTGCTTGCCGTAGTATATATA	{'MOT2', 'Cf2'}	{'MOT2', 'Cf2', 'ERF069'}		{'ERF069'}	0.641923	0.229754	-0.106855	0.758872	-0.739873
rs36212733	chr10	122455695	T	C	ARMS2	TRUE	Cone, Muller.glia, OFF.cone.bipolar, ON.cone.bipolar, Rod, Rod.bipolar, GABA.amacrine	GTATATATAATTAGACAAATGA	GTATATATAACTAGACAAATGA	{'Prrx2', 'Shox2', 'HOXB3', 'UNCX', 'E5', 'zen2', 'Dlx2', 'GBX2', 'LBX2', 'ISX', 'PDX1', 'GSX1', 'ESX1', 'Dlx3', 'TLX2', 'HOXA2', 'HOXA1', 'HOXD4', 'MOT2', 'EN1', 'lbl', 'LBX1', 'HOXB4', 'Cf2', 'HOXC8', 'NHP6A', 'DLX5', 'SHOX', 'Lhx4', 'DLX6', 'MIXL1', 'EN2', 'HOXB2', 'Dlx4', 'PHO2', 'CG9876', 'HOXA4', 'PRRX1', 'EMX2', 'HOXC4', 'Pph13', 'RAX2', 'CG4328-RA', 'EMX1', 'ALX3', 'RAX', 'dsc-1', 'Lim3',…	{'NHP6A', 'MOT2', 'Cf2'}	{'Prrx2', 'Shox2', 'HOXB3', 'UNCX', 'E5', 'zen2', 'Dlx2', 'GBX2', 'LBX2', 'ISX', 'PDX1', 'GSX1', 'ESX1', 'Dlx3', 'TLX2', 'HOXA2', 'HOXA1', 'HOXD4', 'EN1', 'lbl', 'LBX1', 'HOXB4', 'HOXC8', 'DLX5', 'SHOX', 'Lhx4', 'DLX6', 'MIXL1', 'EN2', 'HOXB2', 'Dlx4', 'PHO2', 'CG9876', 'HOXA4', 'PRRX1', 'EMX2', 'HOXC4', 'Pph13', 'RAX2', 'CG4328-RA', 'EMX1', 'ALX3', 'RAX', 'dsc-1', 'Lim3', 'LHX1', 'HESX1', 'lim-4…		-0.848195	-3.07612	-3.95856	-1.58345	-0.570515
rs3750848	chr10	122455799	T	G	ARMS2	TRUE	Cone, Muller.glia, OFF.cone.bipolar, ON.cone.bipolar, Rod, Rod.bipolar, GABA.amacrine, Horizontal	TGATTCAATGTTAAACCATTTT	TGATTCAATGGTAAACCATTTT	{'ct', 'HLTF'}	{'HLTF'}	{'ct'}		-1.18338	-0.018268	-1.07436	-0.909023	-0.480775
rs3750847	chr10	122455905	C	T	ARMS2	TRUE	GABA.amacrine, Horizontal	CAAGACCTTTCGGTGGCTGCCT	CAAGACCTTTTGGTGGCTGCCT	{'Deaf1', 'HLTF'}	{'HAP2', 'HLTF'}	{'Deaf1'}	{'HAP2'}	-1.94704	-2.76467	0.023684	-2.05028	-1.53178
rs3750846	chr10	122456049	T	C	ARMS2	TRUE	GABA.amacrine, Horizontal	GGACTGCTGGTCTCATGCAACT	GGACTGCTGGCCTCATGCAACT	{'SWI5', 'PHD1'}	{'PHD1'}	{'SWI5'}		-1.18162	0.721146	1.00835	-0.681091	-0.223318
rs3793917	chr10	122459759	C	G	HTRA1	TRUE	Rod	TTTCGGTCCGCTCATTCCCTCT	TTTCGGTCCGGTCATTCCCTCT	{'Deaf1'}	{'Tcfl5', 'Deaf1', 'Pax2'}		{'Tcfl5', 'Pax2'}	-1.09335	-0.6497	0.014904	-0.322317	-0.630106
rs3763764	chr10	122460545	A	G	HTRA1	TRUE	GABA.amacrine, Cone, Muller.glia, ON.cone.bipolar, Rod	TGAGGGCTGGACGAAGGGCCTC	TGAGGGCTGGGCGAAGGGCCTC					0.747535	1.39859	-0.486965	0.992707	0.432003
rs11200638	chr10	122461028	G	A	HTRA1	TRUE	Horizontal, Retinal.ganglion.cell, OFF.cone.bipolar, Astrocyte, Microglia	GCCTTCGTCCGGCCGCAGAGGC	GCCTTCGTCCAGCCGCAGAGGC	{'SKN7', 'ERF069', 'ERF7', 'Deaf1', 'ERF098', 'Tcfl5', 'RDS1'}	{'ERF069', 'ERF7', 'ACE2', 'Deaf1', 'ERF098'}	{'SKN7', 'Tcfl5', 'RDS1'}	{'ACE2'}	-0.664907	-0.400498	0.909049	-0.006773	0.144194
rs2248799	chr10	122464428	C	T	HTRA1	TRUE	Microglia, Astrocyte, Retinal.ganglion.cell	CAATGCTTTTCTTATCCCTCCC	CAATGCTTTTTTTATCCCTCCC					0.721117	-0.604487	0.758982	-1.05785	1.77029
rs2284665	chr10	122467114	G	T	HTRA1	TRUE	Horizontal, Rod.bipolar, Muller.glia	TGGATTCTCCGTTTGGAGCTGT	TGGATTCTCCTTTTGGAGCTGT		{'HLTF'}		{'HLTF'}	-0.249438	-0.108269	-0.547884	-0.448155	-2.58083
rs7129673	chr11	78041466	C	G	KCTD14, NDUFC2-KCTD14			CACTAAAATGCTAATTAGGCAA	CACTAAAATGGTAATTAGGCAA	{'HOXB3', 'GBX2', 'ISX', 'Lhx8', 'MOT3', 'ESX1', 'ap', 'unpg', 'exex', 'SHOX', 'PHDP', 'EN2', 'MEOX1', 'GBX1', 'Rx', 'CG9876', 'Vsx1', 'Pph13', 'ALX3', 'Lim3', 'CG18599', 'Dlx3', 'VAX1', 'PRRX2', 'EN1', 'lbl', 'lms', 'Lhx4', 'VSX2', 'Dlx4', 'eve', 'DRGX', 'PRRX1', 'HOXC4', 'EMX1', 'ARGFX', 'LHX1', 'HESX1', 'ro', 'lim-4', 'LHX5', 'Prrx2', 'UNCX', 'E5', 'OdsH', 'Dlx2', 'VSX1', 'LBX2', 'GSX1', 'TLX2…	{'LHX5', 'Prrx2', 'Shox2', 'HOXB3', 'UNCX', 'E5', 'zen2', 'Dlx2', 'GBX2', 'LBX2', 'ISX', 'PDX1', 'GSX1', 'MOT3', 'ESX1', 'Dlx3', 'HOXB8', 'TLX2', 'HOXA2', 'HOXA1', 'GSX2', 'HOXD4', 'HOXA7', 'HOXD8', 'EN1', 'lbl', 'LBX1', 'exex', 'HOXB4', 'HOXC8', 'DLX5', 'SHOX', 'Lhx4', 'DLX6', 'MIXL1', 'EN2', 'HOXB2', 'MEOX1', 'ZHD5', 'HOXB5', 'HOXA6', 'Dlx4', 'CG9876', 'HOXA4', 'PRRX1', 'EMX2', 'HOXC4', 'Pph13'…	{'CG18599', 'VAX2', 'OdsH', 'VSX1', 'Lhx8', 'ap', 'VAX1', 'LHX9', 'PRRX2', 'Pdx1', 'ems', 'unpg', 'PAX4', 'Awh', 'LHX6', 'PHDP', 'lms', 'otp', 'pb', 'ind', 'VSX2', 'eve', 'GBX1', 'Rx', 'DRGX', 'Vsx1', 'en', 'ARGFX', 'NOTO', 'ro'}	{'HOXA4', 'HOXB4', 'HOXB7', 'HOXB8', 'HOXA5', 'ZHD5', 'HOXA7', 'HOXD8', 'HOXA6'}	-3.74915	-2.92674	-4.8023	-1.63319	-1.26929
rs72943095	chr11	78043191	C	T	KCTD14, NDUFC2-KCTD14			TTCCAGCAGCCCAACCCCTGGC	TTCCAGCAGCTCAACCCCTGGC	{'ACE2', 'CRZ1'}	{'ACE2'}	{'CRZ1'}		1.97433	2.79147	-0.449808	1.67669	1.10031
rs1450763	chr11	78043557	A	G	KCTD14, NDUFC2-KCTD14			GGGAATGCCAACAGAATCCTTC	GGGAATGCCAGCAGAATCCTTC	{'NFIX', 'NFIA', 'Hic1'}	{'ACE2'}	{'NFIX', 'NFIA', 'Hic1'}	{'ACE2'}	-0.049053	2.71012	0.807422	2.09454	2.68836
rs113553030	chr11	78045430	T	A	KCTD14, NDUFC2-KCTD14	TRUE	Gly.amacrine	GTTGCATATCTTCCCTCTGCCT	GTTGCATATCATCCCTCTGCCT					-0.363551	0.89487	0.274569	1.28157	0.609829
rs2888435	chr11	78048753	G	C	NDUFC2-KCTD14	TRUE	Cone, OFF.cone.bipolar, Rod	AGCATGAAAAGGTGTTCCTGGC	AGCATGAAAACGTGTTCCTGGC	{'DOF1.8', 'PHYPADRAFT_140773', 'PHYPADRAFT_153324', 'DOF5.7', 'DOF2.4', 'PHYPADRAFT_38837', 'DOF5.3', 'DOF5.6'}	{'DOF5.3', 'ARNT::HIF1A', 'DOF5.6'}	{'DOF1.8', 'PHYPADRAFT_140773', 'PHYPADRAFT_153324', 'DOF5.7', 'DOF2.4', 'PHYPADRAFT_38837'}	{'ARNT::HIF1A'}	3.48926	1.65133	4.21054	1.77225	2.3402
rs625557	chr11	78053009	G	A	NDUFC2-KCTD14			AACCTCTACCGGGTTCAAGTGA	AACCTCTACCAGGTTCAAGTGA	{'Tcfl5', 'VDR'}	{'VDR'}	{'Tcfl5'}		-0.707288	-1.15946	-3.60061	-1.67036	-2.09643
rs4293143	chr11	83110340	T	G	RAB30-AS1			TGAATATGTATACATCAAAACC	TGAATATGTAGACATCAAAACC	{'Arid3a'}	{'YAP5', 'Arid3a'}		{'YAP5'}	1.04629	-1.32355	0.37625	0.077779	-1.87664
rs7103740	chr11	83110789	A	C	RAB30-AS1			GTCTCCACTCACTGCAACCTCC	GTCTCCACTCCCTGCAACCTCC	{'ZNF354C', 'STZ', 'MSANTD3'}	{'ZNF354C', 'PHD1'}	{'STZ', 'MSANTD3'}	{'PHD1'}	1.51033	1.14747	1.13681	1.6685	-1.51674
rs61903411	chr11	89156700	C	T	TYR			CTTTCCCCTCCCTCTTTTACCA	CTTTCCCCTCTCTCTTTTACCA	{'YGR067C', 'MAZ'}	{'TDA9', 'YGR067C'}	{'MAZ'}	{'TDA9'}	-5.04665	-3.71815	-1.72187	-3.40253	-2.22116
rs35016324	chr11	89156718	C	T	TYR			ACCAGTGGTACACTGATGAGTT	ACCAGTGGTATACTGATGAGTT					0.009131	-0.466051	-1.52602	-0.233413	-0.985119
rs35148124	chr11	89156725	G	T	TYR			GTACACTGATGAGTTTTCATTA	GTACACTGATTAGTTTTCATTA	{'HOXC4', 'HOXB3', 'HOXD4', 'BSX', 'GSX1'}	{'HOXC4', 'HOXB3', 'HOXD4', 'BSX', 'GSX1'}			3.29132	2.37247	2.08995	2.77898	0.013668
rs10830227	chr11	89157654	G	A	TYR			TGTTTTTGCTGCTGTGAATAGT	TGTTTTTGCTACTGTGAATAGT		{'OSR1'}		{'OSR1'}	-1.2432	-1.44289	-1.40174	-1.2126	-3.79302
rs10830228	chr11	89157946	A	G	TYR			ATTACTTGTAATGATAAATTAA	ATTACTTGTAGTGATAAATTAA	{'GLN3', 'elt-6', 'E5', 'zen2', 'Optix', 'HLTF', 'lbl'}	{'elt-6', 'Optix', 'GLN3', 'HLTF'}	{'lbl', 'E5', 'zen2'}		0.565058	0.757424	-0.246241	-0.520188	-0.007882
rs35899263	chr11	89158240	TG	T	TYR			CTCTGAAACTTGCTTATTTCACA	CTCTGAAACTTCTTATTTCACA	{'PHO2', 'HLTF'}	{'PHO2'}	{'HLTF'}		1.48285	2.15403	0.643985	1.30485	-0.24124
rs4081455	chr11	89158375	C	T	TYR			TATTTTATTTCTAATTACAATT	TATTTTATTTTTAATTACAATT	{'HOXB3', 'GBX2', 'ISX', 'Lhx8', 'ESX1', 'ap', 'unpg', 'exex', 'SHOX', 'PHDP', 'EN2', 'MEOX1', 'GBX1', 'Rx', 'CG9876', 'Vsx1', 'Pph13', 'ALX3', 'Lim3', 'CG18599', 'Dlx3', 'VAX1', 'PRRX2', 'EN1', 'lbl', 'lms', 'Lhx4', 'VSX2', 'Dlx4', 'eve', 'DRGX', 'PRRX1', 'HOXC4', 'EMX1', 'inv', 'LHX1', 'HESX1', 'ro', 'LHX5', 'Prrx2', 'HOXB6', 'UNCX', 'E5', 'OdsH', 'Dlx2', 'VSX1', 'LBX2', 'GSX1', 'TLX2', 'LHX9',…	{'HOXB3', 'GBX2', 'ISX', 'ESX1', 'ap', 'btn', 'CG15696-RA', 'unpg', 'exex', 'SHOX', 'PHDP', 'EN2', 'CG9876', 'Rx', 'Vsx1', 'Pph13', 'ALX3', 'Lim3', 'HHEX', 'CG18599', 'mix-a', 'lab', 'Dlx3', 'CG32532', 'VAX1', 'EN1', 'lbl', 'ftz', 'Lhx4', 'lms', 'Dbx', 'slou', 'Dlx4', 'eve', 'DRGX', 'abd-A', 'PRRX1', 'HOXC4', 'bsh', 'CG4328-RA', 'Lim1', 'EMX1', 'inv', 'LHX1', 'HESX1', 'ro', 'hbn', 'CG11294', 'Prr…	{'LHX5', 'HOXD3', 'Pdx1', 'LHX9', 'HOXB5', 'PRRX2', 'MEOX1', 'VSX2', 'GBX1', 'MEOX2', 'Lhx8'}	{'CG11294', 'HHEX', 'Ubx', 'mix-a', 'NK7.1', 'lab', 'CG32532', 'C15', 'btn', 'repo', 'CG32105', 'ftz', 'SUM1', 'CG15696-RA', 'H2.0', 'Dbx', 'slou', 'LMX1A', 'abd-A', 'HGTX', 'bsh', 'CG4328-RA', 'Lim1', 'Antp', 'hbn'}	-1.96135	-0.561145	0.009625	1.63156	1.59614
rs71046291	chr11	89159887	CTT	C	TYR			TCTGGCACATCTTTTTTTTTTTTT	TCTGGCACATCTTTTTTTTTTT					0	0	0	0	0
rs7949891	chr11	89173994	G	A	TYR			TGTTTGAGATGTGTTTGTGTAA	TGTTTGAGATATGTTTGTGTAA		{'ARR10'}		{'ARR10'}	-1.53165	-1.03029	-1.91848	0.526721	-1.69972
rs621313	chr11	89180495	A	G	TYR			ATTAATTGTCAAGCAGAACTTT	ATTAATTGTCGAGCAGAACTTT	{'CG34031', 'WRKY48', 'OdsH', 'NK7.1', 'B-H2', 'unc-4', 'CG32532', 'C15', 'Dll', 'HLTF', 'Hmx', 'CG15696-RA', 'unpg', 'tup', 'Nkx2-5', 'lms', 'PHDP', 'SHOX', 'slou', 'YHP1', 'PHO2', 'Rx', 'bsh', 'CG4328-RA', 'CG11085', 'Barhl1', 'en', 'HESX1', 'B-H1', 'hbn'}	{'CG34031', 'OdsH', 'NK7.1', 'B-H2', 'unc-4', 'CG32532', 'C15', 'Dll', 'HLTF', 'Hmx', 'CG15696-RA', 'unpg', 'tup', 'Nkx2-5', 'lms', 'PHDP', 'SHOX', 'slou', 'YHP1', 'PHO2', 'Rx', 'bsh', 'CG4328-RA', 'CG11085', 'Barhl1', 'en', 'HESX1', 'B-H1', 'hbn'}	{'WRKY48'}		-0.338464	0.985893	-1.53501	-0.212855	-1.58524
rs574028	chr11	89200082	C	T	TYR			TAAACAAATACGAGTTAAAAGA	TAAACAAATATGAGTTAAAAGA	{'ara', 'mirr', 'DOF1.8', 'PHYPADRAFT_140773', 'PHYPADRAFT_153324', 'br(var.3)', 'DOF5.7', 'DOF2.4', 'PHYPADRAFT_38837', 'DOF5.3', 'UPC2', 'DOF5.6'}	{'ara', 'mirr', 'DOF1.8', 'PHYPADRAFT_140773', 'PHYPADRAFT_153324', 'br(var.3)', 'DOF5.7', 'DOF2.4', 'PHYPADRAFT_38837', 'DOF5.3', 'DOF5.6'}	{'UPC2'}		-2.4411	-1.67693	-0.859292	-1.67198	0.011381
rs10830239	chr11	89204434	T	C	TYR			TGCTGTGTTGTCCAGGCTGGTG	TGCTGTGTTGCCCAGGCTGGTG	{'En1'}	{'TFAP2A(var.2)', 'THAP1'}	{'En1'}	{'TFAP2A(var.2)', 'THAP1'}	-1.34588	0.153885	-0.257775	1.636	0.36842
rs1939252	chr11	89220651	C	G	TYR			CTACTCAGAACGCTGAGGCAGA	CTACTCAGAAGGCTGAGGCAGA	{'lin-14', 'DOF5.3'}		{'lin-14', 'DOF5.3'}		0.430116	-1.70814	-0.854907	0.041037	-0.467556
rs4753214	chr11	89235898	C	T	TYR			GATTTAATCACTCCACAATATA	GATTTAATCATTCCACAATATA	{'ZNF354C', 'MOT2', 'ATHB-6'}	{'HAT1', 'ATHB-16', 'ATHB-6', 'MOT2', 'HAT22', 'HAT2'}	{'ZNF354C'}	{'HAT2', 'HAT1', 'HAT22', 'ATHB-16'}	-0.055813	-1.82713	0.526245	-1.14594	-0.949039
rs11018544	chr11	89236838	A	T	TYR			TTGTACACAAACTTCAAGACTA	TTGTACACAATCTTCAAGACTA		{'ARR1', 'HMRA1'}		{'ARR1', 'HMRA1'}	0.140934	0.414377	-1.13474	0.653968	2.41951
rs431911	chr11	115922488	G	T	LINC00900			GCACCTCATAGTGTGCTGCAAT	GCACCTCATATTGTGCTGCAAT	{'PHD1'}	{'Sox17', 'PHD1'}		{'Sox17'}	0.029178	0.141951	-1.19883	-0.616642	0.275576
rs400191	chr11	115925019	A	G	LINC00900			CTTTCTCCTCACTCTCCAGTCC	CTTTCTCCTCGCTCTCCAGTCC	{'PRDM1', 'AT3G46070'}	{'PRDM1'}	{'AT3G46070'}		2.9901	2.63483	1.97864	2.46332	1.34154
rs445378	chr11	115926353	A	G	LINC00900			GTGAGAGTCAATGAGTTCTCAT	GTGAGAGTCAGTGAGTTCTCAT	{'WRKY48', 'WRKY43', 'WRKY18', 'WRKY8', 'WRKY40'}		{'WRKY48', 'WRKY18', 'WRKY43', 'WRKY8', 'WRKY40'}		-1.40158	0.543583	-0.98336	-0.510413	0.366895
rs393716	chr11	115930427	C	G	LINC00900	TRUE	OFF.cone.bipolar, Retinal.ganglion.cell, ON.cone.bipolar, GABA.amacrine, Cone, AII.amacrine	GCAGTCCCCACATCTGCCCACT	GCAGTCCCCAGATCTGCCCACT	{'MIG2', 'YGR067C', 'ADR1', 'YPR022C', 'THAP1', 'cre-1', 'TDA9', 'MIG3', 'MIG1'}	{'GATA9', 'ARR1', 'GAT4', 'THAP1', 'GATA12', 'cre-1', 'GATA8', 'ECM23', 'ARR10', 'MIG1'}	{'MIG2', 'YGR067C', 'ADR1', 'YPR022C', 'TDA9', 'MIG3'}	{'ECM23', 'ARR1', 'GATA12', 'GAT4', 'GATA8', 'GATA9', 'ARR10'}	2.16629	2.25805	3.94517	3.22052	2.28586
rs367164	chr11	115931723	T	C	LINC00900			AATTTCCCCATCAAAGCAAGTT	AATTTCCCCACCAAAGCAAGTT	{'PBF', 'Dof3', 'Arid3a', 'PHYPADRAFT_140773', 'cre-1', 'DOF5.3', 'MNB1A', 'Dof2'}	{'MIG2', 'YGR067C', 'PBF', 'Dof3', 'ADR1', 'PHYPADRAFT_140773', 'YPR022C', 'cre-1', 'DOF5.3', 'MIG3', 'MIG1', 'schlank', 'MNB1A', 'Dof2'}	{'Arid3a'}	{'MIG2', 'YGR067C', 'ADR1', 'YPR022C', 'MIG3', 'schlank', 'MIG1'}	0.591286	-0.05121	-1.01977	0.515329	-1.55326
rs1077952	chr11	125302487	C	A	PKNOX2			GCCCAGCTCACCTGCTGCTGGA	GCCCAGCTCAACTGCTGCTGGA	{'ACE2', 'TCF3', 'ZEB1', 'TCF12(var.2)'}	{'ACE2', 'MYB'}	{'TCF3', 'ZEB1', 'TCF12(var.2)'}	{'MYB'}	3.80136	0.469243	4.79859	0.785133	0.995506
rs55916253	chr12	30984377	C	A	TSPAN11			AAGAATGAGGCGATGCCTGCAA	AAGAATGAGGAGATGCCTGCAA	{'PHD1'}	{'PHD1'}			-3.67634	-1.93133	-1.85863	-0.978838	-1.96952
rs3138141	chr12	55721994	C	A	BLOC1S1-RDH5, RDH5			GCAGCCCACTCAACAAACGTGG	GCAGCCCACTAAACAAACGTGG	{'NKX2-2', 'CRZ1', 'ARNT::HIF1A', 'NKX2-5', 'DOF5.3', 'DOF5.6'}	{'ara', 'mirr', 'br(var.3)', 'CRZ1', 'ARNT::HIF1A', 'DOF5.3', 'schlank', 'DOF5.6'}	{'NKX2-2', 'NKX2-5'}	{'ara', 'br(var.3)', 'schlank', 'mirr'}	1.47992	1.09217	1.38549	1.73086	0.32489
rs10859848	chr12	95202116	G	A	FGD6			TGGGCTGGCCGCGGTGAGTCAT	TGGGCTGGCCACGGTGAGTCAT	{'SKN7', 'FOS', 'ERF069', 'FOSL2::JUN', 'JUN(var.2)', 'ERF7', 'GCN4', 'FOSB::JUNB', 'ERF098', 'JUN::FOS', 'FOSL2', 'FOSL2::JUNB'}	{'SKN7', 'FOS', 'FOSL2::JUN', 'JUN(var.2)', 'GCN4', 'FOSB::JUNB', 'JUN::FOS', 'FOSL2', 'FOSL2::JUNB'}	{'ERF7', 'ERF098', 'ERF069'}		-1.08473	-2.67947	-1.70893	-0.332956	-1.53618
rs10859849	chr12	95207070	C	T	FGD6			AATTGTAGTCCCCATAATCCCT	AATTGTAGTCTCCATAATCCCT	{'OTX1', 'Gsc', 'PITX3', 'RHOXF1', 'bcd', 'oc', 'PITX2', 'dve', 'cre-1', 'GSC2', 'Pitx1', 'unc-30', 'En1', 'PITX1'}	{'OTX1', 'Gsc', 'PITX3', 'RHOXF1', 'bcd', 'oc', 'PITX2', 'dve', 'GSC2', 'Pitx1', 'unc-30', 'PITX1'}	{'En1', 'cre-1'}		-1.7669	-0.890011	-1.31367	0.701695	-0.001205
rs10859850	chr12	95207142	G	A	FGD6			TTTCCCCCAAGCTGCTGTTCTA	TTTCCCCCAAACTGCTGTTCTA	{'cre-1', 'ADR1'}	{'cre-1', 'ADR1'}			-2.1237	-3.31	-2.19071	-3.81311	-2.82871
rs35425363	chr12	95208753	G	GT	FGD6			TCAACCACGTGTTTTTTTTCCC	TCAACCACGTGTTTTTTTTTCCC	{'ABF4', 'BIM3', 'MNT', 'MAX', 'Mlxip', 'BEE2', 'Arnt', 'MYC3', 'OJ1058_F05.8', 'BIM2', 'Npas2', 'SPT', 'BIM1', 'Mycn', 'PHYPADRAFT_143875', 'nuc-1', 'ARNT::HIF1A', 'Hes1', 'PHYPADRAFT_72483'}	{'ABF4', 'BIM3', 'MNT', 'MAX', 'Mlxip', 'BEE2', 'Arnt', 'MYC3', 'OJ1058_F05.8', 'BIM2', 'Npas2', 'SPT', 'BIM1', 'Mycn', 'PHYPADRAFT_143875', 'nuc-1', 'ARNT::HIF1A', 'Hes1', 'PHYPADRAFT_72483'}			-1.82732	-0.123497	-0.788193	-0.746979	-0.27704
rs11107934	chr12	95208793	A	G	FGD6			CAGGCTGTTGAAGGTTAATTGC	CAGGCTGTTGGAGGTTAATTGC	{'CG34031', 'HOXB6', 'OdsH', 'NK7.1', 'B-H2', 'unc-4', 'CG32532', 'C15', 'Dll', 'Hmx', 'CG15696-RA', 'unpg', 'tup', 'Nkx2-5', 'lms', 'PHDP', 'SHOX', 'slou', 'YHP1', 'PHO2', 'Rx', 'bsh', 'CG4328-RA', 'CG11085', 'Barhl1', 'en', 'HESX1', 'B-H1', 'hbn'}	{'CG34031', 'HOXB6', 'OdsH', 'NK7.1', 'B-H2', 'unc-4', 'CG32532', 'C15', 'Dll', 'Hmx', 'CG15696-RA', 'unpg', 'tup', 'Nkx2-5', 'lms', 'PHDP', 'SHOX', 'slou', 'YHP1', 'PHO2', 'Rx', 'bsh', 'CG4328-RA', 'CG11085', 'Barhl1', 'en', 'HESX1', 'B-H1', 'hbn'}			-1.4138	-1.87869	1.71167	-1.80701	-0.897846
rs11107943	chr12	95230564	G	A	VEZT	TRUE	Retinal.ganglion.cell	ATTGTGTCCAGTTATCTCTCCT	ATTGTGTCCAATTATCTCTCCT		{'BARX1', 'Prrx2', 'Shox2', 'HOXB3', 'UNCX', 'Dlx2', 'GBX2', 'LBX2', 'PDX1', 'ISX', 'GSX1', 'ESX1', 'Dlx3', 'TLX2', 'LHX9', 'EN1', 'DLX5', 'MSX1', 'DLX6', 'Msx3', 'MIXL1', 'EN2', 'Dr', 'HOXB2', 'Dlx4', 'GBX1', 'DRGX', 'LHX2', 'PRRX1', 'RAX2', 'MSX2', 'ALX3', 'RAX', 'LHX1'}		{'BARX1', 'Prrx2', 'Shox2', 'HOXB3', 'UNCX', 'Dlx2', 'GBX2', 'LBX2', 'PDX1', 'ISX', 'GSX1', 'ESX1', 'Dlx3', 'TLX2', 'LHX9', 'EN1', 'DLX5', 'MSX1', 'DLX6', 'Msx3', 'MIXL1', 'EN2', 'Dr', 'HOXB2', 'Dlx4', 'GBX1', 'DRGX', 'LHX2', 'PRRX1', 'RAX2', 'MSX2', 'ALX3', 'RAX', 'LHX1'}	-0.069073	1.89475	4.79239	1.59477	-0.731174
rs4762302	chr12	95232520	C	A	VEZT			AACAAAATTACTTCTCAAACAT	AACAAAATTAATTCTCAAACAT	{'ara', 'mirr', 'YAP5'}	{'ara', 'mirr', 'AHL20', 'AHL25', 'PHDP', 'AHL12', 'PHO2', 'YAP5'}		{'AHL20', 'AHL25', 'PHDP', 'AHL12', 'PHO2'}	-0.468115	0.855934	2.59145	3.62919	1.05234
rs9739398	chr12	95236288	C	T	VEZT			TCAGGCGTGGCGGCGCGCGCCT	TCAGGCGTGGTGGCGCGCGCCT	{'RSC30', 'RSC3'}	{'RSC30', 'RSC3', 'RPN4'}		{'RPN4'}	-0.031238	-0.129737	-0.044153	-0.819132	0.314034
rs12830009	chr12	95236951	A	T	VEZT	TRUE	Rod	TTGGGAATAAATGTAGATATTA	TTGGGAATAATTGTAGATATTA	{'EVX1', 'EVX2', 'Barhl1', 'BSX', 'PHO2', 'RBPJ', 'ARR10', 'BARHL2'}	{'HESX1', 'EVX1', 'EVX2', 'ATHB-51', 'CG4328-RA', 'Barhl1', 'Dll', 'Nkx2-5', 'SHOX', 'BSX', 'YHP1', 'PHO2', 'RBPJ', 'ARR10', 'B-H2'}	{'BARHL2'}	{'ATHB-51', 'CG4328-RA', 'Nkx2-5', 'Dll', 'SHOX', 'YHP1', 'HESX1', 'B-H2'}	0.904916	1.18866	1.88735	0.54681	-0.915554
rs4762152	chr12	95239602	T	A	VEZT			AAGGAGAGAGTCTCAAGGGTGC	AAGGAGAGAGACTCAAGGGTGC	{'Macho-1'}	{'Macho-1', 'ARG80'}		{'ARG80'}	-0.346239	0.163205	0.210213	1.49808	-0.676177
rs11107952	chr12	95240661	G	C	VEZT			TTCTAATGCAGTTATTTCGAAG	TTCTAATGCACTTATTTCGAAG	{'PHO2', 'Pdx1'}	{'PHO2', 'Pdx1'}			0.34067	0.57648	-1.56361	1.01326	2.15245
rs12815210	chr12	95241289	G	T	VEZT			CACCCATCTTGGCCTCCCAGAG	CACCCATCTTTGCCTCCCAGAG	{'HAP2'}		{'HAP2'}		0.629625	-0.269409	0.927061	1.94929	2.95376
rs11107953	chr12	95241607	A	T	VEZT			CCTGCCTAGCACACCCCTCAGT	CCTGCCTAGCTCACCCCTCAGT	{'TDA9', 'YGR067C', 'AFT2'}	{'TDA9', 'YGR067C'}	{'AFT2'}		-1.40748	0.453661	1.49526	1.23269	0.042418
rs1873053	chr12	95243802	C	A	VEZT			AGTTCTTGCTCTCTCAAAACTG	AGTTCTTGCTATCTCAAAACTG					-2.78137	-1.20384	-2.99179	-2.30734	0.046086
rs12315763	chr12	95252453	T	C	VEZT			AGAACGCAAATTGATATTTCTT	AGAACGCAAACTGATATTTCTT	{'PHO2', 'Optix', 'lin-14', 'DOF5.3'}	{'PHO2', 'Optix', 'lin-14', 'DOF5.3'}			1.22856	1.01219	0.888505	-0.282352	1.79145
rs10859861	chr12	95255494	C	T	VEZT			TGCAGTGGTGCGATCTCAGCTC	TGCAGTGGTGTGATCTCAGCTC	{'ARR1', 'GATA15'}	{'GATA15'}	{'ARR1'}		2.55905	1.20042	-0.261422	-0.204222	-1.09572
rs12368315	chr12	95255772	C	G	VEZT			ACAATCATACCCTGCCAGTTTA	ACAATCATACGCTGCCAGTTTA	{'Dux'}	{'Dux'}			1.90206	2.11873	2.18068	1.20014	2.59937
rs12368359	chr12	95255986	G	A	VEZT			CCTGGAGTGCGCCACCATCCCC	CCTGGAGTGCACCACCATCCCC	{'E2FA'}		{'E2FA'}		-1.70589	-1.33022	-2.66657	-2.02929	-1.38688
rs11107956	chr12	95261505	G	A	VEZT			TCCGCCTCCTGGGTTCAAGAGA	TCCGCCTCCTAGGTTCAAGAGA	{'VDR'}	{'VDR'}			2.88483	2.3411	-1.0703	3.08954	-0.528401
rs1038653	chr12	95266089	C	T	VEZT	TRUE	GABA.amacrine	ATCAGCTTTACCTGATTCCAGA	ATCAGCTTTATCTGATTCCAGA					1.97493	0.907424	1.15949	0.690131	0.64563
rs10859864	chr12	95268291	C	T	VEZT			GTCAGGAGATCGTAGCTATCCT	GTCAGGAGATTGTAGCTATCCT					1.82009	2.41412	-0.230675	1.67153	1.3174
rs4762321	chr12	95272246	C	T	VEZT			AAAAAAAAAACGGGAATAGGAT	AAAAAAAAAATGGGAATAGGAT	{'ZNF384', 'DOF5.7', 'DOF5.3', 'DOF5.6'}	{'RBPJ', 'DOF5.7', 'ZNF384'}	{'DOF5.3', 'DOF5.6'}	{'RBPJ'}	-4.25099	-3.4327	-3.67376	-2.92152	-2.80279
rs10859865	chr12	95272874	G	A	VEZT			TTAGCCTTCCGAGTAGCTGGAA	TTAGCCTTCCAAGTAGCTGGAA					-0.672142	-1.09224	-1.3383	0.205035	-0.269674
rs12367540	chr12	95273218	G	C	VEZT			GCTCTAATGTGGATCTCCAAGT	GCTCTAATGTCGATCTCCAAGT	{'Pdx1'}	{'Pdx1', 'ARR1', 'GATA15'}		{'ARR1', 'GATA15'}	0.653792	-0.546118	0.07416	-0.374086	0.72535
rs10777681	chr12	95278053	T	C	VEZT			GGTTTCACTCTAGCTCCGTTAT	GGTTTCACTCCAGCTCCGTTAT	{'AT3G46070'}	{'ACE2'}	{'AT3G46070'}	{'ACE2'}	-0.392507	0.607464	-0.141971	1.13161	0.87697
rs11107960	chr12	95278878	G	C	VEZT			CAACCAGCCTGACCAACATGGA	CAACCAGCCTCACCAACATGGA	{'ACE2', 'HLTF'}	{'ACE2', 'AGL55', 'HLTF'}		{'AGL55'}	-0.299633	-0.756351	-3.46079	-1.0488	-2.20319
rs12826627	chr12	95287125	A	C	VEZT	TRUE	Astrocyte	GTATGTATGCAAGAAATATTTG	GTATGTATGCCAGAAATATTTG	{'PHO2', 'vvl', 'NAC078', 'AHL12'}	{'PHO2', 'AHL12'}	{'vvl', 'NAC078'}		1.02529	1.38123	4.15643	-0.893476	-0.903202
rs10777682	chr12	95288254	A	T	VEZT			AACTTTAGTCATTCAAAAATAA	AACTTTAGTCTTTCAAAAATAA	{'sd', 'DOF5.7', 'HLTF', 'Pax2'}	{'DOF5.7', 'HLTF'}	{'sd', 'Pax2'}		-1.14676	0.427253	-1.29921	0.257437	1.51739
rs7137252	chr12	95289693	C	T	VEZT			GCCATGACTACACAGGTTTAAA	GCCATGACTATACAGGTTTAAA	{'MAFG::NFE2L1', 'HLTF'}	{'MAFG::NFE2L1', 'HLTF'}			-2.18029	-0.719951	-2.60038	-0.534405	-2.79142
rs10859867	chr12	95291041	G	C	VEZT			AAGGAGGGAGGATCACTTGAAA	AAGGAGGGAGCATCACTTGAAA	{'NKX2-8', 'HLTF'}	{'NKX2-8', 'HLTF'}			-0.54633	-1.53675	0.061828	-0.576792	2.69296
rs3764046	chr12	95294699	A	G	VEZT			ACTTGACTGCATGTACTATGAT	ACTTGACTGCGTGTACTATGAT	{'SOK2', 'HLTF'}	{'Ahr::Arnt', 'HLTF'}	{'SOK2'}	{'Ahr::Arnt'}	2.74142	2.09286	1.92098	0.896359	-0.803489
rs3794321	chr12	95295317	C	T	VEZT			CCTGCCACCGCGCCTGGCTAAT	CCTGCCACCGTGCCTGGCTAAT	{'RSC3'}		{'RSC3'}		-0.746997	-3.2246	-1.63555	-0.957307	-1.73506
rs3185701	chr12	95301484	C	T	VEZT			GGTCACAATCCTGCTGTTTTCT	GGTCACAATCTTGCTGTTTTCT		{'ARR1'}		{'ARR1'}	-1.64728	-2.55784	-2.92897	-0.980739	-3.22519
rs4762353	chr12	95309646	T	C	MIR3685			TTGAAATGAGTGAACCCATCCT	TTGAAATGAGCGAACCCATCCT	{'NCU02182', 'OPI1', 'z'}	{'NCU02182', 'OPI1'}	{'z'}		1.01215	2.89679	1.25052	2.34771	1.63027
rs4762358	chr12	95312785	A	G	MIR3685			GGGATGTCCTATTGCAAGGTTT	GGGATGTCCTGTTGCAAGGTTT					0.629079	-0.879582	1.04916	-0.93557	-0.593206
rs10578762	chr12	95312848	ATCTT	A	MIR3685			AAACAAAAGAATCTTTCTTATTTCAT	AAACAAAAGAATCTTATTTCAT	{'ara', 'mirr', 'DOF1.8', 'PHYPADRAFT_140773', 'PHYPADRAFT_153324', 'AT3G24120', 'DOF5.7', 'DOF2.4', 'ARR2', 'PHYPADRAFT_38837', 'MYR2', 'DOF5.3', 'PHO2', 'DOF5.6'}	{'ara', 'mirr', 'DOF1.8', 'PHYPADRAFT_140773', 'PHYPADRAFT_153324', 'AT3G24120', 'DOF5.7', 'DOF2.4', 'ARR2', 'PHYPADRAFT_38837', 'DOF5.3', 'PHO2', 'DOF5.6'}	{'MYR2'}		4.79565	3.98795	3.18557	2.77524	3.03261
rs61941272	chr12	111678972	C	A	BRAP			AAAGTGTATACGTTATAATTGT	AAAGTGTATAAGTTATAATTGT	{'HESX1', 'PBF', 'CG4328-RA', 'Dof3', 'PHYPADRAFT_140773', 'Barhl1', 'Nkx2-5', 'Dll', 'SHOX', 'YHP1', 'DOF5.3', 'PHO2', 'B-H2'}	{'HESX1', 'PBF', 'CG4328-RA', 'Dof3', 'PHYPADRAFT_140773', 'Barhl1', 'Nkx2-5', 'Dll', 'SHOX', 'YHP1', 'DOF5.3', 'PHO2', 'B-H2'}			-1.48194	-2.36905	-1.47786	-1.39275	-0.694943
rs73203678	chr12	111680400	C	T	BRAP			AGCTGTGATCCAGAATGGCTAC	AGCTGTGATCTAGAATGGCTAC	{'GATA8', 'GATA15', 'RHOXF1'}	{'GATA8', 'GATA15'}	{'RHOXF1'}		-0.745688	-0.88877	-1.5975	-1.31418	0.01385
rs61941274	chr12	111694806	G	A	ACAD10			TGGGCAGATCGCTTGAGCACAG	TGGGCAGATCACTTGAGCACAG		{'NKX2-8', 'HLTF'}		{'NKX2-8', 'HLTF'}	-0.924937	-0.013606	-0.28078	0.049733	-0.845515
rs61941278	chr12	111804932	A	G	ALDH2			TATAGCCTGAAGGACCCATCAG	TATAGCCTGAGGGACCCATCAG					-2.23141	-2.83856	-0.163299	-1.10791	-0.495676
rs61941283	chr12	111834334	G	A	MAPKAPK5-AS1			TGTACAGATGGGTTTTTGGTAT	TGTACAGATGAGTTTTTGGTAT	{'HAND2', 'NEUROG2(var.2)', 'HAP2', 'NEUROD1'}	{'HAND2', 'HAP2'}	{'NEUROD1', 'NEUROG2(var.2)'}		1.60785	-1.74986	-0.705879	-2.70383	-1.23942
rs61941287	chr12	111892501	A	G	MAPKAPK5			TGGTATTGCAATGTGGTTTTAG	TGGTATTGCAGTGTGGTTTTAG					1.29307	1.02897	1.8176	0.459308	1.55511
rs73205633	chr12	111919281	C	T	TMEM116			TCAAGACCAGCCTAGCCAGCAC	TCAAGACCAGTCTAGCCAGCAC	{'ACE2'}	{'ACE2'}			1.11675	-0.725515	-0.105646	0.259095	0.693642
rs9542236	chr13	31245188	T	C	B3GLCT			TGGCAGAAATTATTAATAAGCT	TGGCAGAAATCATTAATAAGCT	{'EVX1', 'EVX2', 'lbe', 'CG4328-RA', 'SPT2', 'Arid3b', 'AHL12', 'BSX', 'PHO2', 'H2.0'}	{'HOXA4', 'NKX6-2', 'HOXB4', 'HOXC4', 'lbe', 'SPT2', 'HOXB3', 'HOXD4', 'NKX6-1', 'BSX', 'PHO2', 'GSX1', 'H2.0'}	{'EVX1', 'CG4328-RA', 'Arid3b', 'AHL12', 'EVX2'}	{'HOXA4', 'HOXB4', 'NKX6-2', 'HOXC4', 'HOXB3', 'HOXD4', 'NKX6-1', 'GSX1'}	-0.297355	1.29783	0.567007	1.09277	-0.650804
rs9529707	chr13	31245230	T	C	B3GLCT			GAAAGTGCTTTTGTAGCCTTTC	GAAAGTGCTTCTGTAGCCTTTC	{'PHYPADRAFT_140773', 'PBF', 'Dof3', 'DOF5.3', 'HLTF'}	{'PHYPADRAFT_140773', 'PBF', 'Dof3', 'DOF5.3', 'HLTF'}			-0.6555	-0.583407	-0.329645	1.01762	0.305306
rs7989761	chr13	31245247	A	C	B3GLCT			CTTTCTGCTGAGGTTACCGTCA	CTTTCTGCTGCGGTTACCGTCA					-0.969593	0.58427	1.49581	0.266788	2.63143
rs7981280	chr13	31245254	C	T	B3GLCT			CTGAGGTTACCGTCAAGGTATC	CTGAGGTTACTGTCAAGGTATC	{'WRKY48', 'MOT3'}	{'WRKY48', 'MOT3'}			-0.178126	0.287671	-0.250975	1.6411	2.04394
rs67302121	chr13	31246533	AAAAGT	A	B3GLCT			GAGAACTTTAAAAAGTAAAGTAATTTT	GAGAACTTTAAAAAGTAATTTT	{'AT1G47655', 'DOF1.8', 'PBF', 'Dof3', 'PHYPADRAFT_140773', 'PHYPADRAFT_153324', 'DOF5.7', 'DOF2.4', 'PHYPADRAFT_38837', 'CDF2', 'AT3G52440', 'DOF5.3', 'HLTF', 'DAG2', 'DOF5.6'}	{'AT1G47655', 'DOF1.8', 'PBF', 'Dof3', 'PHYPADRAFT_140773', 'PHYPADRAFT_153324', 'DOF5.7', 'DOF2.4', 'PHYPADRAFT_38837', 'CDF2', 'AT3G52440', 'DOF5.3', 'HLTF', 'OBP4', 'DAG2', 'DOF5.6'}		{'OBP4'}	4.19833	2.88711	4.20643	3.40674	3.19312
rs9564692	chr13	31247103	C	T	B3GLCT			TACCGCAGTACGTTTGTTTAAC	TACCGCAGTATGTTTGTTTAAC	{'SPL4'}	{'Foxd3'}	{'SPL4'}	{'Foxd3'}	0.778848	-1.10198	-0.884866	-0.16651	1.39379
rs2137075	chr13	31247368	A	G	B3GLCT			GCTCTGCCTCATGGGTTCAAGC	GCTCTGCCTCGTGGGTTCAAGC	{'VDR'}	{'VDR'}			-0.248958	0.850112	-0.799393	0.267718	0.64733
rs58738734	chr13	31249418	CTT	C	B3GLCT			CATCTGTGCACTTTCTGCCATGTT	CATCTGTGCACTCTGCCATGTT	{'HLTF'}	{'HLTF'}			2.65184	2.46731	3.51576	1.84325	2.18782
rs9315120	chr13	31249452	G	A	B3GLCT			CATTTGTTAGGCTTTTATGTTT	CATTTGTTAGACTTTTATGTTT	{'MYB24'}	{'HLTF'}	{'MYB24'}	{'HLTF'}	-2.05764	-2.16734	-1.57984	-2.9409	-3.00953
rs9542480	chr13	31249933	G	A	B3GLCT			GAGGGTATAAGGTATTTTGTTT	GAGGGTATAAAGTATTTTGTTT	{'MOT3'}	{'PBF', 'Dof3', 'DOF1.8', 'PHYPADRAFT_140773', 'PHYPADRAFT_153324', 'DOF2.4', 'PHYPADRAFT_38837', 'AT3G52440', 'DOF5.3', 'DOF5.6'}	{'MOT3'}	{'PBF', 'Dof3', 'DOF1.8', 'PHYPADRAFT_140773', 'PHYPADRAFT_153324', 'DOF2.4', 'PHYPADRAFT_38837', 'AT3G52440', 'DOF5.3', 'DOF5.6'}	0.758729	0.445374	1.90091	1.634	1.64308
rs9805270	chr13	31250237	A	G	B3GLCT			GCAGTGGTGCAGTCTTGGCTCA	GCAGTGGTGCGGTCTTGGCTCA	{'HAP2'}	{'HAP2'}			-1.46917	0.551401	1.32068	0.643983	0.172363
rs34568579	chr13	31250470	T	C	B3GLCT			CCACCACACCTGGCCTAAATTT	CCACCACACCCGGCCTAAATTT	{'FIGLA', 'ZEB1', 'RAV1(var.2)'}	{'Tcfl5', 'KLF2', 'AFT2'}	{'RAV1(var.2)', 'ZEB1', 'FIGLA'}	{'Tcfl5', 'KLF2', 'AFT2'}	3.59086	1.83878	1.86547	2.2629	0.675637
rs9805284	chr13	31250513	C	T	B3GLCT			CAGGTGCTTGCAAAAAGTAATT	CAGGTGCTTGTAAAAAGTAATT	{'AT1G47655', 'PBF', 'Dof3', 'DOF1.8', 'PHYPADRAFT_140773', 'PHYPADRAFT_153324', 'DOF5.7', 'DOF2.4', 'PHYPADRAFT_38837', 'CDF2', 'AT3G52440', 'DOF5.3', 'OBP4', 'DAG2', 'DOF5.6'}	{'AT1G47655', 'PBF', 'Dof3', 'DOF1.8', 'PHYPADRAFT_140773', 'PHYPADRAFT_153324', 'DOF5.7', 'DOF2.4', 'PHYPADRAFT_38837', 'CDF2', 'AT3G52440', 'DOF5.3', 'OBP4', 'DAG2', 'DOF5.6'}			-0.950265	1.64108	-1.02606	-1.07695	1.59555
rs9572561	chr13	31251264	T	C	B3GLCT			GGGGAGAAACTAGCACAAAACG	GGGGAGAAACCAGCACAAAACG	{'DOF5.3', 'DOF5.6'}	{'che-1', 'ACE2', 'DOF5.3', 'DOF5.6'}		{'che-1', 'ACE2'}	-0.111516	-0.140644	-0.094706	1.43294	-0.240816
rs148420384	chr13	31252257	C	G	B3GLCT			CCAGCCACTGCCAAAACATACC	CCAGCCACTGGCAAAACATACC	{'ara', 'NFIX', 'mirr', 'NFIA', 'ACE2', 'YAP5'}	{'ACE2', 'ara', 'mirr', 'YAP5'}	{'NFIX', 'NFIA'}		0.414603	1.65559	-1.7258	2.20219	0.859389
rs147567958	chr13	31252404	G	A	B3GLCT			AAATGCTCCAGTTAAAAGACAC	AAATGCTCCAATTAAAAGACAC	{'DOF1.8', 'PHYPADRAFT_140773', 'PHYPADRAFT_153324', 'DOF5.7', 'DOF2.4', 'PHYPADRAFT_38837', 'DOF5.3', 'DOF5.6'}	{'BARX1', 'Prrx2', 'PHYPADRAFT_140773', 'Shox2', 'HOXB3', 'UNCX', 'DOF5.7', 'PHYPADRAFT_38837', 'Dlx2', 'GBX2', 'LBX2', 'PDX1', 'ISX', 'GSX1', 'ESX1', 'Dlx3', 'DOF1.8', 'TLX2', 'LHX9', 'GSX2', 'DOF5.3', 'EN1', 'NKX6-2', 'Arid3a', 'PHYPADRAFT_153324', 'DLX5', 'MSX1', 'DLX6', 'Msx3', 'MIXL1', 'EN2', 'Dr', 'HOXB2', 'Dlx4', 'GBX1', 'DRGX', 'LHX2', 'DOF5.6', 'PRRX1', 'RAX2', 'MSX2', 'ALX3', 'RAX', 'DO…		{'BARX1', 'Prrx2', 'Shox2', 'HOXB3', 'UNCX', 'Dlx2', 'GBX2', 'LBX2', 'PDX1', 'ISX', 'GSX1', 'ESX1', 'Dlx3', 'TLX2', 'LHX9', 'GSX2', 'EN1', 'NKX6-2', 'Arid3a', 'DLX5', 'MSX1', 'DLX6', 'Msx3', 'MIXL1', 'EN2', 'Dr', 'HOXB2', 'Dlx4', 'GBX1', 'DRGX', 'LHX2', 'PRRX1', 'RAX2', 'MSX2', 'ALX3', 'RAX', 'LHX1', 'MNX1'}	0.021338	0.563533	4.30144	-0.118958	-3.17372
rs116662959	chr13	31252494	C	G	B3GLCT			CAAAGACACACATAGGCTCAAA	CAAAGACACAGATAGGCTCAAA	{'DOF5.7', 'PHYPADRAFT_140773', 'DOF5.3'}	{'DOF5.7', 'PHYPADRAFT_140773', 'DOF5.3'}			-1.59999	1.82414	1.67483	1.46315	1.532
rs2313818	chr13	31254372	T	C	B3GLCT			TGGCTCAACATATGCAAATCAA	TGGCTCAACACATGCAAATCAA	{'vvl', 'POU3F1', 'Atoh1', 'POU3F4', 'POU5F1', 'OLIG3', 'POU2F1', 'POU5F1B', 'Pou2f3', 'POU2F3'}	{'MXI1', 'POU5F1', 'FUS3', 'PHD1', 'HLTF'}	{'vvl', 'POU3F1', 'Atoh1', 'OLIG3', 'POU2F1', 'POU5F1B', 'Pou2f3', 'POU3F4', 'POU2F3'}	{'FUS3', 'MXI1', 'PHD1', 'HLTF'}	1.02677	0.297234	3.89487	-1.00834	0.868137
rs9572689	chr13	31254989	A	G	B3GLCT			GTGAGCTGAGATGGCGCCACTG	GTGAGCTGAGGTGGCGCCACTG	{'E2FA'}	{'E2FA', 'brk', 'RPN4'}		{'brk', 'RPN4'}	0.591511	1.35445	1.69346	1.76217	-1.07954
rs35816517	chr13	31255029	C	T	B3GLCT			AGTGCAAAGACGCTGTCTCAAA	AGTGCAAAGATGCTGTCTCAAA	{'PHYPADRAFT_140773', 'DOF5.7', 'Foxn1', 'DOF5.3', 'ARG80'}	{'DOF5.7', 'PHYPADRAFT_140773', 'DOF5.3'}	{'Foxn1', 'ARG80'}		-1.51073	-1.99231	-1.51427	-2.32743	1.31778
rs4943285	chr13	31256955	A	G	B3GLCT			TGGAACACTGAGTTATTCTTTT	TGGAACACTGGGTTATTCTTTT	{'KAN1', 'lin-14'}	{'KAN1', 'lin-14'}			1.24318	0.928841	-0.537837	2.39749	0.172744
rs2181967	chr13	31257917	A	G	B3GLCT			AACAAAATGGACAACATCCCTG	AACAAAATGGGCAACATCCCTG					-0.282417	-1.14179	0.053536	-0.253717	-2.48113
rs9529902	chr13	31258056	A	G	B3GLCT			TAAGGGATGCATTGGGAATGGG	TAAGGGATGCGTTGGGAATGGG	{'RBPJ', 'PHD1'}	{'RBPJ'}	{'PHD1'}		1.99512	2.3696	0.601663	-0.113586	-1.3827
rs9564839	chr13	31260445	G	T	B3GLCT			GAAGTTATTTGATTTACTTTCT	GAAGTTATTTTATTTACTTTCT	{'PHO2', 'onecut', 'HLTF'}	{'PHO2', 'HLTF'}	{'onecut'}		-1.1711	-2.4275	1.30386	-1.59143	-2.11676
rs4943289	chr13	31261238	G	A	B3GLCT			AGATGCTTGAGGGTTTCTGCTT	AGATGCTTGAAGGTTTCTGCTT					0.941871	0.069574	0.032763	1.13226	2.21787
rs9529933	chr13	31262096	C	T	B3GLCT			AATTGAGACTCGTAGCAAAGGA	AATTGAGACTTGTAGCAAAGGA	{'DOF5.3', 'DOF5.7', 'PHYPADRAFT_140773', 'ARG80'}	{'DOF5.3', 'DOF5.7', 'PHYPADRAFT_140773', 'HLTF'}	{'ARG80'}	{'HLTF'}	0.656599	-0.603215	-1.32462	-1.82929	-0.467168
rs4943290	chr13	31262230	G	T	B3GLCT			TGTTTACTCAGACTTTCCAGTA	TGTTTACTCATACTTTCCAGTA	{'Foxa2', 'NFATC1', 'HLTF'}	{'NFATC1', 'HLTF'}	{'Foxa2'}		-2.25323	-2.4692	-0.346371	-1.23714	-2.52245
rs34847958	chr13	31262599	CTT	C	B3GLCT			ATTAAATACACTTTGGTTTGCTAC	ATTAAATACACTGGTTTGCTAC	{'C15', 'Arid3a', 'HAP2', 'HLTF'}	{'C15', 'Arid3a'}	{'HAP2', 'HLTF'}		0.733109	1.37081	1.74663	1.75873	0.921616
rs9542855	chr13	31264030	G	A	B3GLCT			GTGAGTGCCAGTTTTCTGGTTC	GTGAGTGCCAATTTTCTGGTTC		{'NFIX', 'NFIA'}		{'NFIX', 'NFIA'}	-0.839628	-1.68543	0.595263	-1.48819	-1.21243
rs9532065	chr13	37479779	A	G	LINC01048			CTTTCTCCTGAGAGACTATAGC	CTTTCTCCTGGGAGACTATAGC	{'PRDM1'}	{'PRDM1'}			-0.050294	-1.64332	-0.047706	-1.9767	1.32131
rs147347216	chr13	37483654	T	TA	LINC01048			TAATGTCATTTAAAAAAAAATT	TAATGTCATTTAAAAAAAAAATT	{'sd', 'DOF5.7', 'AHL12', 'ZNF384', 'Pax2'}	{'sd', 'DOF5.7', 'AHL12', 'HMG-I/Y', 'ZNF384', 'Pax2'}		{'HMG-I/Y'}	-0.650011	-0.327065	-0.902596	-0.745003	-0.909596
rs75753776	chr13	37487164	C	T	LINC01048			ATATAGTGTTCGGTAACGGCCA	ATATAGTGTTTGGTAACGGCCA	{'SKN7', 'STB5', 'MOT2', 'Deaf1', 'DOF5.3', 'DOF5.6'}	{'SKN7', 'MOT2', 'DOF5.3', 'HAP2', 'DOF5.6'}	{'Deaf1', 'STB5'}	{'HAP2'}	-0.527826	-1.56168	0.055364	-0.112616	-1.41706
rs9646095	chr13	37488621	T	A	LINC01048			TATCAGAAAATGAATTTGCTAT	TATCAGAAAAAGAATTTGCTAT		{'DOF1.8', 'PHYPADRAFT_140773', 'PHYPADRAFT_153324', 'DOF5.7', 'DOF2.4', 'PHYPADRAFT_38837', 'DOF5.3', 'DOF5.6'}		{'DOF1.8', 'PHYPADRAFT_140773', 'PHYPADRAFT_153324', 'DOF5.7', 'DOF2.4', 'PHYPADRAFT_38837', 'DOF5.3', 'DOF5.6'}	1.13112	1.41307	-2.41947	-0.404455	-3.09975
rs9547903	chr13	37489741	C	G	LINC01048			TGCTGGTTTTCGTTATCCTCCC	TGCTGGTTTTGGTTATCCTCCC	{'Deaf1', 'SWI5'}	{'HAP2', 'SWI5'}	{'Deaf1'}	{'HAP2'}	-1.50937	-1.13575	-1.30239	-1.5982	-2.66361
rs9646096	chr13	37491309	A	C	LINC01048			ATGCAAAATTAATCTTCTTCCT	ATGCAAAATTCATCTTCTTCCT	{'POU5F1'}	{'POU5F1'}			-4.35292	-8.61608	-3.46622	-9.47298	0.510173
rs980150	chr13	66972476	A	G	PCDH9			TATATCCTGAAGAAGAACACGG	TATATCCTGAGGAAGAACACGG	{'lin-14'}	{'lin-14'}			1.61633	2.05752	1.31144	0.168437	0.784895
rs1359191	chr13	66976864	C	T	PCDH9			ATAGGACCACCTTTATTATCAT	ATAGGACCACTTTTATTATCAT	{'EVX1', 'EVX2', 'CG4328-RA', 'Abd-B', 'Dbx', 'BSX', 'HLTF', 'PHO2', 'H2.0'}	{'EVX1', 'EVX2', 'CG4328-RA', 'Abd-B', 'Dbx', 'BSX', 'HLTF', 'PHO2', 'H2.0'}			1.28359	-1.0848	2.63212	-1.3354	0.978909
rs10871010	chr13	66978987	A	G	PCDH9, PCDH9-AS3			GTATTTATAAAGAACATACATT	GTATTTATAAGGAACATACATT	{'DOF1.8', 'DOF5.6', 'PHYPADRAFT_140773', 'PHYPADRAFT_153324', 'DOF5.7', 'DOF2.4', 'PHYPADRAFT_38837', 'DOF5.3', 'HLTF', 'H2.0'}	{'H2.0', 'HLTF'}	{'DOF1.8', 'PHYPADRAFT_140773', 'PHYPADRAFT_153324', 'DOF5.7', 'DOF2.4', 'PHYPADRAFT_38837', 'DOF5.3', 'DOF5.6'}		-0.016514	-0.492462	-1.65065	0.036661	0.03577
rs2877455	chr14	68294269	C	G	RAD51B			AGAAATCCAACAAAGAATGGAA	AGAAATCCAAGAAAGAATGGAA	{'SOX10', 'PHYPADRAFT_140773', 'DOF5.7', 'DOF5.3', 'SOX4'}	{'DOF5.7', 'PHYPADRAFT_140773', 'NAC078', 'DOF5.3'}	{'SOX10', 'SOX4'}	{'NAC078'}	-0.419543	-0.276738	-3.03821	-2.03126	-1.11665
rs61985136	chr14	68302482	C	T	RAD51B			GAAAAGCCCCCGTCATGGAATC	GAAAAGCCCCTGTCATGGAATC	{'PBF', 'Dof3', 'DOF1.8', 'DOF5.6', 'PHYPADRAFT_140773', 'DOF5.7', 'PHYPADRAFT_153324', 'CRZ1', 'DOF2.4', 'PHYPADRAFT_38837', 'cre-1', 'DOF5.3', 'Dof2', 'MNB1A', 'Pax2'}	{'PBF', 'Dof3', 'DOF1.8', 'DOF5.6', 'PHYPADRAFT_140773', 'DOF5.7', 'PHYPADRAFT_153324', 'CRZ1', 'DOF2.4', 'PHYPADRAFT_38837', 'DOF5.3', 'Dof2', 'MNB1A', 'Pax2'}	{'cre-1'}		0.466849	1.23203	0.47083	0.83117	2.01317
rs12885750	chr14	68303314	T	G	RAD51B			CACACCAGGTTGGGGGCTAGGG	CACACCAGGTGGGGGGCTAGGG	{'MSN2', 'Macho-1'}	{'MSN2', 'Macho-1'}			0.512171	1.29278	2.59435	2.4297	3.26045
rs12886238	chr14	68304102	G	A	RAD51B			CCTGTGAGGCGGAGGTTGCAGT	CCTGTGAGGCAGAGGTTGCAGT	{'HAL9'}		{'HAL9'}		1.11347	-0.08804	1.02884	0.321731	-0.09936
rs1108590	chr14	68305893	A	G	RAD51B			CCTGTGGTGGATGACTGTTTTT	CCTGTGGTGGGTGACTGTTTTT	{'MAFG::NFE2L1', 'MET28'}	{'MET28'}	{'MAFG::NFE2L1'}		-0.952362	-2.70406	-1.76141	-2.12874	-2.86722
rs3837659	chr14	68306579	AC	A	RAD51B			ATATCTTTTGACCAATTTGCATT	ATATCTTTTGACAATTTGCATT		{'vis', 'MEIS1', 'exd'}		{'vis', 'exd', 'MEIS1'}	0.385581	0.0425	-1.59269	-1.28543	2.44475
rs60593979	chr14	68306581	C	G	RAD51B			ATCTTTTGACCAATTTGCATTG	ATCTTTTGACGAATTTGCATTG		{'exd'}		{'exd'}	0.461216	0.43141	-1.17402	0.679191	0.716187
rs2180770	chr14	68306636	G	A	RAD51B			TGATCCTCTGGCCTAATAAACA	TGATCCTCTGACCTAATAAACA	{'ara', 'mirr', 'lbe', 'RHOXF1', 'FOXL1', 'Foxf1', 'GATA15', 'FOXP3', 'fkh-2'}	{'ara', 'mirr', 'lbe', 'RHOXF1', 'FOXL1', 'P0510F09.23', 'Foxf1', 'GATA15', 'FOXP3', 'fkh-2'}		{'P0510F09.23'}	2.33103	3.32363	-0.645148	2.11211	0.878277
rs3784104	chr14	68306752	A	G	RAD51B			ATGAACTTGCATGGCCGAAGTG	ATGAACTTGCGTGGCCGAAGTG	{'SKN7', 'pho', 'ERF069', 'HLTF'}	{'SKN7', 'Ahr::Arnt', 'ERF069', 'HLTF'}	{'pho'}	{'Ahr::Arnt'}	1.22579	-0.463223	0.977096	-0.162808	1.09143
rs3825729	chr14	68307027	T	G	RAD51B			TTTTTCCCTATCTGGAATTTGA	TTTTTCCCTAGCTGGAATTTGA	{'Hand1::Tcf3'}		{'Hand1::Tcf3'}		1.19173	3.28523	1.45319	1.3621	1.24604
rs12889949	chr14	68308137	T	G	RAD51B	TRUE	Rod.bipolar, GABA.amacrine, ON.cone.bipolar, OFF.cone.bipolar	CTAAATAATATCAAGGATAGAA	CTAAATAATAGCAAGGATAGAA	{'PHO2', 'lbe'}	{'PHO2', 'lbe'}			2.04166	0.608232	1.32291	1.85118	-0.289098
rs11158729	chr14	68309343	T	C	RAD51B			GCCAAGTCAATGGCACTGGTAC	GCCAAGTCAACGGCACTGGTAC	{'WRKY48', 'WRKY43', 'WRKY18', 'WRKY8', 'WRKY40'}	{'WRKY48', 'WRKY57', 'WRKY8', 'WRKY43', 'WRKY15', 'WRKY28', 'WRKY75', 'WRKY31', 'DOF5.3', 'WRKY21', 'WRKY30', 'WRKY18', 'WRKY23', 'WRKY40'}		{'WRKY57', 'WRKY30', 'WRKY15', 'WRKY75', 'WRKY31', 'DOF5.3', 'WRKY28', 'WRKY21', 'WRKY23'}	3.13173	1.68794	0.946169	-0.239563	0.246055
rs12892777	chr14	68312196	T	G	RAD51B			AAGCTGTTTCTGATTGTGAAGA	AAGCTGTTTCGGATTGTGAAGA	{'PRDM4'}	{'PRDM4', 'Deaf1'}		{'Deaf1'}	1.68434	0.84567	0.481341	0.684017	-0.349171
rs3837660	chr14	68313930	C	CA	RAD51B			GAGGAAGGAGCTAAAGACCCCG	GAGGAAGGAGCATAAAGACCCCG	{'DOF1.8', 'PHYPADRAFT_140773', 'PHYPADRAFT_153324', 'DOF5.7', 'DOF2.4', 'cre-1', 'PHYPADRAFT_38837', 'DOF5.3', 'DOF5.6'}	{'DOF1.8', 'PHYPADRAFT_140773', 'PHYPADRAFT_153324', 'DOF5.7', 'DOF2.4', 'cre-1', 'PHYPADRAFT_38837', 'DOF5.3', 'DOF5.6'}			-0.236328	-1.16921	-1.26455	-3.56613	1.12285
rs12890109	chr14	68314876	C	A	RAD51B			GTTGCCAGAACCCAGTTGGTTT	GTTGCCAGAAACCAGTTGGTTT	{'NCU02182', 'HAP2', 'OPI1'}	{'che-1', 'HAP2'}	{'NCU02182', 'OPI1'}	{'che-1'}	1.77691	1.1264	1.36533	1.25556	0.015487
rs12890110	chr14	68314878	C	T	RAD51B			TGCCAGAACCCAGTTGGTTTTC	TGCCAGAACCTAGTTGGTTTTC	{'NCU02182', 'HAP2', 'OPI1'}	{'HAP2', 'OPI1'}	{'NCU02182'}		-0.005904	1.66206	2.61607	1.34274	-2.02568
rs12890124	chr14	68314897	C	A	RAD51B			TTCTGTGAAACGGCAGCTAGTG	TTCTGTGAAAAGGCAGCTAGTG	{'STE12', 'DOF5.3', 'DOF5.6'}	{'MOT3', 'DOF1.8', 'PHYPADRAFT_140773', 'PHYPADRAFT_153324', 'DOF5.7', 'DOF2.4', 'PHYPADRAFT_38837', 'DOF5.3', 'DOF5.6'}	{'STE12'}	{'MOT3', 'DOF1.8', 'PHYPADRAFT_140773', 'PHYPADRAFT_153324', 'DOF5.7', 'DOF2.4', 'PHYPADRAFT_38837'}	-2.39424	-1.44518	-0.866043	0.411186	0.034462
rs11628890	chr14	68315583	G	A	RAD51B			GTGCAGTGGCGTGATCTCTGCT	GTGCAGTGGCATGATCTCTGCT	{'GATA15'}	{'GATA15'}			-0.928517	-1.1387	-3.33797	-0.798111	-0.709421
rs11628825	chr14	68315600	C	T	RAD51B			CTGCTCACTGCAAGCTCCACCT	CTGCTCACTGTAAGCTCCACCT	{'ZNF354C'}	{'ZNF354C'}			1.41697	2.80864	0.648105	4.86034	-0.769837
rs11628954	chr14	68315887	C	T	RAD51B			CAAGTCACTGCCCCCCAGAGTT	CAAGTCACTGTCCCCCAGAGTT	{'cre-1', 'MIG1', 'Pax2'}	{'cre-1', 'MIG1', 'Pax2'}			-3.27657	-0.858627	-2.10477	-4.28028	-0.928808
rs1956532	chr14	68316557	T	C	RAD51B			TTCCACATGTTTCTAATTAGGA	TTCCACATGTCTCTAATTAGGA	{'HOXB3', 'GBX2', 'ISX', 'Lhx8', 'ESX1', 'ap', 'HLTF', 'unpg', 'exex', 'SHOX', 'PHDP', 'EN2', 'MEOX1', 'GBX1', 'Rx', 'CG9876', 'Vsx1', 'Pph13', 'ALX3', 'Lim3', 'CG18599', 'Dlx3', 'VAX1', 'PRRX2', 'EN1', 'lbl', 'lms', 'Lhx4', 'VSX2', 'Dlx4', 'eve', 'DRGX', 'PRRX1', 'HOXC4', 'EMX1', 'inv', 'ARGFX', 'LHX1', 'HESX1', 'ro', 'lim-4', 'LHX5', 'Prrx2', 'UNCX', 'E5', 'OdsH', 'Dlx2', 'VSX1', 'LBX2', 'GSX1'…	{'HOXB3', 'GBX2', 'ISX', 'Lhx8', 'ESX1', 'ap', 'HLTF', 'unpg', 'exex', 'SHOX', 'PHDP', 'EN2', 'MEOX1', 'GBX1', 'Rx', 'CG9876', 'Vsx1', 'Pph13', 'ALX3', 'Lim3', 'CG18599', 'Dlx3', 'VAX1', 'PRRX2', 'EN1', 'lbl', 'lms', 'Lhx4', 'VSX2', 'Dlx4', 'eve', 'DRGX', 'PRRX1', 'HOXC4', 'EMX1', 'inv', 'ARGFX', 'LHX1', 'HESX1', 'ro', 'lim-4', 'LHX5', 'Prrx2', 'UNCX', 'E5', 'OdsH', 'Dlx2', 'VSX1', 'LBX2', 'GSX1'…			-1.28692	2.03482	-0.024791	0.877764	1.90105
rs12881502	chr14	68317074	A	C	RAD51B			ATTTGAGACAATTAAGTCTCAA	ATTTGAGACACTTAAGTCTCAA	{'BARX1', 'Prrx2', 'Shox2', 'HOXB3', 'UNCX', 'Dlx2', 'GBX2', 'LBX2', 'PDX1', 'ISX', 'GSX1', 'ESX1', 'Dlx3', 'TLX2', 'ARF2', 'EN1', 'NKX6-2', 'DLX5', 'MSX1', 'DLX6', 'Msx3', 'MIXL1', 'EN2', 'HOXB2', 'Dlx4', 'PRRX1', 'RAX2', 'MSX2', 'ALX3', 'RAX', 'LHX1', 'MNX1'}	{'ARF2'}	{'BARX1', 'Prrx2', 'Shox2', 'HOXB3', 'UNCX', 'Dlx2', 'GBX2', 'LBX2', 'PDX1', 'ISX', 'GSX1', 'ESX1', 'Dlx3', 'TLX2', 'EN1', 'NKX6-2', 'DLX5', 'MSX1', 'DLX6', 'Msx3', 'MIXL1', 'EN2', 'HOXB2', 'Dlx4', 'PRRX1', 'RAX2', 'MSX2', 'ALX3', 'RAX', 'LHX1', 'MNX1'}		0.073522	1.11953	-3.91582	3.25696	1.23006
rs8017304	chr14	68318360	G	A	RAD51B	TRUE	Horizontal, GABA.amacrine, ON.cone.bipolar, OFF.cone.bipolar, Rod.bipolar, Rod, Cone, Muller.glia, Microglia	CTGCACCTGAGTAGCCTTAGGA	CTGCACCTGAATAGCCTTAGGA	{'ZEB1', 'RAV1(var.2)'}	{'ZEB1', 'RAV1(var.2)'}			-1.21059	-0.372908	1.57399	0.072618	-0.816329
rs11626138	chr14	68320276	A	G	RAD51B			GCACTAGAAGATGTTAACTTTG	GCACTAGAAGGTGTTAACTTTG	{'HLTF'}	{'TBX5', 'HLTF'}		{'TBX5'}	1.67855	2.84848	2.11722	4.22588	1.37805
rs7146850	chr14	68321164	A	C	RAD51B			AACCCTGCCCACCAAAAAAGTA	AACCCTGCCCCCCAAAAAAGTA	{'PBF', 'Dof3', 'DOF1.8', 'PHYPADRAFT_140773', 'PHYPADRAFT_153324', 'DOF5.7', 'THAP1', 'DOF2.4', 'PHYPADRAFT_38837', 'CDF2', 'AT3G52440', 'DOF5.3', 'schlank', 'DOF5.6'}	{'DOF1.8', 'PBF', 'Dof3', 'ADR1', 'PHYPADRAFT_140773', 'DOF5.7', 'PHYPADRAFT_153324', 'DOF2.4', 'cre-1', 'PHYPADRAFT_38837', 'CDF2', 'AT3G52440', 'DOF5.3', 'DOF5.6'}	{'schlank', 'THAP1'}	{'cre-1', 'ADR1'}	-3.39421	0.168145	-3.40181	0.958741	-2.3045
rs1956529	chr14	68322207	C	T	RAD51B			GAACTATGTTCGACTTCTGTAT	GAACTATGTTTGACTTCTGTAT					-1.09016	-0.936895	-1.83242	-1.75669	0.182149
rs1956528	chr14	68322251	T	C	RAD51B			TAAATCTGACTGGCAGTTTGAA	TAAATCTGACCGGCAGTTTGAA	{'ARR1'}	{'Tcfl5', 'ARR1'}		{'Tcfl5'}	0.400916	-0.644122	-0.538	1.93062	0.668522
rs3784108	chr14	68322966	T	C	RAD51B			TGTGTGGTGTTAATAACCTTGA	TGTGTGGTGTCAATAACCTTGA	{'PHO2', 'H2.0', 'lbe', 'HLTF'}	{'WRKY48', 'ceh-48', 'HLTF'}	{'PHO2', 'lbe', 'H2.0'}	{'WRKY48', 'ceh-48'}	-1.86737	-2.48855	-0.6819	-3.85867	-0.641931
rs3784109	chr14	68323194	T	G	RAD51B			GAGCAGATTGTAGGGAGGAAGT	GAGCAGATTGGAGGGAGGAAGT					2.85761	0.401484	1.35764	0.460033	1.747
rs11626195	chr14	68326209	G	A	RAD51B			CCCGGCTAATGTTGTATTTTTA	CCCGGCTAATATTGTATTTTTA	{'Pdx1', 'Tcfl5'}	{'ATHB-15', 'Tcfl5', 'lbe'}	{'Pdx1'}	{'ATHB-15', 'lbe'}	-1.02957	-2.52731	-2.70693	-0.278731	-1.47804
rs7150988	chr14	68326987	C	T	RAD51B	TRUE	Microglia	AATCTCCTACCGGTGCACCCCA	AATCTCCTACTGGTGCACCCCA	{'Tcfl5', 'cre-1'}	{'cre-1'}	{'Tcfl5'}		-0.116191	0.295647	1.96493	1.5434	0.987099
rs12878627	chr14	68328432	G	A	RAD51B			CTAGCCAGTGGATTTGTTCTTC	CTAGCCAGTGAATTTGTTCTTC					-1.0069	-3.29345	0.76664	-3.16015	0.41306
rs12884901	chr14	68329748	G	A	RAD51B			TTGGGAGGCCGAGGCAGGTGGA	TTGGGAGGCCAAGGCAGGTGGA	{'SKN7', 'SNAI1', 'ERF069'}	{'SKN7', 'SNAI1', 'MOT3'}	{'ERF069'}	{'MOT3'}	2.05981	1.40738	-0.590163	0.050634	0.406221
rs2180769	chr14	68332385	A	T	RAD51B			AAAGGTAATTAATCAAAATACA	AAAGGTAATTTATCAAAATACA	{'LHX5', 'Prrx2', 'PHYPADRAFT_140773', 'Shox2', 'HOXB3', 'UNCX', 'pal-1', 'E5', 'zen2', 'NKX6-1', 'DOF5.7', 'Dlx2', 'GBX2', 'LBX2', 'ISX', 'PDX1', 'GSX1', 'ATHB23', 'MOT3', 'ESX1', 'Dlx3', 'HOXB8', 'TLX2', 'HOXA2', 'HOXA1', 'GSX2', 'HOXD4', 'HOXA7', 'HOXD8', 'DOF5.3', 'EN1', 'lbl', 'exex', 'NKX6-2', 'HOXB4', 'Arid3a', 'HOXC8', 'DLX5', 'SHOX', 'Lhx4', 'DLX6', 'MIXL1', 'EN2', 'HOXB2', 'MEOX1', 'ZHD…	{'MOT3', 'PHYPADRAFT_140773', 'Arid3a', 'DOF5.7', 'DOF5.3'}	{'LHX5', 'Prrx2', 'HOXB3', 'UNCX', 'pal-1', 'E5', 'Dlx2', 'GBX2', 'LBX2', 'ISX', 'GSX1', 'ESX1', 'TLX2', 'HOXA2', 'HOXA1', 'GSX2', 'HOXA7', 'HOXD8', 'exex', 'DLX5', 'SHOX', 'DLX6', 'MIXL1', 'EN2', 'MEOX1', 'HOXA6', 'CG9876', 'al', 'EMX2', 'Pph13', 'HOXB7', 'ALX3', 'RAX', 'Lim3', 'Shox2', 'zen2', 'NKX6-1', 'PDX1', 'ATHB23', 'Dlx3', 'HOXB8', 'HOXD4', 'EN1', 'lbl', 'NKX6-2', 'HOXB4', 'HOXC8', 'Lhx4'…		-2.04628	-3.88699	-4.24664	-1.24904	-1.37399
rs1956524	chr14	68333676	G	A	RAD51B			AACATTGTACGTTATAATCATA	AACATTGTACATTATAATCATA	{'SPL4', 'SPL9', 'HLTF'}	{'BSX', 'HLTF'}	{'SPL4', 'SPL9'}	{'BSX'}	-1.23631	-1.31013	-0.652001	-0.513763	0.333036
rs911254	chr14	68338606	T	A	RAD51B	TRUE	Cone	GTAGGTTAAGTTTGGAGGCTAT	GTAGGTTAAGATTGGAGGCTAT					0.588228	2.03878	-0.476916	1.44492	2.11851
rs2013413	chr14	68338734	C	G	RAD51B	TRUE	Cone	ACATTTAACCCAGTTCAGTGGC	ACATTTAACCGAGTTCAGTGGC	{'NCU02182', 'HLTF'}	{'VDR', 'HLTF'}	{'NCU02182'}	{'VDR'}	-1.1991	-1.0364	0.451045	-0.576843	0.205259
rs2064912	chr14	68340415	A	G	RAD51B			TGGGAGAGAGAGACTGAGAGTT	TGGGAGAGAGGGACTGAGAGTT					-0.381166	-1.37329	0.117052	1.25274	1.37584
rs2064911	chr14	68340581	T	C	RAD51B			ATTCCTTCTGTAACCTCAGGAT	ATTCCTTCTGCAACCTCAGGAT					-1.56734	-0.988872	-1.38299	-2.08556	-0.677201
rs10483807	chr14	68342107	A	G	RAD51B			ACTCTATCACATGTTTATCTTC	ACTCTATCACGTGTTTATCTTC	{'FZF1', 'MXI1', 'HLTF'}	{'Mlxip', 'BEE2', 'Arnt', 'MYC3', 'PHYPADRAFT_143875', 'FZF1', 'ARNT::HIF1A', 'Hes1', 'BIM2', 'MNT', 'BIM3', 'MAX', 'PHYPADRAFT_72483', 'bHLH31', 'HYH', 'BIM1'}	{'MXI1', 'HLTF'}	{'BIM3', 'BIM2', 'MNT', 'MAX', 'BIM1', 'Mlxip', 'BEE2', 'Arnt', 'MYC3', 'PHYPADRAFT_143875', 'ARNT::HIF1A', 'Hes1', 'PHYPADRAFT_72483', 'bHLH31', 'HYH'}	1.74018	0.161594	2.52188	1.24732	0.886573
rs34992185	chr14	68342730	T	TA	RAD51B			GAAGGACACTTGGGGAGCAGAT	GAAGGACACTTAGGGGAGCAGAT	{'HLTF'}	{'MSN4', 'MSN2', 'MZF1(var.2)', 'RGM1'}	{'HLTF'}	{'MSN4', 'MSN2', 'MZF1(var.2)', 'RGM1'}	0.898864	1.0857	-2.78756	0.533237	-0.279116
rs11627646	chr14	68342847	T	A	RAD51B			TTTAGGTGAATACCAATGAGTA	TTTAGGTGAAAACCAATGAGTA					1.24999	-0.180301	0.722518	0.676014	1.76029
rs66656261	chr14	68343122	ATACT	A	RAD51B			ATCGCTCCAAATACTTACCAGTTTTG	ATCGCTCCAAATACCAGTTTTG	{'NKX3-1'}		{'NKX3-1'}		1.47644	0.713355	2.07788	-0.451663	2.52872
rs12883719	chr14	68343500	G	T	RAD51B			ATTTAAAGTTGGAACTTACATT	ATTTAAAGTTTGAACTTACATT	{'DOF1.8', 'PBF', 'PHYPADRAFT_140773', 'PHYPADRAFT_153324', 'DOF2.4', 'PHYPADRAFT_38837', 'DOF5.3', 'HLTF', 'DOF5.6'}	{'DOF1.8', 'PBF', 'PHYPADRAFT_140773', 'PHYPADRAFT_153324', 'DOF2.4', 'PHYPADRAFT_38837', 'DOF5.3', 'HLTF', 'ct', 'DOF5.6'}		{'ct'}	-0.107981	-0.609182	-1.41274	-1.97516	1.12524
rs7158493	chr14	68345613	C	G	RAD51B			TTCTGTAGAGCCTGCAGAGCTG	TTCTGTAGAGGCTGCAGAGCTG	{'PHD1'}	{'PHD1'}			-1.56676	0.8439	-1.23004	-1.36713	1.80901
rs12896939	chr14	68345945	T	C	RAD51B			TGAGCCACTGTGCCTGGGCAGT	TGAGCCACTGCGCCTGGGCAGT	{'TFAP2C'}	{'TFAP2C'}			0.259198	3.01262	-2.24455	1.12335	3.62432
rs11158730	chr14	68346039	T	C	RAD51B			ATTTAATAGTTCCCTCAAACCT	ATTTAATAGTCCCCTCAAACCT	{'PHO2', 'SPT2', 'lbe'}	{'YGR067C', 'lbe', 'SPT2', 'TDA9', 'PHO2'}		{'TDA9', 'YGR067C'}	-2.43609	1.64047	-0.824777	-0.245219	-0.565051
rs12880109	chr14	68346315	C	T	RAD51B			ATCAGGAAGGCACTGATTTCTT	ATCAGGAAGGTACTGATTTCTT	{'ETV4', 'MOT3'}	{'ETV4', 'MOT3'}			-1.42139	-0.597654	-2.46127	-0.605627	-0.859695
rs1028577	chr14	68348544	G	A	RAD51B			AACTCACTTGGGAGCTCATAGG	AACTCACTTGAGAGCTCATAGG	{'HLTF'}	{'NKX2-8', 'HLTF'}		{'NKX2-8'}	0.750947	2.92505	1.36743	1.94281	0.822646
rs2842339	chr14	68520282	G	A	RAD51B			CCATACCCTGGTGCAAATTCCA	CCATACCCTGATGCAAATTCCA		{'POU5F1', 'PHD1'}		{'POU5F1', 'PHD1'}	-0.21845	1.22408	0.41644	-0.211456	0.53924
rs12887388	chr14	72863136	G	A	DPF3			GTGTGTGTGTGTATATATATAT	GTGTGTGTGTATATATATATAT	{'MOT2', 'Cf2'}	{'MOT2', 'Cf2'}			-2.1415	-0.541133	-1.53401	-0.828884	-2.30459
rs1129038	chr15	28111713	C	T	HERC2			CAGCAGCGAGCGCTCTGCTGCC	CAGCAGCGAGTGCTCTGCTGCC					-1.88366	-2.96742	-2.75359	-4.56405	-2.73042
rs12913832	chr15	28120472	A	G	HERC2			TGAGCATTAAATGTCAAGTTCT	TGAGCATTAAGTGTCAAGTTCT	{'WRKY48', 'Arid3a', 'Barhl1', 'C15', 'BSX', 'nhr-6', 'B-H1', 'BARHL2'}	{'Nkx2-5', 'bap', 'WRKY48', 'BSX'}	{'Arid3a', 'Barhl1', 'C15', 'nhr-6', 'B-H1', 'BARHL2'}	{'Nkx2-5', 'bap'}	1.91743	1.06164	1.09194	2.69205	0.120362
rs12898729	chr15	28147115	G	A	HERC2			GTGAGACCCCGCGGTGCTCTAG	GTGAGACCCCACGGTGCTCTAG	{'MIG2', 'rst2', 'YGR067C', 'cre-1', 'MIG3', 'MIG1'}	{'MIG2', 'YGR067C', 'ADR1', 'YPR022C', 'cre-1', 'MIG3', 'MIG1'}	{'rst2'}	{'YPR022C', 'ADR1'}	-2.90499	-3.24936	-2.29735	-1.83674	-2.76263
rs6493454	chr15	31101742	C	T	TRPM1	TRUE	GABA.amacrine, Cone, ON.cone.bipolar, Horizontal, OFF.cone.bipolar, Astrocyte	GTGAGGAGGGCCCACCCTTTAA	GTGAGGAGGGTCCACCCTTTAA	{'TCP19', 'ARALYDRAFT_495258', 'OsI_08196', 'TCP23', 'StBRC1', 'TCP8', 'ARALYDRAFT_493022', 'Glyma19g26560.1', 'HLTF', 'ARALYDRAFT_484486'}	{'HLTF'}	{'TCP19', 'ARALYDRAFT_495258', 'OsI_08196', 'TCP23', 'StBRC1', 'TCP8', 'ARALYDRAFT_493022', 'Glyma19g26560.1', 'ARALYDRAFT_484486'}		-2.75824	-0.839721	-1.16228	-0.968433	2.01052
rs3809579	chr15	31102119	C	T	TRPM1	TRUE	Astrocyte, GABA.amacrine, Rod.bipolar, Muller.glia, Microglia, Cone, ON.cone.bipolar, OFF.cone.bipolar, Horizontal, Rod, AII.amacrine, Retinal.ganglion.cell	GCACATGGCACTAATTACTGCT	GCACATGGCATTAATTACTGCT	{'HOXB3', 'GBX2', 'ISX', 'Lhx8', 'ESX1', 'ap', 'HLTF', 'unpg', 'exex', 'SHOX', 'PHDP', 'EN2', 'MEOX1', 'GBX1', 'Rx', 'CG9876', 'Vsx1', 'Pph13', 'ALX3', 'Lim3', 'CG18599', 'Dlx3', 'VAX1', 'PRRX2', 'EN1', 'lbl', 'lms', 'Lhx4', 'VSX2', 'Dlx4', 'eve', 'DRGX', 'PRRX1', 'HOXC4', 'EMX1', 'LHX1', 'HESX1', 'ro', 'LHX5', 'Prrx2', 'HOXB6', 'UNCX', 'E5', 'OdsH', 'Dlx2', 'VSX1', 'LBX2', 'GSX1', 'TLX2', 'LHX9'…	{'HOXB3', 'GBX2', 'ISX', 'ESX1', 'ap', 'btn', 'HLTF', 'CG15696-RA', 'unpg', 'exex', 'SHOX', 'PHDP', 'EN2', 'CG9876', 'Rx', 'Vsx1', 'Pph13', 'ALX3', 'Lim3', 'HHEX', 'CG18599', 'mix-a', 'lab', 'Dlx3', 'CG32532', 'VAX1', 'EN1', 'lbl', 'ftz', 'Lhx4', 'lms', 'Dbx', 'slou', 'Dlx4', 'eve', 'DRGX', 'abd-A', 'PRRX1', 'HOXC4', 'bsh', 'CG4328-RA', 'Lim1', 'EMX1', 'LHX1', 'HESX1', 'ro', 'hbn', 'ANL2', 'CG112…	{'LHX5', 'HOXD3', 'Pdx1', 'LHX9', 'HOXB5', 'PRRX2', 'MEOX1', 'VSX2', 'GBX1', 'MEOX2', 'Lhx8'}	{'CG11294', 'HHEX', 'Ubx', 'mix-a', 'NK7.1', 'lab', 'CG32532', 'C15', 'btn', 'repo', 'CG32105', 'ftz', 'CG15696-RA', 'H2.0', 'hbn', 'Dbx', 'mab-5', 'slou', 'LMX1A', 'PHO2', 'abd-A', 'HGTX', 'bsh', 'CG4328-RA', 'Lim1', 'BSX', 'Antp', 'ANL2'}	-0.558961	1.27044	-2.20319	0.147076	1.99594
rs7182946	chr15	31102665	G	T	TRPM1	TRUE	Rod.bipolar, Muller.glia, Astrocyte, ON.cone.bipolar, OFF.cone.bipolar, Rod, GABA.amacrine	CCCACCCAATGCCTGGCAGACA	CCCACCCAATTCCTGGCAGACA	{'ARF2'}	{'ARF2'}			1.91938	-0.045512	1.00067	1.68916	-0.459469
rs10468017	chr15	58386313	C	T	ALDH1A2	TRUE	Horizontal	AGACTTGCAACATTTCATGGGT	AGACTTGCAATATTTCATGGGT	{'HLTF'}	{'PHO2', 'ATHB-6', 'HLTF'}		{'PHO2', 'ATHB-6'}	-1.97729	-0.446251	-0.862319	-0.570305	3.01189
rs2043085	chr15	58388755	T	C	ALDH1A2			TAAATATACCTCACAATGTTCA	TAAATATACCCCACAATGTTCA	{'MOT2'}	{'MIG2', 'YGR067C', 'ADR1', 'YPR022C', 'cre-1', 'MOT2', 'TDA9', 'MIG3', 'MIG1'}		{'MIG2', 'YGR067C', 'ADR1', 'YPR022C', 'cre-1', 'TDA9', 'MIG3', 'MIG1'}	-1.21807	-0.582707	0.876563	0.54373	-1.54564
rs493258	chr15	58395681	T	C	ALDH1A2			GGTGCTACATTACATGATTTAA	GGTGCTACATCACATGATTTAA	{'BSX', 'HLTF'}	{'MXI1', 'HLTF'}	{'BSX'}	{'MXI1'}	2.07692	0.124984	3.4178	-1.41741	1.96659
rs920915	chr15	58396268	C	G	ALDH1A2	TRUE	Retinal.ganglion.cell, Rod.bipolar, ON.cone.bipolar, Cone, OFF.cone.bipolar	GCAAAGCACACAACATTTTCGA	GCAAAGCACAGAACATTTTCGA	{'PBF', 'Dof3', 'PHYPADRAFT_140773', 'DOF5.3', 'HLTF', 'MNB1A', 'Dof2'}	{'PBF', 'Dof3', 'PHYPADRAFT_140773', 'DOF5.3', 'HLTF', 'MNB1A', 'Dof2'}			0.622551	-0.146525	-0.11581	-1.25362	0.168131
rs1077835	chr15	58431227	A	G	ALDH1A2, LIPC			TAGTAGGCATACCAAAATATAT	TAGTAGGCATGCCAAAATATAT	{'MOT2', 'MOT3', 'YAP5'}	{'NFIX', 'MOT3', 'NFIA', 'MOT2', 'YAP5'}		{'NFIX', 'NFIA'}	1.80679	0.702863	3.99374	0.148494	2.18511
rs1077834	chr15	58431280	T	C	ALDH1A2, LIPC			AAACTAGAGGTCCAAAAATATC	AAACTAGAGGCCCAAAAATATC	{'DOF5.7'}	{'DOF5.7'}			0.822945	0.346096	1.79179	-0.55781	-0.889111
rs1800588	chr15	58431476	C	T	ALDH1A2, LIPC			CCTTTTGACACGGGGGTGAAGG	CCTTTTGACATGGGGGTGAAGG	{'MEIS1', 'MSN2', 'HLTF', 'Six4', 'Macho-1', 'exd', 'vis'}	{'MEIS1', 'MSN2', 'HLTF', 'hth', 'Macho-1', 'exd', 'vis'}	{'Six4'}	{'hth'}	-1.5951	-2.18166	-3.69484	-2.18757	-1.90629
rs2070895	chr15	58431740	G	A	ALDH1A2, LIPC			GTAGCTTTAAGTTGATTAATTT	GTAGCTTTAAATTGATTAATTT	{'PHO2', 'PHDP', 'onecut'}	{'PHO2', 'LIN54', 'PHDP', 'onecut'}		{'LIN54'}	-2.25968	-3.94427	-0.818399	-3.70286	-0.046171
rs4932480	chr15	89180627	T	C	ABHD2	TRUE	Retinal.ganglion.cell, Rod, Cone	TGGCTGGGTCTTTTGGGTCCAG	TGGCTGGGTCCTTTGGGTCCAG		{'HLTF'}		{'HLTF'}	-0.963009	1.67633	-0.424201	-0.674813	1.13395
rs4932481	chr15	89180768	C	G	ABHD2	TRUE	Retinal.ganglion.cell, Rod, Cone	GGTTTTGCCCCCACTGCAGGAT	GGTTTTGCCCGCACTGCAGGAT	{'MIG2', 'YGR067C', 'ADR1', 'YPR022C', 'cre-1', 'TDA9', 'MIG3', 'SOK2', 'MIG1'}	{'SOK2'}	{'MIG2', 'YGR067C', 'ADR1', 'YPR022C', 'cre-1', 'TDA9', 'MIG3', 'MIG1'}		2.31885	1.55306	1.35009	2.37238	4.54886
rs12708701	chr16	10490454	T	G	MIR6511B1			ATAGCTATTGTCCATGTCCCCA	ATAGCTATTGGCCATGTCCCCA	{'Sox17', 'cre-1', 'HLTF'}	{'SKN7', 'HAP2', 'cre-1', 'HLTF'}	{'Sox17'}	{'SKN7', 'HAP2'}	2.24008	0.978327	1.2628	0.203644	-0.267298
rs28368872	chr16	10491493	G	A	MIR6511B1			GGGGGCCCCAGGTCATGTGTGA	GGGGGCCCCAAGTCATGTGTGA	{'NR2C2(var.2)', 'MSN2', 'Macho-1', 'OJ1581_H09.2', 'cre-1', 'StBRC1', 'MIG1', 'Pax2'}	{'MSN2', 'ADR1', 'Macho-1', 'OJ1581_H09.2', 'cre-1', 'StBRC1', 'Pax2'}	{'NR2C2(var.2)', 'MIG1'}	{'ADR1'}	2.45821	-1.22616	-1.58483	1.46965	1.61805
rs79590629	chr16	25985293	T	C	MIR3680-1, HS3ST4			AGGATGAGTTTCAGAGAAGCTA	AGGATGAGTTCCAGAGAAGCTA	{'Foxn1'}	{'Foxn1', 'Stat6'}		{'Stat6'}	-0.660543	-1.06086	-0.615741	-1.7061	-0.888683
rs12446515	chr16	56953103	C	T	HERPUD1			AGGTGGGGCCCGGGGATCAAGA	AGGTGGGGCCTGGGGATCAAGA	{'Tcfl5'}		{'Tcfl5'}		-0.592016	-0.970424	-0.636293	-0.008248	-0.109688
rs56156922	chr16	56953457	T	C	CETP			ATTGTTAAATTTTCAGGAATTT	ATTGTTAAATCTTCAGGAATTT	{'Sox5'}	{'ARR1', 'Sox5'}		{'ARR1'}	0.403859	3.66341	1.01803	4.82048	1.67305
rs3764261	chr16	56959412	C	A	CETP			TAGCAGACAACCCAGATGCCTA	TAGCAGACAAACCAGATGCCTA	{'NCU02182', 'HAND2', 'ARF2'}	{'HAND2', 'ARF2'}	{'NCU02182'}		-0.374911	1.14772	0.721018	1.70263	-0.472
rs821840	chr16	56959974	A	G	CETP			AAAGAAAGAAAGAAAGAAAGAA	AAAGAAAGAAGGAAAGAAAGAA	{'DOF5.7', 'PHYPADRAFT_140773', 'DOF5.3'}	{'DOF5.7', 'PHYPADRAFT_140773', 'DOF5.3'}			-1.98882	0.482611	-2.11722	-0.062279	0.546345
rs36229491	chr16	56960332	T	TA	CETP			AAAAATAATTTAAAAAAGATTA	AAAAATAATTTAAAAAAAGATTA	{'DOF1.8', 'PHYPADRAFT_140773', 'PHYPADRAFT_153324', 'DOF5.7', 'DOF2.4', 'AHL12', 'PHYPADRAFT_38837', 'DOF5.3', 'PHO2', 'DOF5.6'}	{'DOF1.8', 'PHYPADRAFT_140773', 'PHYPADRAFT_153324', 'DOF5.7', 'DOF2.4', 'AHL12', 'PHYPADRAFT_38837', 'DOF5.3', 'PHO2', 'DOF5.6'}			0.172446	0.89493	-1.39115	0.109979	0.270176
rs17231506	chr16	56960616	C	T	CETP			GGGGCACCCTCGGTCATTGCCC	GGGGCACCCTTGGTCATTGCCC	{'Pax2'}	{'HAP2', 'HLTF', 'Pax2'}		{'HAP2', 'HLTF'}	0.298074	-1.00096	1.66141	-0.96501	-0.992911
rs1864163	chr16	56963321	G	A	CETP			TTATTGGAGTGTATCAACCTCT	TTATTGGAGTATATCAACCTCT					-0.824385	-0.537298	-2.23519	-0.956826	-0.523978
rs5817082	chr16	56963437	C	CA	CETP			AGAAAAATCTCAACAAAATAAG	AGAAAAATCTCAAACAAAATAAG	{'DOF5.7', 'ARR1'}	{'ara', 'DOF5.7', 'ARR1', 'mirr'}		{'ara', 'mirr'}	-2.01464	-0.784741	0.945435	-0.884553	-0.549946
rs1471142	chr16	67454974	A	G	ATP6V0D1			CTTCTCCAGCAGCCCATCACTG	CTTCTCCAGCGGCCCATCACTG	{'ACE2', 'CRZ1'}	{'ACE2'}	{'CRZ1'}		-0.93682	1.5561	1.00457	1.84163	1.08934
rs72802342	chr16	75200974	C	A	CTRB2			CCCCCCAGGACCAGCCATGATA	CCCCCCAGGAACAGCCATGATA	{'cre-1', 'ACE2', 'Optix', 'HLTF', 'MIG1'}	{'cre-1', 'Optix', 'ZNF341', 'HLTF', 'MIG1'}	{'ACE2'}	{'ZNF341'}	0.971053	1.46952	1.59239	0.465716	-0.786672
rs11080055	chr17	28322698	A	C	TMEM97			TCTGGCTCTGAAATCAGTCTGT	TCTGGCTCTGCAATCAGTCTGT		{'Dux'}		{'Dux'}	-0.712424	0.376825	-0.848319	0.329556	1.43377
rs3093692	chr17	28343601	G	A	TNFAIP1			TTCAGGGGCAGGTCTCCAGTGG	TTCAGGGGCAAGTCTCCAGTGG	{'MSN4', 'MSN2', 'RGM1'}	{'MSN4', 'MSN2', 'RGM1'}			1.92776	-0.066798	-0.339876	-0.399689	0.674592
rs733914	chr17	28344170	C	G	TNFAIP1	TRUE	Muller.glia, Rod, Cone, OFF.cone.bipolar, GABA.amacrine	TGTTGGTCTTCCCTGTCCTCAT	TGTTGGTCTTGCCTGTCCTCAT	{'HAP2'}	{'HAP2'}			1.65287	0.830804	1.38384	2.92909	0.078706
rs9914313	chr17	57020485	G	C	SCPEP1			CTCCCTCTTCGCTTCCAGTCCA	CTCCCTCTTCCCTTCCAGTCCA	{'GCR2'}		{'GCR2'}		-1.49395	-1.41675	-0.544392	-0.832317	-0.073904
rs9914435	chr17	57020778	A	G	SCPEP1			ACATCTGGATAGATTATGCCCA	ACATCTGGATGGATTATGCCCA	{'HIC2'}	{'HIC2'}			1.12349	-0.267528	-0.232503	3.0416	0.256233
rs9893907	chr17	57021415	C	A	SCPEP1			ATGCCCTGCACGGTTAGGCGGG	ATGCCCTGCAAGGTTAGGCGGG	{'MYB24', 'PHD1'}	{'MYB24', 'PHD1'}			-0.180549	0.294371	-1.39645	0.159765	-2.18695
rs9897474	chr17	57022181	T	C	SCPEP1			CTCTGCCTCCTGGGTTCAAGGA	CTCTGCCTCCCGGGTTCAAGGA	{'VDR'}	{'Tcfl5', 'VDR'}		{'Tcfl5'}	1.04546	1.84734	1.73423	2.63175	0.347099
rs2041710	chr17	57022753	T	C	SCPEP1			TCTGATTAGGTCCCACCTCCCA	TCTGATTAGGCCCCACCTCCCA		{'MIG2', 'ARALYDRAFT_495258', 'YGR067C', 'ADR1', 'YPR022C', 'cre-1', 'ARALYDRAFT_493022', 'MIG3', 'ARALYDRAFT_484486', 'MIG1'}		{'MIG2', 'ARALYDRAFT_495258', 'YGR067C', 'ADR1', 'YPR022C', 'cre-1', 'ARALYDRAFT_493022', 'MIG3', 'ARALYDRAFT_484486', 'MIG1'}	2.89864	1.35538	2.09215	1.96228	1.98873
rs35169754	chr17	57023850	TA	T	SCPEP1			CTACTAAAATTAAAAAAAAAAAA	CTACTAAAATTAAAAAAAAAAA	{'ZNF384', 'DOF5.7', 'schlank', 'Arid3a'}	{'ZNF384', 'DOF5.7', 'schlank', 'Arid3a'}			0	0	0	0	0
rs2332851	chr17	57024248	A	T	SCPEP1			CAACCAGAGGACACTGTCGTCA	CAACCAGAGGTCACTGTCGTCA		{'NR2C2(var.2)', 'NR2C1', 'Pax2'}		{'NR2C2(var.2)', 'Pax2', 'NR2C1'}	2.50415	-1.54455	0.635079	1.7417	1.6691
rs12939647	chr17	57024806	T	C	SCPEP1			CCCAAGTAAATGAAATAAGAAG	CCCAAGTAAACGAAATAAGAAG	{'Barhl1', 'BARHL2'}	{'BARHL1', 'DOF5.3', 'UPC2', 'BARHL2', 'DOF5.6'}	{'Barhl1'}	{'UPC2', 'BARHL1', 'DOF5.3', 'DOF5.6'}	2.22436	1.33894	1.69008	1.58378	-1.3104
rs12325684	chr17	57025196	A	T	SCPEP1			CTTTTAAAATAGGCTTTTTTTT	CTTTTAAAATTGGCTTTTTTTT		{'HAP2'}		{'HAP2'}	-1.20149	-0.28023	-0.284527	-3.85154	-2.61282
rs7209487	chr17	57026260	A	T	SCPEP1			CCTGTTAGAGACCTATAGCTGA	CCTGTTAGAGTCCTATAGCTGA					0.455201	-0.278133	-0.843926	-0.72752	-0.39922
rs7210940	chr17	57026372	T	A	SCPEP1			GTTGACTAGGTAATTTTGGTTA	GTTGACTAGGAAATTTTGGTTA	{'HAP2', 'MOT3'}	{'HAP2'}	{'MOT3'}		0.846629	-0.080234	-0.462498	-2.06353	-0.586861
rs4456562	chr17	57027400	A	C	SCPEP1			AGCCACTGTGACTGGCCAATAA	AGCCACTGTGCCTGGCCAATAA	{'SKN7', 'ceh-48'}	{'SKN7', 'ceh-48'}			-0.281183	-1.92701	-2.48487	2.11241	-4.40024
rs4461140	chr17	57028239	A	G	SCPEP1			ATACTAGGTAAAGCTTATACCA	ATACTAGGTAGAGCTTATACCA	{'MOT3', 'DOF1.8', 'PBF', 'DOF5.6', 'PHYPADRAFT_140773', 'PHYPADRAFT_153324', 'DOF2.4', 'PHYPADRAFT_38837', 'DOF5.3', 'MNB1A', 'Dof2'}	{'MOT3'}	{'DOF1.8', 'PBF', 'DOF5.6', 'PHYPADRAFT_140773', 'PHYPADRAFT_153324', 'DOF2.4', 'PHYPADRAFT_38837', 'DOF5.3', 'MNB1A', 'Dof2'}		0.040555	-0.072798	0.855599	0.874642	0.050609
rs8076393	chr17	57031262	C	A	SCPEP1			CAGGCATGAGCCACCACGCCCA	CAGGCATGAGACACCACGCCCA	{'MOT3', 'CRZ1', 'KLF6', 'KLF2', 'YAP5'}	{'MOT3', 'ARF2', 'CRZ1', 'KLF6', 'KLF2', 'YAP5'}		{'ARF2'}	0.712929	3.37382	2.9467	1.78337	1.64635
rs6503782	chr17	57031373	A	T	SCPEP1			CTCATTACCCAAAAAAGTCATT	CTCATTACCCTAAAAAGTCATT	{'NCU02182', 'HOXC4', 'PBF', 'Dof3', 'DOF1.8', 'DOF5.6', 'PHYPADRAFT_140773', 'HOXB3', 'DOF5.7', 'DOF2.4', 'PHYPADRAFT_153324', 'PHYPADRAFT_38837', 'BSX', 'HOXD4', 'CDF2', 'DOF5.3', 'GSX1', 'Pax2'}	{'HOXC4', 'PBF', 'Dof3', 'DOF1.8', 'DOF5.6', 'PHYPADRAFT_140773', 'HOXB3', 'DOF5.7', 'DOF2.4', 'PHYPADRAFT_153324', 'PHYPADRAFT_38837', 'BSX', 'P0510F09.23', 'HOXD4', 'CDF2', 'DOF5.3', 'GSX1', 'Pax2'}	{'NCU02182'}	{'P0510F09.23'}	1.13942	1.27823	-1.82771	1.53687	0.357733
rs7225043	chr17	57031502	T	C	SCPEP1			CTTGCTCTGTTGTCCAAGCTGG	CTTGCTCTGTCGTCCAAGCTGG	{'En1'}		{'En1'}		-0.748795	1.21246	-1.15264	-0.794694	2.1358
rs6565597	chr17	81559795	C	T	NPLOC4	TRUE	Rod, Horizontal	TGCAGTGGCACGATCTCGGCTC	TGCAGTGGCATGATCTCGGCTC	{'ARR1', 'GATA15'}	{'GATA15'}	{'ARR1'}		3.84818	3.0953	-3.54866	-0.61788	1.52212
rs1965375	chr18	64741335	T	C	LINC01924			GGGGTTTTACTGTGTTGCTCAG	GGGGTTTTACCGTGTTGCTCAG					-1.78629	0.371713	-1.31131	0.150827	-0.868417
rs56182922	chr18	64744206	A	G	LINC01924			TTGTTCCCACACCATTTAGGTG	TTGTTCCCACGCCATTTAGGTG	{'HLTF'}	{'HLTF'}			1.8188	2.51482	0.967046	1.91967	2.45849
rs12608003	chr18	64744557	A	G	LINC01924			TGTTAATAATATTTAGTCTTCA	TGTTAATAATGTTTAGTCTTCA	{'PHO2', 'ATHB-15', 'lbe', 'H2.0'}	{'PHO2', 'lbe', 'H2.0'}	{'ATHB-15'}		0.957001	0.783176	0.300043	-2.66798	2.07545
rs67179503	chr18	64745133	A	G	LINC01924			TCCAGCTCCAATTATATTTGGT	TCCAGCTCCAGTTATATTTGGT	{'BARX1', 'Prrx2', 'Shox2', 'HOXB3', 'UNCX', 'ACE2', 'Dlx2', 'GBX2', 'LBX2', 'PDX1', 'ISX', 'GSX1', 'ESX1', 'Dlx3', 'TLX2', 'LHX9', 'EN1', 'DLX5', 'MSX1', 'DLX6', 'Msx3', 'MIXL1', 'EN2', 'Dr', 'HOXB2', 'Dlx4', 'GBX1', 'PHO2', 'DRGX', 'LHX2', 'PRRX1', 'RAX2', 'MSX2', 'ALX3', 'RAX', 'LHX1', 'HAP2'}	{'ACE2', 'HAP2', 'PHO2'}	{'BARX1', 'Prrx2', 'Shox2', 'HOXB3', 'UNCX', 'Dlx2', 'GBX2', 'LBX2', 'PDX1', 'ISX', 'GSX1', 'ESX1', 'Dlx3', 'TLX2', 'LHX9', 'EN1', 'DLX5', 'MSX1', 'DLX6', 'Msx3', 'MIXL1', 'EN2', 'Dr', 'HOXB2', 'Dlx4', 'GBX1', 'DRGX', 'LHX2', 'PRRX1', 'RAX2', 'MSX2', 'ALX3', 'RAX', 'LHX1'}		1.61073	-2.48047	-6.1897	-0.845268	0.230055
rs12185325	chr18	64746591	G	T	LINC01924			ACCCAGGCTGGCATGCAGTGGC	ACCCAGGCTGTCATGCAGTGGC	{'PHD1'}	{'PHD1', 'Pax2'}		{'Pax2'}	1.33652	1.75834	1.09785	0.979547	4.49346
rs12185322	chr18	64746597	A	G	LINC01924			GCTGGCATGCAGTGGCATGACC	GCTGGCATGCGGTGGCATGACC	{'MAFG::NFE2L1', 'PHD1'}	{'MAFG::NFE2L1'}	{'PHD1'}		0.365611	2.19998	2.1053	1.09626	0.653292
rs4591260	chr18	64749319	C	T	LINC01924			AATAACTTACCGAATGCGGTAA	AATAACTTACTGAATGCGGTAA	{'STB5'}	{'STB5'}			0.650807	-0.638863	-0.854565	-0.026542	0.497975
rs17073641	chr18	64751208	A	C	LINC01924			CTGAAATGTAAATAGGGTAAAG	CTGAAATGTACATAGGGTAAAG	{'DOF1.8', 'PHYPADRAFT_140773', 'PHYPADRAFT_153324', 'DOF2.4', 'PHYPADRAFT_38837', 'NCU00019', 'DOF5.3', 'pha-4', 'DOF5.6'}	{'DOF1.8', 'PHYPADRAFT_140773', 'PHYPADRAFT_153324', 'DOF2.4', 'PHYPADRAFT_38837', 'DOF5.3', 'DOF5.6'}	{'NCU00019', 'pha-4'}		-2.63845	-1.19277	-2.10041	-0.743778	-1.0281
rs1789110	chr18	77147088	C	A	MBP			ATTAGCCATACCTGTCTTTCAA	ATTAGCCATAACTGTCTTTCAA					2.52222	0.995353	4.42716	0.65742	3.68714
rs67538026	chr19	1031439	C	T	CNN2	TRUE	Rod, Rod.bipolar, Muller.glia, Cone, GABA.amacrine	TAGCCAGGCACCTGTAATCCCA	TAGCCAGGCATCTGTAATCCCA	{'OTX1', 'Gsc', 'PITX3', 'ZEB1', 'MOT3', 'RHOXF1', 'bcd', 'oc', 'PITX2', 'dve', 'GSC2', 'Pitx1', 'unc-30', 'PITX1', 'SNAI2'}	{'OTX1', 'Gsc', 'PITX3', 'MOT3', 'RHOXF1', 'bcd', 'oc', 'PITX2', 'dve', 'GSC2', 'Pitx1', 'unc-30', 'YAP5', 'PITX1'}	{'ZEB1', 'SNAI2'}	{'YAP5'}	3.17954	0.838377	2.28828	2.52427	6.16676
rs113772652	chr19	1031551	C	T	CNN2	TRUE	Rod, Rod.bipolar, Muller.glia, Cone, GABA.amacrine	GGTGACACAGCGAGACTCCATC	GGTGACACAGTGAGACTCCATC	{'vis', 'MEIS1', 'Six4', 'ARG80'}	{'vis', 'MEIS1', 'Six4', 'ARG80'}			0.480041	-1.61822	1.22295	1.15404	-1.74797
rs10406174	chr19	3944242	G	A	NMRK2			AAACCCTTATGCTCTGAGGTGG	AAACCCTTATACTCTGAGGTGG					-1.93482	-1.00204	-1.52191	0.362138	-0.943145
rs12019136	chr19	5835666	G	A	FUT6			CCAGCTACTCGGGAGGCTGAGA	CCAGCTACTCAGGAGGCTGAGA	{'ACE2'}	{'ACE2'}			2.69774	4.61682	0.713677	4.09295	3.0362
rs11569415	chr19	6716268	G	A	C3			ACCCAGGCTGGAGTGCAGTGGT	ACCCAGGCTGAAGTGCAGTGGT					3.38027	5.14609	3.42422	2.32047	6.6106
rs741449	chr19	29247734	C	T	UQCRFS1	TRUE	Gly.amacrine	TGGTTCATTTCCTTTCTCTTTA	TGGTTCATTTTCTTTCTCTTTA	{'PRDM1', 'HLTF'}	{'PRDM1'}	{'HLTF'}		-2.65823	-1.19308	2.62727	1.42043	-0.353433
rs10408404	chr19	29248822	T	G	UQCRFS1			AGCGAGACCTTCATTTCACTGT	AGCGAGACCTGCATTTCACTGT		{'PHD1'}		{'PHD1'}	1.1625	0.576056	-0.455066	1.9588	0.527984
rs4805357	chr19	29251762	A	T	LOC284395			TGGCCATGGGATTGTCATAAAT	TGGCCATGGGTTTGTCATAAAT	{'SKN7', 'HLTF'}	{'SKN7', 'HLTF'}			-0.278154	-2.22764	-0.041271	-3.62719	-2.33993
rs10404384	chr19	33945984	T	C	KCTD15			GGATTAGAGATGCTACATTTTG	GGATTAGAGACGCTACATTTTG	{'HLTF'}	{'Foxn1', 'ARG80', 'HLTF'}		{'Foxn1', 'ARG80'}	2.01831	2.21357	1.8359	1.05462	-0.747943
rs6857	chr19	44888997	C	T	NECTIN2	TRUE	Rod, Horizontal	CAGCCCCAGCCTAGGGTCAGAC	CAGCCCCAGCTTAGGGTCAGAC	{'NR2C2(var.2)', 'CRZ1', 'cre-1', 'ACE2', 'MIG1', 'NR2C1'}	{'NR2C2(var.2)', 'CRZ1', 'cre-1', 'ACE2', 'MIG1', 'NR2C1'}			3.41553	3.91235	0.525955	2.07697	1.04892
rs2075650	chr19	44892362	A	G	TOMM40	TRUE	OFF.cone.bipolar, AII.amacrine, Rod.bipolar, Gly.amacrine	GTGGGGTTGGAGTGGAGTGTGA	GTGGGGTTGGGGTGGAGTGTGA					-0.422316	-0.8677	-1.07603	1.71269	-0.555729
rs34404554	chr19	44892652	C	G	TOMM40	TRUE	OFF.cone.bipolar, Muller.glia	CTCCCCATAGCAGCTAGGCTGG	CTCCCCATAGGAGCTAGGCTGG	{'cre-1'}	{'cre-1'}			-0.558826	-1.02589	-2.90261	-1.11484	-0.881025
rs56131196	chr19	44919589	G	A	APOC1			GAGGCCCAGAGAGGTGAAGTTA	GAGGCCCAGAAAGGTGAAGTTA		{'DOF5.7', 'PHYPADRAFT_140773', 'DOF5.3'}		{'DOF5.7', 'PHYPADRAFT_140773', 'DOF5.3'}	0.452658	1.52955	0.664803	1.37599	-0.775449
rs4420638	chr19	44919689	A	G	APOC1			CACTTTTCCTAGTGTGGTCTAC	CACTTTTCCTGGTGTGGTCTAC	{'HLTF'}	{'HLTF'}			-0.810975	-1.50836	0.07358	-1.04766	-1.17807
rs73036519	chr19	45245104	G	C	MARK4			TGCACCCTTTGTGGACCCCGCG	TGCACCCTTTCTGGACCCCGCG	{'MIG2', 'rst2', 'YGR067C', 'cre-1', 'HLTF', 'MIG3', 'MIG1'}	{'MIG2', 'rst2', 'YGR067C', 'cre-1', 'HLTF', 'MIG3', 'MIG1'}			-0.464625	0.743959	-0.371388	0.165579	-0.29041
rs142450006	chr20	45986361	TTTCT	T	ZNF335			CTTTTCTTTCTTTCTCTTTCTTTCTT	CTTTTCTTTCTCTTTCTTTCTT	{'PRDM1'}	{'PRDM1'}			3.21872	2.50331	3.75637	2.44355	3.1038
rs6065945	chr20	46292992	C	G	CDH22			TCCTTGCAGACAGATCCTGGGT	TCCTTGCAGAGAGATCCTGGGT	{'ARF2', 'ARR10', 'HLTF'}	{'ARR10', 'HLTF'}	{'ARF2'}		-1.44	-1.51586	-0.524765	-0.261766	-2.18096
rs6032755	chr20	46293037	G	A	CDH22			GGTCCACACAGTGCCTGGCACA	GGTCCACACAATGCCTGGCACA		{'SOX18', 'HMRA1'}		{'SOX18', 'HMRA1'}	2.00089	-1.2039	-0.34075	0.416172	0.460225
rs141945849	chr20	58075548	G	A	C20orf85	TRUE	Astrocyte, Muller.glia, Retinal.ganglion.cell, GABA.amacrine	CTGGGCAACGGAGCGAGACTCC	CTGGGCAACGAAGCGAGACTCC	{'DOF5.3', 'HAL9', 'ARG80'}	{'DOF5.3', 'ARG80'}	{'HAL9'}		2.34821	0.568268	0.544148	0.170533	0.303253
rs117739907	chr20	58077725	A	T	C20orf85			AAAAGAAGCCATGTAAATGAGA	AAAAGAAGCCTTGTAAATGAGA	{'DOF1.8', 'PHYPADRAFT_140773', 'PHYPADRAFT_153324', 'Barhl1', 'DOF5.7', 'DOF2.4', 'MATALPHA2', 'PHYPADRAFT_38837', 'che-1', 'Foxn1', 'DOF5.3', 'HMRA2', 'HLTF', 'BARHL2', 'DOF5.6'}	{'DOF1.8', 'PHYPADRAFT_140773', 'PHYPADRAFT_153324', 'Barhl1', 'DOF5.7', 'DOF2.4', 'PHYPADRAFT_38837', 'che-1', 'Foxn1', 'DOF5.3', 'HLTF', 'BARHL2', 'DOF5.6'}	{'MATALPHA2', 'HMRA2'}		2.7369	1.657	2.22633	2.09457	-0.055169
rs140611615	chr20	58078055	T	C	C20orf85			AAATTTTTTTTGAGGAGTCTCG	AAATTTTTTTCGAGGAGTCTCG	{'SUM1', 'AHL12'}	{'SUM1', 'AHL12'}			2.60945	3.09401	2.41864	0.211818	2.00299
rs145616409	chr20	58078066	G	A	C20orf85			GAGGAGTCTCGCTCTGTAGCCC	GAGGAGTCTCACTCTGTAGCCC	{'CRZ1'}	{'AT3G46070', 'CRZ1'}		{'AT3G46070'}	-0.959615	-0.971141	0.405212	1.41461	-3.49894
rs201459901	chr20	58078668	T	TA	C20orf85			CTCCCTGCACTACCCCCCCCCC	CTCCCTGCACTAACCCCCCCCCC	{'VEZF1', 'PHD1'}	{'VEZF1', 'PHD1'}			-0.778069	-0.734119	-1.5031	0.332376	0.632339
rs74468975	chr20	58079922	G	T	C20orf85			GAGGTGAGAAGCTCAAAATGCG	GAGGTGAGAATCTCAAAATGCG	{'Foxn1'}	{'AT3G24120'}	{'Foxn1'}	{'AT3G24120'}	-1.11625	-1.04025	0.458615	-0.715044	-1.3276
rs117022982	chr20	58084373	C	T	C20orf85			CGGAATAGTACAGCGGTTGCCT	CGGAATAGTATAGCGGTTGCCT	{'URC2', 'HAL9'}	{'URC2', 'HAL9'}			-0.696961	-0.06245	-0.682682	-0.412829	-0.464818
rs78727216	chr20	58084883	T	C	C20orf85	TRUE	ON.cone.bipolar	GGGCGTTTGATATCAGTAACCC	GGGCGTTTGACATCAGTAACCC	{'Optix'}	{'vis', 'MEIS1', 'hth', 'exd'}	{'Optix'}	{'vis', 'exd', 'hth', 'MEIS1'}	1.2058	1.2204	1.82627	-0.282297	2.65478
rs78257941	chr20	58085303	G	A	C20orf85	TRUE	Muller.glia, Rod.bipolar, OFF.cone.bipolar, ON.cone.bipolar	ATTTGTCCACGTGACCTATCCA	ATTTGTCCACATGACCTATCCA	{'ABF4', 'BIM3', 'MNT', 'MAX', 'Mlxip', 'BEE2', 'Arnt', 'TYE7', 'MYC3', 'PIF3', 'TFEC', 'TFE3', 'BIM2', 'SPT', 'UNE10', 'BIM1', 'PHYPADRAFT_143875', 'nuc-1', 'ARNT::HIF1A', 'Hes1', 'PHYPADRAFT_72483'}	{'MAFG::NFE2L1', 'MXI1', 'HLTF'}	{'ABF4', 'BIM3', 'TFE3', 'BIM2', 'MNT', 'SPT', 'MAX', 'UNE10', 'BIM1', 'Mlxip', 'BEE2', 'Arnt', 'TYE7', 'MYC3', 'PHYPADRAFT_143875', 'nuc-1', 'ARNT::HIF1A', 'Hes1', 'PIF3', 'PHYPADRAFT_72483', 'TFEC'}	{'MAFG::NFE2L1', 'MXI1', 'HLTF'}	-1.65971	-2.38691	-0.174277	-0.703435	-1.59774
rs118013387	chr20	58087653	C	T	C20orf85	TRUE	Cone, OFF.cone.bipolar, Rod.bipolar, Horizontal, Muller.glia, Astrocyte, ON.cone.bipolar	GCAAACCAACCAGTGTCTGTAT	GCAAACCAACTAGTGTCTGTAT					0.565897	1.6009	2.61213	1.21274	2.71772
rs117420707	chr20	58088790	C	A	C20orf85			AGCCCAGAACCAATAGCCCACC	AGCCCAGAACAAATAGCCCACC	{'OPI1', 'CRZ1', 'ceh-48'}	{'CRZ1'}	{'OPI1', 'ceh-48'}		3.47747	1.40019	4.46783	-0.906482	0.302037
rs137926706	chr20	58089479	G	A	C20orf85			AGGTTGCAGTGAGCCGAGATGG	AGGTTGCAGTAAGCCGAGATGG	{'ERF069'}	{'ERF069'}			4.967	4.51829	2.9147	4.5822	1.86366
rs117692416	chr20	58093085	T	A	C20orf85			GGCTCCTCTCTTTAGAATTGAG	GGCTCCTCTCATTAGAATTGAG		{'HOXC4', 'HOXB3', 'GSX2', 'HOXD4', 'BSX', 'GSX1'}		{'HOXC4', 'HOXB3', 'GSX1', 'GSX2', 'HOXD4', 'BSX'}	2.2371	0.162361	8.00383	1.68844	-0.411635
rs2826227	chr21	20394554	T	C	CBS, U2AF1, U2AF1L5, CRYAA, CRYAA2, SMIM11B			TACATAAAAATGTATTATTGGA	TACATAAAAACGTATTATTGGA	{'EVX1', 'CG4328-RA', 'DOF5.7', 'BSX', 'EVX2'}	{'EVX1', 'CG4328-RA', 'DOF5.7', 'BSX', 'DOF5.3', 'EVX2', 'DOF5.6'}		{'DOF5.3', 'DOF5.6'}	2.22396	3.35337	2.00345	1.63426	-2.09836
rs2091991	chr21	20397381	A	G	CBS, U2AF1, U2AF1L5, CRYAA, CRYAA2, SMIM11B			CCATGAAGTCAGGCTTTCTCCC	CCATGAAGTCGGGCTTTCTCCC	{'PRDM1', 'HLTF'}	{'PRDM1', 'HLTF'}			-1.76062	1.36165	-1.31336	-1.27223	-3.07629
rs2205502	chr21	20400028	T	C	CBS, U2AF1, U2AF1L5, CRYAA, CRYAA2, SMIM11B			AGTGAAAACATTTGTTGTATAT	AGTGAAAACACTTGTTGTATAT	{'ara', 'mirr', 'YAP5', 'HLTF'}	{'ara', 'mirr', 'HLTF'}	{'YAP5'}		0.95095	0.413469	0.313514	-0.604269	0.245656
rs5749482	chr22	32663679	G	C	SYN3			ACAGCATGTAGGAACTATGAAA	ACAGCATGTACGAACTATGAAA		{'SPL4'}		{'SPL4'}	0.106738	0.664551	1.08041	0.405712	1.86765
rs9621532	chr22	32688525	A	C	SYN3	TRUE	ON.cone.bipolar, OFF.cone.bipolar, Rod.bipolar, Astrocyte	TGCTTGGGACATAATGACCTGC	TGCTTGGGACCTAATGACCTGC	{'NR1H4', 'HOXB6', 'E5', 'zen2', 'MAFG::NFE2L1', 'lbl'}	{'NR1H4', 'Pdx1', 'CG18599', 'zen', 'pb', 'E5', 'zen2', 'HOXB6', 'ind', 'ems', 'MAFG::NFE2L1', 'eve', 'lbl'}		{'Pdx1', 'CG18599', 'zen', 'pb', 'ind', 'ems', 'eve'}	0.546487	1.2801	-0.046392	1.50592	1.55056
rs7289865	chr22	32695826	A	C	SYN3			TGACTCACCTACCTCTCTTTTC	TGACTCACCTCCCTCTCTTTTC	{'BATF::JUN', 'fos-1', 'BATF', 'ARG81', 'ARG80'}	{'BATF::JUN', 'fos-1', 'BATF', 'ARG81', 'ARG80'}			3.47883	1.78954	4.21984	2.08026	3.23455
rs5754227	chr22	32709831	T	C	SYN3			TCCCTATCAATATCTAGAAAGC	TCCCTATCAACATCTAGAAAGC	{'PBF', 'PHYPADRAFT_140773', 'FZF1', 'ceh-48', 'ATHB-6', 'DOF5.3', 'MNB1A', 'Dof2'}	{'PHYPADRAFT_140773', 'PBF', 'FZF1', 'DOF5.3', 'MNB1A', 'Dof2'}	{'ceh-48', 'ATHB-6'}		0.828533	-0.806526	0.983871	1.34428	1.46743
rs8135665	chr22	38080269	C	T	SLC16A8	TRUE	GABA.amacrine	CCTTCCCTGACCACCCTCATGA	CCTTCCCTGATCACCCTCATGA		{'GATA15'}		{'GATA15'}	1.67551	3.71054	0.389843	1.4606	2.07461

## Sheet: MacTel GWAS
ID	Chr	Pos	Ref	Alt	Nearest gene(s)	Intersects cell-type peak?	Accessible cell types	ref_seq	alt_seq	ref_motifs	alt_motifs	motifs_down	motifs_up	Macular RPE VIP	Mature Cones VIP	Mature Mullers VIP	Mature Rods VIP	Developing Ganglions VIP
rs562038	chr1	119711922	G	C	PHGDH	TRUE	Muller.glia, Retinal.ganglion.cell, GABA.amacrine, Astrocyte	AGCGGGAGCTGGAGAATACTGC	AGCGGGAGCTCGAGAATACTGC					0.062661	0.022502	1.07378	-0.218075	-0.422313
rs532303	chr1	119722821	A	G	PHGDH			GATTGCTTGAACCCTGGGAAGT	GATTGCTTGAGCCCTGGGAAGT	{'RBPJ', 'ct', 'OPI1'}	{'RBPJ', 'CRZ1', 'ZBTB6'}	{'ct', 'OPI1'}	{'CRZ1', 'ZBTB6'}	1.62099	2.23773	3.70335	2.09297	0.992776
rs662602	chr1	119724280	C	G	PHGDH			CCTAAACCAGCGGACCTAGGCA	CCTAAACCAGGGGACCTAGGCA	{'ACE2', 'MOT3'}	{'MSN4', 'MSN2', 'MOT3', 'RGM1'}	{'ACE2'}	{'MSN4', 'MSN2', 'RGM1'}	-3.6269	-2.42054	-2.51145	-1.56869	-0.842626
rs483180	chr1	119724882	C	G	PHGDH			AAAGGTGCATCAAAACTAGGAA	AAAGGTGCATGAAAACTAGGAA	{'DOF5.3', 'DOF5.7', 'PHYPADRAFT_140773', 'Arid3a'}	{'DOF5.7', 'PHYPADRAFT_140773', 'DOF5.3'}	{'Arid3a'}		0.602964	0.471086	1.05102	0.034807	-0.978879
rs146953046	chr1	119735449	T	G	PHGDH			CGGAAGTAAGTGCCTGGCAGCC	CGGAAGTAAGGGCCTGGCAGCC	{'HAL9'}	{'HAL9'}			-0.451292	-0.112678	-0.493371	-1.18822	-0.894723
rs2120770	chr1	212335663	A	C	PPP2R5A			ATCTTTCAGCACATTAGAGCTT	ATCTTTCAGCCCATTAGAGCTT	{'BSX', 'HLTF'}	{'BARX1', 'HOXB3', 'CRZ1', 'GSX2', 'BSX', 'HLTF', 'GSX1', 'Isl1'}		{'BARX1', 'HOXB3', 'CRZ1', 'GSX2', 'GSX1', 'Isl1'}	-0.673572	1.10646	0.488737	-1.11455	0.294671
rs1470390	chr1	212337358	C	T	PPP2R5A	TRUE	Muller.glia	ACTTTAGTGGCACAGATAATTA	ACTTTAGTGGTACAGATAATTA	{'GLN3', 'Prrx2', 'Shox2', 'HOXB3', 'UNCX', 'E5', 'zen2', 'Dlx2', 'GBX2', 'LBX2', 'ISX', 'PDX1', 'GSX1', 'ESX1', 'Dlx3', 'TLX2', 'HOXA2', 'HOXA1', 'HOXD4', 'EN1', 'HLTF', 'lbl', 'HOXC8', 'DLX5', 'SHOX', 'Lhx4', 'DLX6', 'MIXL1', 'EN2', 'HOXB2', 'Dlx4', 'PHO2', 'CG9876', 'HOXA4', 'PRRX1', 'EMX2', 'HOXC4', 'Pph13', 'RAX2', 'CG4328-RA', 'EMX1', 'ALX3', 'RAX', 'dsc-1', 'Lim3', 'LHX1', 'HESX1', 'Dlx1'}	{'GLN3', 'Prrx2', 'Shox2', 'HOXB3', 'UNCX', 'E5', 'zen2', 'Dlx2', 'GBX2', 'LBX2', 'ISX', 'PDX1', 'GSX1', 'ESX1', 'Dlx3', 'TLX2', 'HOXA2', 'HOXA1', 'HOXD4', 'EN1', 'HLTF', 'lbl', 'HOXC8', 'DLX5', 'SHOX', 'Lhx4', 'DLX6', 'MIXL1', 'EN2', 'HOXB2', 'Dlx4', 'PHO2', 'CG9876', 'HOXA4', 'PRRX1', 'EMX2', 'HOXC4', 'Pph13', 'RAX2', 'CG4328-RA', 'EMX1', 'ALX3', 'RAX', 'dsc-1', 'Lim3', 'LHX1', 'HESX1', 'Dlx1'}			-1.2031	-0.484225	-3.49424	-2.02175	-2.66531
rs2160387	chr2	64993776	T	C	SLC1A4			TCATCTTTATTATGGGAATCAT	TCATCTTTATCATGGGAATCAT	{'EVX1', 'EVX2', 'CG4328-RA', 'Abd-B', 'Dbx', 'BSX', 'PHO2', 'RBPJ', 'H2.0'}	{'RBPJ'}	{'EVX1', 'EVX2', 'CG4328-RA', 'Abd-B', 'Dbx', 'BSX', 'PHO2', 'H2.0'}		-1.47845	-1.24039	-1.87247	-3.03819	0.349742
rs72538440	chr2	64997954	G	GC	SLC1A4	TRUE	Rod, ON.cone.bipolar	ATACAAATTGGCAGGCGCAGTG	ATACAAATTGGCCAGGCGCAGTG	{'HAP2'}	{'SKN7', 'HAP2'}		{'SKN7'}	-3.5049	-2.69005	-4.96295	-1.66382	-3.91633
rs715	chr2	210678331	T	C	CPS1			TTCTGAACTCTTTCTATACTTT	TTCTGAACTCCTTCTATACTTT	{'HLTF'}	{'HLTF'}			-0.528491	0.576117	-1.02584	-0.289501	0.431123
rs9871027	chr3	27664112	C	T	EOMES			GGCCCAGCTGCCTCACCACAGG	GGCCCAGCTGTCTCACCACAGG	{'Myod1', 'ACE2', 'AGL55', 'BHLHA15(var.2)', 'BHLHE22(var.2)'}	{'Myod1', 'ACE2', 'AGL55', 'BHLHA15(var.2)', 'BHLHE22(var.2)'}			1.09981	2.59158	1.24429	1.40322	1.48953
rs9820465	chr3	27664807	T	C	EOMES			CATTCTGCCATGTCCCATTCAC	CATTCTGCCACGTCCCATTCAC	{'HLTF'}	{'ABF4', 'HLTF'}		{'ABF4'}	3.97808	1.22479	1.48613	3.05096	2.05452
rs6763749	chr3	27665736	G	C	EOMES			TTAAGACCCTGTCTCAAAAAAA	TTAAGACCCTCTCTCAAAAAAA	{'DOF5.7'}	{'DOF5.7'}			-1.9004	0.17927	-0.203212	0.960039	-0.102884
rs28487947	chr3	27667321	A	T	EOMES			TGGGCATTGGAGGTTTAATGAT	TGGGCATTGGTGGTTTAATGAT	{'CG18599', 'E5', 'zen2', 'lab', 'Scr', 'C15', 'zen', 'btn', 'ems', 'lbl', 'ftz', 'H2.0', 'pb', 'Dbx', 'Dfd', 'ind', 'eve', 'abd-A', 'bsh', 'Antp'}	{'CG18599', 'E5', 'zen2', 'lab', 'Scr', 'C15', 'zen', 'btn', 'ems', 'lbl', 'ftz', 'HAP2', 'H2.0', 'pb', 'Dbx', 'Dfd', 'ind', 'eve', 'abd-A', 'bsh', 'Antp'}		{'HAP2'}	0.632191	0.423121	1.36326	-0.733394	-0.87527
rs13068885	chr3	27668507	G	A	EOMES			GAGTTTGAGAGCAGGACGAAAT	GAGTTTGAGAACAGGACGAAAT					1.16268	-0.611923	0.913719	-0.096269	-1.68287
rs13325163	chr3	27669016	G	C	EOMES			TTATTATTTGGGTGAACTCCAG	TTATTATTTGCGTGAACTCCAG	{'PHO2', 'EVX2', 'EVX1', 'BSX'}	{'EVX2', 'EVX1', 'BSX', 'PHO2', 'Ahr::Arnt'}		{'Ahr::Arnt'}	0.580255	1.29765	0.277091	1.95901	2.41386
rs9819201	chr3	27669992	T	C	EOMES			CAAGTGGATGTATTTAACAAGT	CAAGTGGATGCATTTAACAAGT	{'ara', 'mirr', 'lbe', 'caup'}	{'ara', 'mirr', 'lbe', 'PHD1', 'caup'}		{'PHD1'}	-1.49488	-1.75256	-0.130458	-0.504176	1.09517
rs9880901	chr3	27671363	G	A	EOMES			AAAAAAAAAAGAGAAGAAGAAG	AAAAAAAAAAAAGAAGAAGAAG	{'Adof1', 'DOF1.8', 'PHYPADRAFT_140773', 'PHYPADRAFT_153324', 'DOF5.7', 'DOF2.4', 'PHYPADRAFT_38837', 'DOF5.3', 'ZNF384', 'DOF5.6'}	{'DOF1.8', 'PHYPADRAFT_140773', 'PHYPADRAFT_153324', 'DOF5.7', 'DOF2.4', 'PHYPADRAFT_38837', 'DOF5.3', 'ZNF384', 'DOF5.6'}	{'Adof1'}		1.47493	1.66021	2.53551	0.466284	0.05665
rs9829786	chr3	27671937	T	C	EOMES			ACTTTAACCTTAAGACATTTTG	ACTTTAACCTCAAGACATTTTG	{'YAP5', 'HLTF'}	{'RUNX3', 'YAP5', 'HLTF'}		{'RUNX3'}	-0.715936	-2.5862	2.06061	-1.24112	1.35411
rs9880406	chr3	126330462	G	A	KLF15			GATCATTTTCGGCCCTTCCGGA	GATCATTTTCAGCCCTTCCGGA	{'CAT8', 'YER184C', 'SIP4', 'Deaf1', 'Tcfl5', 'ECM22'}	{'CAT8', 'YER184C', 'SIP4', 'CRZ1', 'Tcfl5', 'ECM22'}	{'Deaf1'}	{'CRZ1'}	-0.0779	-0.753552	2.17478	-1.26016	2.13873
rs111958078	chr5	88516988	A	T	LINC00461			TTATAATATAATTTATATTTTA	TTATAATATATTTTATATTTTA	{'PHO2', 'MOT2', 'lbe'}	{'lbe', 'AHL12', 'MOT2', 'PHO2', 'NHP6B'}		{'NHP6B', 'AHL12'}	-0.298957	0.439906	-0.098781	-0.603794	0.705146
rs1035387	chr5	88517796	A	G	LINC00461			TCTCTTGCTCATAGGAGACATT	TCTCTTGCTCGTAGGAGACATT	{'ARF2', 'YAP5', 'HLTF'}	{'ARF2', 'YAP5', 'HLTF'}			0.134282	0.679183	-0.971012	0.70158	0.414324
rs73173548	chr5	88518153	T	G	LINC00461			TTCTCTAAATTTACTCTTATAG	TTCTCTAAATGTACTCTTATAG		{'Barhl1', 'BARHL2'}		{'Barhl1', 'BARHL2'}	1.04849	-0.014065	1.64123	1.44305	2.66014
rs16903226	chr5	88526988	G	T	LINC00461			TATTTCCTGAGGTTTAATATTA	TATTTCCTGATGTTTAATATTA	{'EVX2', 'EVX1', 'lbe', 'BSX', 'ATHB-15', 'PHO2'}	{'EVX2', 'EVX1', 'lbe', 'BSX', 'ATHB-15', 'PHO2'}			-0.245759	-2.05048	-0.10616	-2.78598	1.82145
rs76103322	chr5	88529224	A	C	LINC00461			TCTTTGATGAAGTGTGTTTGAA	TCTTTGATGACGTGTGTTTGAA	{'TCF7'}	{'TCF7', 'bZIP910', 'ARNT::HIF1A', 'CST6', 'MAFG::NFE2L1', 'Atf3', 'HYH', 'TGA1'}		{'bZIP910', 'ARNT::HIF1A', 'CST6', 'MAFG::NFE2L1', 'Atf3', 'HYH', 'TGA1'}	1.47837	0.549111	2.00638	1.21318	-1.27709
rs57267656	chr5	88532237	C	T	LINC00461			TGCATGTTCACGCTTATAAGTG	TGCATGTTCATGCTTATAAGTG	{'Nkx2-5'}	{'Nkx2-5'}			0.192054	-0.296823	-1.09913	-0.026116	-0.060785
rs61313170	chr5	88532410	T	C	LINC00461			TGTATACCTATGTAACAAACCT	TGTATACCTACGTAACAAACCT	{'ara', 'mirr', 'lbe', 'caup'}	{'ara', 'NAC025', 'mirr', 'lbe', 'caup'}		{'NAC025'}	2.47354	2.27999	2.60413	0.829545	1.78893
rs16903228	chr5	88532641	C	A	LINC00461			ATTGTATATTCCACCCCACTTG	ATTGTATATTACACCCCACTTG	{'MIG2', 'YGR067C', 'ADR1', 'YPR022C', 'BHLH112', 'cre-1', 'TDA9', 'KAN1', 'HLTF', 'MIG3', 'MIG1'}	{'MIG2', 'EVX1', 'EVX2', 'YGR067C', 'ADR1', 'YPR022C', 'BHLH112', 'cre-1', 'BSX', 'PHO2', 'TDA9', 'AFT2', 'HLTF', 'MIG3', 'MIG1'}	{'KAN1'}	{'EVX1', 'BSX', 'AFT2', 'PHO2', 'EVX2'}	0.253299	-0.850868	0.647601	0.384086	-1.66436
rs17421627	chr5	88551768	T	G	LINC00461	TRUE	GABA.amacrine, AII.amacrine, Gly.amacrine, Retinal.ganglion.cell, Muller.glia, Astrocyte	GAAGATGGTATGACAGGCTTGG	GAAGATGGTAGGACAGGCTTGG	{'MEIS1', 'MEIS3', 'hth', 'achi', 'MAFG::NFE2L1', 'vis'}		{'MEIS1', 'MEIS3', 'MAFG::NFE2L1', 'hth', 'vis', 'achi'}		-2.17946	-1.0337	0.575644	-0.848836	-2.8123
rs115803211	chr5	88611619	T	C	LINC00461	TRUE	Muller.glia	AGCCAGAAGATGGAGGAAAAAG	AGCCAGAAGACGGAGGAAAAAG	{'DOF1.8', 'PHYPADRAFT_140773', 'PHYPADRAFT_153324', 'DOF5.7', 'DOF2.4', 'PHYPADRAFT_38837', 'DOF5.3', 'DOF5.6'}	{'DOF1.8', 'PHYPADRAFT_140773', 'PHYPADRAFT_153324', 'DOF5.7', 'DOF2.4', 'HAL9', 'PHYPADRAFT_38837', 'DOF5.3', 'DOF5.6'}		{'HAL9'}	0.387858	0.325659	-0.785835	-0.944966	-1.44068
rs115456027	chr5	88623882	C	T	LINC00461			TCAGAACAAACCCAACTGAGGC	TCAGAACAAATCCAACTGAGGC	{'NCU02182', 'MYB'}	{'MYB'}	{'NCU02182'}		0.767421	2.96743	0.772168	3.18278	1.79445
rs1973480	chr6	73802257	A	G	CD109			GCATGTGTATATGTGTGTGTGT	GCATGTGTATGTGTGTGTGTGT					3.02679	3.09918	2.56393	1.68781	3.31738
rs4470984	chr7	55965865	A	G	NIPSNAP2	TRUE	AII.amacrine, Cone, Horizontal, Retinal.ganglion.cell, Muller.glia, GABA.amacrine	ACAGTCGTGAATCACCAGGCGC	ACAGTCGTGAGTCACCAGGCGC	{'AGL55'}	{'JUN::FOS', 'GCN4', 'AGL55', 'FOSL2::JUN'}		{'JUN::FOS', 'GCN4', 'FOSL2::JUN'}	4.51481	-0.611332	3.67456	-0.179256	-0.217224
rs6593292	chr7	55975344	G	C	NIPSNAP2	TRUE	GABA.amacrine	CAGAGTAAGAGCCTGTCTCAAA	CAGAGTAAGACCCTGTCTCAAA					-4.83936	-2.88641	-4.54266	-2.85065	-6.68928
rs34599696	chr7	55977098	AT	A	NIPSNAP2	TRUE	Retinal.ganglion.cell	ACAAATCTTGATTTTTTTTTTGG	ACAAATCTTGATTTTTTTTTGG	{'ARR1', 'onecut'}	{'ARR1', 'onecut'}			0.762381	0.626693	1.23205	0.741372	0.950219
rs4535700	chr7	55977755	T	C	NIPSNAP2	TRUE	Muller.glia	TTCATCTTCCTAAACTGAAACT	TTCATCTTCCCAAACTGAAACT					-1.43663	-2.2704	0.427626	-2.38557	-3.40316
rs4543497	chr7	55979522	T	C	NIPSNAP2			TCACCTAAGCTGTGCATTCTTC	TCACCTAAGCCGTGCATTCTTC		{'ERF069'}		{'ERF069'}	0.820116	-0.715738	2.19933	-0.310439	-0.432587
rs150298305	chr7	55983979	T	TTATATGTATA	NIPSNAP2			ATGTCTAGCATTATATGTATAT	ATGTCTAGCATTATATGTATATATATGTATAT	{'Smad4', 'BSX'}	{'Smad4', 'MOT2', 'Cf2', 'BSX'}		{'MOT2', 'Cf2'}	-11.347	-4.54332	-12.5298	-5.34054	-7.071
rs4948096	chr7	55985425	C	T	NIPSNAP2			TATCAAACTCCCAGCAGGCTTT	TATCAAACTCTCAGCAGGCTTT	{'ACE2', 'Zic1::Zic2', 'Arid3a'}	{'Zic1::Zic2', 'Arid3a'}	{'ACE2'}		-1.4489	-1.61861	-0.807878	-1.70238	-1.24617
rs4948097	chr7	55988878	A	G	NIPSNAP2			AAAAAGAAAAAAAAAATTACAT	AAAAAGAAAAGAAAAATTACAT	{'AZF1', 'DOF1.8', 'PHYPADRAFT_140773', 'PHYPADRAFT_153324', 'DOF5.7', 'hb', 'DOF2.4', 'AHL12', 'PHYPADRAFT_38837', 'DOF5.3', 'ZNF384', 'DOF5.6'}	{'AZF1', 'DOF1.8', 'PHYPADRAFT_140773', 'PHYPADRAFT_153324', 'DOF5.7', 'DOF2.4', 'PHYPADRAFT_38837', 'DOF5.3', 'DOF5.6'}	{'ZNF384', 'hb', 'AHL12'}		-1.3141	-1.87305	-2.25386	-0.513665	-0.950264
rs10435504	chr7	55991898	G	C	NIPSNAP2			AGTATGTTTTGTTTGCCTACCA	AGTATGTTTTCTTTGCCTACCA					0.170313	-0.336515	-0.781037	0.273446	3.53584
rs6593294	chr7	55995508	G	C	NIPSNAP2			CCCTTCCCCAGTAGTGAACATC	CCCTTCCCCACTAGTGAACATC	{'cre-1', 'MIG1'}	{'MIG2', 'YGR067C', 'ADR1', 'YPR022C', 'cre-1', 'TDA9', 'MIG3', 'MIG1'}		{'MIG2', 'YGR067C', 'ADR1', 'YPR022C', 'TDA9', 'MIG3'}	1.2473	-0.513486	1.94466	3.36264	0.487198
rs10229446	chr7	55996569	G	A	NIPSNAP2	TRUE	Horizontal	GCTGGAACACGCTCCCTGCCCA	GCTGGAACACACTCCCTGCCCA	{'ZBTB12', 'lin-14', 'THAP1'}	{'ZBTB12', 'lin-14', 'THAP1'}			0.643907	-2.03104	-0.475784	-1.39249	-1.00628
rs4689	chr7	55999323	G	T	NIPSNAP2			TTATAACACTGAGCCACTTCTC	TTATAACACTTAGCCACTTCTC	{'ara', 'mirr', 'lbe', 'caup'}	{'ara', 'mirr', 'lbe', 'caup'}			-0.002558	-1.3822	-2.03559	-0.809183	0.814856
rs6954499	chr7	56001021	G	T	NIPSNAP2			TGAGCTGAGAGCGCACCACTGC	TGAGCTGAGATCGCACCACTGC					-1.79074	-2.95174	-2.16615	-3.42954	-4.77742
rs4947533	chr7	56003589	T	C	NIPSNAP2			AGTTACTTTCTCGCCCTTTTAG	AGTTACTTTCCCGCCCTTTTAG	{'PRDM1', 'CRZ1', 'HLTF'}	{'CRZ1', 'HLTF'}	{'PRDM1'}		2.19017	1.43126	2.0548	0.866606	1.57258
rs7800001	chr7	56004317	T	C	NIPSNAP2			GAGCCTGGAATGTCAAGGCTGC	GAGCCTGGAACGTCAAGGCTGC	{'WRKY48'}	{'TGA1A', 'ZBTB12', 'WRKY48', 'DOF5.3'}		{'TGA1A', 'ZBTB12', 'DOF5.3'}	-2.54522	-0.295998	1.96588	-0.600431	-0.565686
rs4948099	chr7	56004557	C	A	NIPSNAP2			GTGGGTTTAACGCAAGCAAGTG	GTGGGTTTAAAGCAAGCAAGTG	{'NAC92', 'DOF5.3', 'DOF5.6'}	{'DOF1.8', 'PBF', 'Dof3', 'DOF5.6', 'PHYPADRAFT_140773', 'PHYPADRAFT_153324', 'DOF2.4', 'PHYPADRAFT_38837', 'NAC92', 'DOF5.3', 'MNB1A', 'Dof2'}		{'PHYPADRAFT_140773', 'Dof3', 'DOF1.8', 'PBF', 'PHYPADRAFT_153324', 'DOF2.4', 'PHYPADRAFT_38837', 'MNB1A', 'Dof2'}	-1.46695	-0.923137	-0.587135	-0.593995	-0.843962
rs4947534	chr7	56011401	T	C	PSPH			TGGTGGCGGGTGCCTGTAGTCC	TGGTGGCGGGCGCCTGTAGTCC	{'En1', 'Macho-1', 'RPN4'}	{'En1', 'RPN4'}	{'Macho-1'}		1.51532	0.769948	-2.38411	0.52847	0.989586
rs11238389	chr7	56012051	A	G	PSPH			GACTCCAGGTATGCCCCACCTC	GACTCCAGGTGTGCCCCACCTC	{'MIG2', 'MOT3', 'ADR1', 'YGR067C', 'YPR022C', 'cre-1', 'MIG3', 'MIG1'}	{'MIG2', 'YGR067C', 'ADR1', 'YPR022C', 'cre-1', 'MIG3', 'MIG1'}	{'MOT3'}		-1.50915	-2.53246	-3.41271	-0.336014	-1.62884
rs36126335	chr7	56013520	A	AAAAT	PSPH			CCTGTCTCAAAAAATAAAACCT	CCTGTCTCAAAAAATAAATAAAACCT	{'DOF5.7'}	{'DOF5.7'}			-4.05764	-2.7338	-3.15291	-2.30109	-0.265312
rs7811755	chr7	56024290	T	C	PSPH			TAGCTCACTGTAGCCTCAAACT	TAGCTCACTGCAGCCTCAAACT					0.60428	-0.423678	0.223869	-2.10804	2.13714
rs7776550	chr7	56024698	T	C	PSPH			CAGTGAGCTATGACCATGACAC	CAGTGAGCTACGACCATGACAC	{'MEIS1', 'Six4', 'MAFG::NFE2L1', 'HLTF', 'vis'}	{'MEIS1', 'Six4', 'MAFG::NFE2L1', 'HLTF', 'vis'}			-0.015622	1.56771	-0.988092	1.63113	0.143865
rs4948102	chr7	56029572	C	G	PSPH	TRUE	Muller.glia	AAGCTTTCCTCCAGGGCCAGCC	AAGCTTTCCTGCAGGGCCAGCC	{'ACE2', 'SKN7'}	{'ACE2', 'SOK2', 'PHD1', 'SKN7'}		{'SOK2', 'PHD1'}	-2.67477	-0.461428	0.277794	2.44738	-2.13998
rs6979190	chr7	56031055	T	C	PSPH			ACTAAAAATATAAAAAATTAGC	ACTAAAAATACAAAAAATTAGC	{'MOT2', 'AHL12', 'DOF5.7'}	{'DOF5.7', 'AHL12'}	{'MOT2'}		0.520055	-2.92109	0.945487	-0.867497	-3.20169
rs6955423	chr7	56031659	G	A	PSPH			CTAAACATACGAAAATTAGCCA	CTAAACATACAAAAATTAGCCA	{'UPC2', 'ara', 'mirr', 'YAP5'}	{'ara', 'DOF5.7', 'mirr', 'YAP5'}	{'UPC2'}	{'DOF5.7'}	-2.13984	-2.83583	0.65969	-0.681724	-3.13094
rs2954021	chr8	125469835	A	G	TRIB1	TRUE	Gly.amacrine	CCAAGCACACATCAACACACCT	CCAAGCACACGTCAACACACCT		{'TGA1A', 'WRKY48'}		{'TGA1A', 'WRKY48'}	1.56078	1.57731	1.43058	2.51634	0.594348
rs675849	chr9	15298668	T	C	TTC39B			ATGTGAGCTATGACTCAAGATG	ATGTGAGCTACGACTCAAGATG	{'BATF::JUN', 'BATF3', 'fos-1', 'BATF', 'FOSL1::JUND', 'MAFG::NFE2L1', 'JUN::JUNB', 'ARG81', 'ARG80'}		{'BATF::JUN', 'BATF3', 'fos-1', 'BATF', 'FOSL1::JUND', 'MAFG::NFE2L1', 'JUN::JUNB', 'ARG81', 'ARG80'}		-3.20667	0.414744	-5.03132	0.896282	0.215364
rs677622	chr9	15302615	A	G	TTC39B			AGGCCGAGGTAGGTGGATCACC	AGGCCGAGGTGGGTGGATCACC	{'SKN7', 'MYB111', 'MYB4', 'ERF069', 'MYB46'}	{'SKN7', 'ERF069'}	{'MYB111', 'MYB46', 'MYB4'}		-0.715247	-1.47995	-0.109339	1.16355	-0.369038
rs686030	chr9	15304784	C	A	TTC39B			GACAGACTTGCTCAATCAAGGT	GACAGACTTGATCAATCAAGGT	{'Dux', 'HLTF'}	{'GATA15', 'Dux', 'HLTF'}		{'GATA15'}	-0.960085	-0.600401	-3.75174	-1.62516	-0.736296
rs10995566	chr10	63603406	C	T	REEP3			AAAAATGCCACGAAAACAAAAA	AAAAATGCCATGAAAACAAAAA	{'ara', 'DOF5.7', 'mirr'}	{'ara', 'DOF5.7', 'mirr', 'HLTF'}		{'HLTF'}	0.395802	0.378387	-0.456371	-0.570177	0.992168
rs12362759	chr11	31431822	T	A	DNAJC24			TCAAAAAAAATAAAATAAAATA	TCAAAAAAAAAAAAATAAAATA	{'ZNF384', 'DOF5.7', 'hb'}	{'ZNF384', 'DOF5.7', 'hb', 'HMG-I/Y'}		{'HMG-I/Y'}	3.84361	1.14047	2.49385	1.13113	3.01846
rs3741028	chr11	31433428	A	G	IMMP1L			AGCTCAGAAAATAAACCTTACA	AGCTCAGAAAGTAAACCTTACA		{'PHYPADRAFT_140773', 'PBF', 'Dof3', 'DOF5.3'}		{'PHYPADRAFT_140773', 'PBF', 'Dof3', 'DOF5.3'}	-2.88418	0.937793	-2.75843	-1.89483	-1.31493
rs56404006	chr11	31434059	T	A	IMMP1L	TRUE	AII.amacrine, Retinal.ganglion.cell, Muller.glia, Horizontal, GABA.amacrine, Astrocyte	TTACAAATAATCTCATCATTTT	TTACAAATAAACTCATCATTTT	{'AGL42'}	{'AGL42'}			-3.23394	-3.51415	1.15573	-6.25441	0.281393
rs961627	chr11	31481774	G	A	IMMP1L			CAAATAGCTAGCATTTTATTTT	CAAATAGCTAACATTTTATTTT	{'PHO2'}	{'ara', 'mirr', 'lbe', 'caup', 'HLTF', 'PHO2'}		{'ara', 'mirr', 'lbe', 'caup', 'HLTF'}	0.047354	-1.90535	-0.649519	0.662181	-1.59633
rs10488691	chr11	31483737	G	A	IMMP1L			GCGTTAGTTTGTTAATCATGAA	GCGTTAGTTTATTAATCATGAA	{'HAT1'}	{'EVX1', 'EVX2', 'HAT1', 'CG4328-RA', 'Abd-B', 'Dbx', 'BSX', 'ATHB34', 'PHO2', 'H2.0'}		{'EVX1', 'EVX2', 'CG4328-RA', 'Abd-B', 'Dbx', 'BSX', 'ATHB34', 'PHO2', 'H2.0'}	-1.65343	-0.773387	0.791281	-1.58303	3.05402
rs61878480	chr11	31504165	T	C	IMMP1L			CTTCGAAATTTTGGAGTAGGCA	CTTCGAAATTCTGGAGTAGGCA	{'MOT3'}	{'MOT3'}			2.39253	1.11127	1.20455	1.249	2.28072
rs17634367	chr11	31505093	A	G	IMMP1L			CACAGACACAACAGTGATATGG	CACAGACACAGCAGTGATATGG	{'Optix', 'ARF2'}	{'Optix', 'ARF2'}			-1.49892	0.621429	-0.543104	1.48065	1.42786
rs531051	chr11	31518348	C	T	ELP4			TCAGGTGATCCGCCCGCCTCAG	TCAGGTGATCTGCCCGCCTCAG	{'GATA8', 'CRZ1', 'GATA15', 'RHOXF1'}	{'GATA8', 'GATA15'}	{'CRZ1', 'RHOXF1'}		-0.763441	-0.956468	0.068155	-0.636738	-0.085635
rs2984814	chr11	31533417	G	T	ELP4			TCGCTCTTTCGCCCAGGCCAGA	TCGCTCTTTCTCCCAGGCCAGA	{'SKN7', 'CRZ1', 'TFAP2A(var.2)'}	{'SKN7', 'PRDM1'}	{'TFAP2A(var.2)', 'CRZ1'}	{'PRDM1'}	-0.52228	-0.746071	0.326192	-1.68474	-0.848791
rs2996464	chr11	31567652	A	G	ELP4			ATATAAAGGCATACCTTGGAGA	ATATAAAGGCGTACCTTGGAGA	{'MOT3', 'DOF1.8', 'PHYPADRAFT_140773', 'PHYPADRAFT_153324', 'DOF5.7', 'DOF2.4', 'PHYPADRAFT_38837', 'MOT2', 'DOF5.3', 'HLTF', 'YAP5', 'DOF5.6'}	{'DOF1.8', 'PHYPADRAFT_140773', 'PHYPADRAFT_153324', 'DOF5.7', 'DOF2.4', 'PHYPADRAFT_38837', 'MOT2', 'DOF5.3', 'HLTF', 'DOF5.6'}	{'MOT3', 'YAP5'}		3.11506	2.07695	2.92152	1.98911	1.45746
rs2973904	chr11	31570948	C	T	ELP4			TACAGGCGCACGCCAGCACGCC	TACAGGCGCATGCCAGCACGCC	{'ACE2'}	{'ACE2'}			1.81021	1.13644	1.77425	0.423085	-0.553746
rs17634869	chr11	31572325	A	C	ELP4			TGGCATTTAAAATTTTTAATTA	TGGCATTTAACATTTTTAATTA	{'HOXB3', 'GBX2', 'ISX', 'ESX1', 'ap', 'btn', 'CG15696-RA', 'unpg', 'exex', 'SHOX', 'PHDP', 'EN2', 'CG9876', 'Rx', 'Vsx1', 'Pph13', 'ALX3', 'Lim3', 'HHEX', 'CG18599', 'mix-a', 'lab', 'Dlx3', 'CG32532', 'VAX1', 'AHL12', 'EN1', 'lbl', 'ftz', 'Lhx4', 'lms', 'Dbx', 'slou', 'Dlx4', 'eve', 'DRGX', 'abd-A', 'PRRX1', 'HOXC4', 'bsh', 'CG4328-RA', 'Lim1', 'EMX1', 'inv', 'LHX1', 'HESX1', 'ro', 'hbn', 'CG112…	{'HOXB3', 'GBX2', 'ISX', 'ESX1', 'ap', 'btn', 'HLTF', 'CG15696-RA', 'unpg', 'exex', 'SHOX', 'PHDP', 'EN2', 'CG9876', 'Rx', 'Vsx1', 'Pph13', 'ALX3', 'Lim3', 'HHEX', 'CG18599', 'mix-a', 'lab', 'Dlx3', 'CG32532', 'VAX1', 'caup', 'EN1', 'lbl', 'ftz', 'Lhx4', 'lms', 'Dbx', 'slou', 'Dlx4', 'eve', 'DRGX', 'abd-A', 'PRRX1', 'HOXC4', 'bsh', 'CG4328-RA', 'Lim1', 'EMX1', 'inv', 'LHX1', 'HESX1', 'ro', 'hbn',…	{'SUM1', 'AHL12'}	{'ara', 'mirr', 'lbe', 'caup', 'CG11617', 'HLTF'}	0.774109	0.467337	-1.51716	-1.64741	1.21782
rs1232185	chr11	31604316	G	A	ELP4			TTAATTTTTTGGCATATACTTT	TTAATTTTTTAGCATATACTTT	{'PHDP', 'AHL12', 'MOT2', 'HLTF', 'PHO2', 'SUM1', 'HAP2'}	{'PHDP', 'AHL12', 'MOT2', 'HLTF', 'PHO2', 'SUM1'}	{'HAP2'}		-0.006083	1.59153	-2.96284	0.531093	3.46459
rs1232181	chr11	31617254	A	G	ELP4			CATATTTCATATATAAATACAT	CATATTTCATGTATAAATACAT	{'NHP6A', 'MOT2', 'PHO2'}	{'PHO2', 'TBP'}	{'NHP6A', 'MOT2'}	{'TBP'}	2.29051	1.80318	2.21893	0.118922	2.9392
rs56996295	chr17	76664391	T	C	LOC105274304			CCCAAGTGCATGCCCCACTAAA	CCCAAGTGCACGCCCCACTAAA	{'MIG2', 'YGR067C', 'ADR1', 'YPR022C', 'cre-1', 'TDA9', 'MIG3', 'schlank', 'MIG1'}	{'MIG2', 'YGR067C', 'ADR1', 'YPR022C', 'CRZ1', 'cre-1', 'TDA9', 'MIG3', 'schlank', 'MIG1'}		{'CRZ1'}	-0.428778	1.33678	0.212225	2.69676	2.05198
rs11077850	chr17	76665354	T	C	LOC105274304			AAGTTTAAAGTCTTTCTTTACT	AAGTTTAAAGCCTTTCTTTACT	{'PBF', 'Dof3', 'DOF1.8', 'PHYPADRAFT_140773', 'PHYPADRAFT_153324', 'DOF2.4', 'PHYPADRAFT_38837', 'DOF5.3', 'DOF5.6'}	{'PBF', 'Dof3', 'DOF1.8', 'DOF5.6', 'PHYPADRAFT_140773', 'PHYPADRAFT_153324', 'DOF2.4', 'PHYPADRAFT_38837', 'DOF5.3', 'HLTF', 'MNB1A', 'Dof2'}		{'Dof2', 'MNB1A', 'HLTF'}	1.94931	3.14942	0.526603	3.93439	3.13602
rs11077851	chr17	76665420	C	T	LOC105274304			ACCATTTCAACCCCACTGTTAG	ACCATTTCAATCCCACTGTTAG	{'MIG2', 'YGR067C', 'ADR1', 'YPR022C', 'cre-1', 'TDA9', 'HLTF', 'MIG3', 'MIG1'}	{'HLTF'}	{'MIG2', 'YGR067C', 'ADR1', 'YPR022C', 'cre-1', 'TDA9', 'MIG3', 'MIG1'}		0.329532	1.90329	-1.05722	2.2473	1.28293
rs62085110	chr17	76666874	C	A	LOC105274304			CCTTCAGTGGCTAACATACATT	CCTTCAGTGGATAACATACATT	{'ara', 'mirr', 'lbe', 'caup', 'HLTF'}	{'ara', 'GLN3', 'mirr', 'lbe', 'caup', 'HLTF'}		{'GLN3'}	-0.863865	1.0913	-1.74374	1.08032	1.93561
rs60065367	chr17	76666998	T	C	LOC105274304			CGGTGGCTCATGCCTGTAATCC	CGGTGGCTCACGCCTGTAATCC	{'OTX1', 'Gsc', 'PITX3', 'RHOXF1', 'bcd', 'oc', 'dve', 'GSC2', 'Pitx1', 'unc-30', 'PITX1'}	{'OTX1', 'Gsc', 'PITX3', 'RHOXF1', 'bcd', 'oc', 'dve', 'GSC2', 'Pitx1', 'unc-30', 'PITX1'}			0.241897	-1.82254	-3.42258	0.212511	-2.30588
rs139412173	chr19	8170367	A	G	ELAVL1			AGCAGCTGGGATTACAGGCATG	AGCAGCTGGGGTTACAGGCATG	{'Myog', 'MOT3', 'BHLHE22(var.2)', 'BHLHA15(var.2)', 'YAP5', 'OTX2'}	{'Myog', 'MOT3', 'BHLHA15(var.2)', 'YAP5', 'BHLHE22(var.2)'}	{'OTX2'}		-2.50891	-5.6224	0.983086	-5.62298	-0.716709

## Sheet: Glaucoma GWAS
ID	Chr	Pos	Ref	Alt	Nearest gene(s)	Intersects cell-type peak?	Accessible cell types	ref_seq	alt_seq	ref_motifs	alt_motifs	motifs_down	motifs_up	Macular RPE VIP	Mature Cones VIP	Mature Mullers VIP	Mature Rods VIP	Developing Ganglions VIP
rs159961	chr1	8424168	C	T	RERE	TRUE	Retinal.ganglion.cell	GGGGGCTGGCCCCGACGCCCCC	GGGGGCTGGCTCCGACGCCCCC	{'MSN2', 'CRZ1', 'cre-1', 'Macho-1'}	{'MSN2', 'CRZ1', 'Macho-1'}	{'cre-1'}		1.76824	2.27247	3.04342	3.13184	4.09388
rs301808	chr1	8426281	C	G	RERE, RERE-AS1	TRUE	Retinal.ganglion.cell, Muller.glia, Rod, AII.amacrine, Cone	AGTGAAACCCCGTCTCTACTAA	AGTGAAACCCGGTCTCTACTAA	{'che-1', 'schlank', 'cre-1'}	{'che-1', 'Tcfl5', 'schlank'}	{'cre-1'}	{'Tcfl5'}	0.712675	0.567258	1.80723	1.25324	3.48173
rs301797	chr1	8427263	C	A	RERE, RERE-AS1	TRUE	Muller.glia, Gly.amacrine, GABA.amacrine, Retinal.ganglion.cell	ACAGAGCTGACCTCTTGCTCCA	ACAGAGCTGAACTCTTGCTCCA					-2.32199	-1.5802	-1.51617	-2.20817	-0.010064
rs301798	chr1	8428505	A	G	RERE, RERE-AS1	TRUE	GABA.amacrine, Retinal.ganglion.cell	GTTTTCCACTATTGAGCTGAAT	GTTTTCCACTGTTGAGCTGAAT	{'NFATC1', 'NFAT5', 'NFATC2', 'NFATC3'}	{'NFATC1', 'NFAT5', 'NFATC2', 'NFATC3'}			2.01025	-0.09087	-0.193186	0.228555	-0.579181
rs159962	chr1	8430923	C	T	RERE, RERE-AS1	TRUE	OFF.cone.bipolar	TAACAGAGTGCGTGTGAGCTGC	TAACAGAGTGTGTGTGAGCTGC	{'ara', 'mirr', 'lbe', 'caup', 'Ahr::Arnt'}	{'ara', 'mirr', 'lbe', 'caup'}	{'Ahr::Arnt'}		-0.497586	1.40269	0.696292	-1.06197	2.97687
rs172531	chr1	8435530	A	G	RERE			AAACCATTAGATGTTCTTCGTT	AAACCATTAGGTGTTCTTCGTT	{'BARX1', 'HOXB3', 'BSX', 'Deaf1', 'HLTF', 'GSX1', 'Isl1'}	{'BARX1', 'HOXB3', 'BSX', 'Deaf1', 'HLTF', 'GSX1', 'Isl1'}			-1.04261	0.572014	-0.414089	-0.008266	-0.916334
rs301801	chr1	8435885	T	C	RERE	TRUE	Horizontal, GABA.amacrine, ON.cone.bipolar, Rod.bipolar, Gly.amacrine, OFF.cone.bipolar, AII.amacrine	TGCCACTGGGTGAATATCAGAA	TGCCACTGGGCGAATATCAGAA					0.454708	0.318131	-1.29766	-2.55503	-1.32277
rs301803	chr1	8438620	A	T	RERE			CTGGGCTCTGATTCAAAGGCCT	CTGGGCTCTGTTTCAAAGGCCT	{'DOF5.7', 'PHYPADRAFT_140773', 'DOF5.3'}	{'PRDM4', 'DOF5.7', 'PHYPADRAFT_140773', 'DOF5.3'}		{'PRDM4'}	-1.05763	-1.83647	-2.06974	-2.42354	-0.70864
rs149002763	chr1	11451115	C	T	DISP3	TRUE	Muller.glia, Horizontal, AII.amacrine	CTATGTGGCCCAGCTCTGGAGC	CTATGTGGCCTAGCTCTGGAGC	{'ACE2', 'TCP16'}		{'ACE2', 'TCP16'}		2.91058	3.69937	-2.04331	1.00119	1.41324
rs274120	chr1	36130063	A	G	COL8A2			TAGATCGCTTAAGGTAAGGAGT	TAGATCGCTTGAGGTAAGGAGT	{'MOT3'}		{'MOT3'}		-0.569765	0.81497	1.17532	0.302781	0.156777
rs6700737	chr1	36132613	A	G	TRAPPC3			GGTGGCAGGCACCTGTACAGCT	GGTGGCAGGCGCCTGTACAGCT	{'ZEB1', 'MOT3', 'SNAI2'}		{'ZEB1', 'MOT3', 'SNAI2'}		5.16582	3.80904	4.4316	1.15583	3.57725
rs12033825	chr1	36134710	C	T	TRAPPC3	TRUE	Muller.glia, Cone, Astrocyte, Rod, Microglia, GABA.amacrine, Rod.bipolar, Horizontal	CTGGCTCCAGCAGGCAGGCGCT	CTGGCTCCAGTAGGCAGGCGCT	{'ACE2', 'Zic1::Zic2', 'MOT3'}	{'MOT3'}	{'ACE2', 'Zic1::Zic2'}		-0.839087	1.42663	-2.45953	-2.39908	-0.501637
rs6664296	chr1	36141019	A	G	TRAPPC3			TTTGCTGGGCATGGTGGCGGGT	TTTGCTGGGCGTGGTGGCGGGT	{'RPN4'}	{'RPN4'}			0.626531	2.34219	0.151854	-0.987784	0.700399
rs1033890	chr1	36142813	C	T	TRAPPC3			AAGGATCACTCGAGCCCAGGAA	AAGGATCACTTGAGCCCAGGAA	{'CRZ1'}	{'NKX2-8', 'CRZ1', 'HLTF'}		{'NKX2-8', 'HLTF'}	-2.7846	0.48575	-0.954574	1.73954	-2.88331
rs6425966	chr1	36145686	A	G	TRAPPC3			ACTGTGTTCTAAGTGCACCGTT	ACTGTGTTCTGAGTGCACCGTT					1.7076	-0.806831	-0.538356	-1.07983	-0.642175
rs4652902	chr1	36147354	C	A	TRAPPC3			TAGGTCTTGGCAAGCTTAAATG	TAGGTCTTGGAAAGCTTAAATG	{'Nr2e3', 'Barhl1', 'C15', 'NFIC', 'HAP2', 'B-H1', 'BARHL2'}	{'PBF', 'PHYPADRAFT_140773', 'Barhl1', 'C15', 'DOF5.3', 'BARHL2', 'B-H1', 'MNB1A', 'Dof2'}	{'Nr2e3', 'NFIC', 'HAP2'}	{'PBF', 'PHYPADRAFT_140773', 'DOF5.3', 'MNB1A', 'Dof2'}	-1.23639	0.053215	-1.73659	0.014846	0.572848
rs7522400	chr1	36147779	A	G	TRAPPC3			ACTATCTAGAAGAAGGGAGTTC	ACTATCTAGAGGAAGGGAGTTC					2.59788	1.2109	1.9094	1.30406	0.569339
rs58710983	chr1	36149063	GT	G	TRAPPC3	TRUE	GABA.amacrine, AII.amacrine, Microglia, Gly.amacrine, Retinal.ganglion.cell, ON.cone.bipolar	TAAGAGAGAAGTTAAGTGGCAGT	TAAGAGAGAAGTAAGTGGCAGT	{'Nkx2-5', 'bap'}		{'Nkx2-5', 'bap'}		-0.088092	-1.98938	-0.459982	-0.771229	-0.206275
rs10752586	chr1	36149112	C	G	TRAPPC3	TRUE	Microglia, Gly.amacrine, Retinal.ganglion.cell, ON.cone.bipolar	GTTGGCTTAGCACAGAGCTGCA	GTTGGCTTAGGACAGAGCTGCA	{'HAP2', 'PHD1'}	{'HAP2', 'PHD1'}			-1.56574	-0.99673	-0.543803	-1.17779	-2.04627
rs4411102	chr1	37597823	C	G	GNL2	TRUE	Muller.glia	TGCAGCTCTGCTGGGAAGGCCC	TGCAGCTCTGGTGGGAAGGCCC	{'RBPJ'}	{'RBPJ'}			-3.18007	-2.33045	-1.32729	-2.74927	-1.539
rs72279212	chr1	37603946	CATTT	C	RSPO1			ATTCTGACCTCATTTATTTATTAGCT	ATTCTGACCTCATTTATTAGCT	{'EVX1', 'EVX2', 'CG4328-RA', 'Abd-B', 'Dbx', 'BSX', 'PHO2', 'H2.0'}	{'EVX1', 'EVX2', 'CG4328-RA', 'Abd-B', 'Dbx', 'BSX', 'PHO2', 'H2.0'}			3.8091	2.58934	3.57966	2.60692	0.380318
rs6687545	chr1	37605594	C	T	RSPO1			TTCCTCATGCCCCAGGCAGCAA	TTCCTCATGCTCCAGGCAGCAA	{'TFAP2E', 'MOT3', 'cre-1', 'MIG1'}	{'MOT3'}	{'TFAP2E', 'cre-1', 'MIG1'}		-0.414609	1.08955	-0.452747	2.29652	2.93051
rs10908363	chr1	37611020	C	T	RSPO1			GCAGCCTCCACCTCCCGGGTTC	GCAGCCTCCATCTCCCGGGTTC	{'ZNF354C', 'Tcfl5'}	{'Tcfl5'}	{'ZNF354C'}		-0.728965	1.15691	-1.05752	1.11367	2.15938
rs4652964	chr1	37612628	A	G	RSPO1			TCTTGTGTCTATGTATGCATGG	TCTTGTGTCTGTGTATGCATGG	{'vvl', 'SOK2', 'unc-86'}	{'vvl', 'SOK2', 'unc-86'}			0.705706	-0.32745	2.62368	-0.291455	0.542399
rs11264075	chr1	37618269	C	G	RSPO1			GTCCAGGAACCAGTGGGTCAAA	GTCCAGGAACGAGTGGGTCAAA	{'NR2C2(var.2)', 'WRKY48', 'WRKY57', 'WRKY2', 'WRKY43', 'OPI1', 'WRKY18', 'WRKY8'}	{'NR2C2(var.2)', 'WRKY48', 'WRKY57', 'WRKY2', 'WRKY43', 'DOF5.3', 'WRKY18', 'WRKY8'}	{'OPI1'}	{'DOF5.3'}	-1.43598	0.6108	0.639738	1.22414	1.4731
rs941125	chr1	53658200	G	T	GLIS1			CATCCTTCAGGGCCCAGCTAAA	CATCCTTCAGTGCCCAGCTAAA	{'ACE2'}	{'ACE2', 'HIC2'}		{'HIC2'}	-0.08566	2.52725	4.98865	1.16625	0.225519
rs4076000	chr1	68371486	A	C	RPE65			ACTTATGGACAGGGTCCTTACA	ACTTATGGACCGGGTCCTTACA		{'Tcfl5'}		{'Tcfl5'}	2.2705	-0.171993	-0.974457	0.000314	0.152897
rs4265468	chr1	68371487	G	C	RPE65			CTTATGGACAGGGTCCTTACAT	CTTATGGACACGGTCCTTACAT					1.3819	-0.245374	0.880734	-0.080783	-0.675179
rs3118386	chr1	68373559	T	C	RPE65	TRUE	ON.cone.bipolar, Rod.bipolar	TCTTATTTAATAGCAGAAGCAC	TCTTATTTAACAGCAGAAGCAC	{'PHO2', 'SPT2', 'Foxn1', 'lbe'}	{'ara', 'mirr', 'lbe', 'ZNF317', 'caup', 'Foxn1', 'PHO2'}	{'SPT2'}	{'ara', 'mirr', 'ZNF317', 'caup'}	1.20025	-0.190056	0.790581	-2.0156	1.21397
rs2209559	chr1	68375114	A	G	RPE65			TTGGGAACTGATGGTGCTACAT	TTGGGAACTGGTGGTGCTACAT	{'RBPJ'}	{'RBPJ'}			2.46896	1.19647	1.69084	0.183647	-2.33769
rs2225019	chr1	68379056	T	G	RPE65			AATTTTACTTTTCACAGGCCAT	AATTTTACTTGTCACAGGCCAT	{'SKN7', 'HLTF'}	{'SKN7', 'HLTF'}			0.964751	1.27375	1.77593	0.846451	0.867025
rs1925953	chr1	68382998	A	T	RPE65			AATAAAACAAACAGTTCAACAA	AATAAAACAATCAGTTCAACAA	{'ara', 'mirr'}	{'ara', 'mirr', 'Dux', 'SRY'}		{'Dux', 'SRY'}	-0.326572	1.55621	1.46334	2.09949	1.02154
rs3118379	chr1	68385083	T	G	RPE65			GGAAGTTAAGTCACTCTTAGTC	GGAAGTTAAGGCACTCTTAGTC	{'Pax2'}	{'MOT3'}	{'Pax2'}	{'MOT3'}	-1.77552	-2.12419	-0.693187	-1.70955	-1.36521
rs9436818	chr1	68386511	A	G	RPE65			TCTTTGCTCTATGAGAAAGATC	TCTTTGCTCTGTGAGAAAGATC	{'DOF5.7', 'PHYPADRAFT_140773', 'DOF5.3'}	{'DOF5.7', 'PHYPADRAFT_140773', 'DOF5.3'}			2.762	0.646259	1.63275	1.25067	2.04437
rs56391074	chr1	87745032	AT	A	LINC01364			GGTACAGTCTATTTTTTTTTGTG	GGTACAGTCTATTTTTTTTGTG	{'br(var.2)'}	{'br(var.2)'}			0.955722	0.616686	0.062157	-0.45607	0.203937
rs12139208	chr1	87747331	T	C	LINC01364			TTGCTAACCATTGAAGCACTTG	TTGCTAACCACTGAAGCACTTG	{'HLTF'}	{'HLTF'}			1.72372	1.70917	2.79839	1.10583	0.745019
rs41461152	chr1	87761437	T	G	LINC01364			GGCAAATTAGTGTATTCTAGGA	GGCAAATTAGGGTATTCTAGGA					1.04006	0.125998	-2.14336	-1.14592	-1.0396
rs11423709	chr1	91609367	G	GT	TGFBR3			TGAGCCATGTGGTGTGTACACA	TGAGCCATGTGTGTGTGTACACA	{'HLTF'}	{'HLTF'}			-1.02894	0.5006	-1.917	-1.64626	2.88073
rs1192415	chr1	91611540	G	A	TGFBR3			GAAGTTTTACGTTCCTGTCGTA	GAAGTTTTACATTCCTGTCGTA		{'TEAD2', 'TEC1', 'TEAD3', 'HLTF'}		{'TEAD2', 'TEC1', 'TEAD3', 'HLTF'}	0.934847	-1.52634	-0.498864	-0.791214	0.603252
rs4908086	chr1	100622568	C	T	LINC01349			TCCTTGGTGGCTCCTTTCAGGG	TCCTTGGTGGTTCCTTTCAGGG	{'HAP2', 'HLTF'}	{'HAP2', 'En1', 'HLTF'}		{'En1'}	0.10966	0.378262	0.50891	1.05561	0.915406
rs12566440	chr1	100629646	A	G	LINC01349			TGCTGCTGTAACAAACAGCTCC	TGCTGCTGTAGCAAACAGCTCC	{'ara', 'mirr', 'lbe', 'caup'}	{'ara', 'mirr'}	{'lbe', 'caup'}		2.95133	2.00716	-1.21689	2.47094	1.90215
rs74779976	chr1	100631714	A	G	LINC01349			AAAAAAAAAAAAGAGAAAAATA	AAAAAAAAAAGAGAGAAAAATA	{'Adof1', 'DOF1.8', 'PHYPADRAFT_140773', 'PHYPADRAFT_153324', 'DOF5.7', 'DOF2.4', 'PHYPADRAFT_38837', 'DOF5.3', 'ZNF384', 'DOF5.6'}	{'DOF1.8', 'PHYPADRAFT_140773', 'PHYPADRAFT_153324', 'DOF5.7', 'DOF2.4', 'PHYPADRAFT_38837', 'DOF5.3', 'ZNF384', 'DOF5.6'}	{'Adof1'}		-1.74276	-2.19954	-0.436861	-0.966531	-0.226341
rs61070860	chr1	100632072	G	A	LINC01349			GCGTGGTGGCGCGTGCCTGTAG	GCGTGGTGGCACGTGCCTGTAG	{'CMTA2', 'HES1', 'Ahr::Arnt', 'RPN4'}	{'HEY2', 'MYC4', 'BIM3', 'PHYPADRAFT_48267', 'MNT', 'MAX', 'SOHLH2', 'TSAR2', 'HIF1A', 'HEY1', 'Mlxip', 'BEE2', 'TSAR1', 'bHLH77', 'Arnt', 'MYC3', 'MYC2', 'HBI1', 'h', 'BHLHE40', 'PIF4', 'BHLH13', 'BIM2', 'BHLH78', 'HES1', 'UNE10', 'BIM1', 'Hes2', 'BHLH3', 'PHO4', 'PHYPADRAFT_143875', 'HES2', 'ARNT::HIF1A', 'Hes1', 'AIB', 'PHYPADRAFT_72483', 'HES5', 'BHLH104'}	{'CMTA2', 'Ahr::Arnt', 'RPN4'}	{'HEY2', 'MYC4', 'BIM3', 'PHYPADRAFT_48267', 'MNT', 'MAX', 'SOHLH2', 'TSAR2', 'HIF1A', 'HEY1', 'Mlxip', 'BEE2', 'TSAR1', 'bHLH77', 'Arnt', 'MYC3', 'MYC2', 'HBI1', 'h', 'BHLHE40', 'PIF4', 'BHLH13', 'BIM2', 'BHLH78', 'UNE10', 'BIM1', 'Hes2', 'BHLH3', 'PHO4', 'PHYPADRAFT_143875', 'HES2', 'ARNT::HIF1A', 'Hes1', 'AIB', 'PHYPADRAFT_72483', 'HES5', 'BHLH104'}	-0.047979	-1.02724	-0.116949	-0.882667	-2.30276
rs56674564	chr1	100632162	T	C	LINC01349			GAGATCGTGCTACTGCACTTTA	GAGATCGTGCCACTGCACTTTA	{'HLTF'}	{'HLTF'}			-3.3586	-2.88803	-0.201013	-1.57753	-1.83484
rs189127916	chr1	100632705	G	A	LINC01349			ATAAACATACGTGTGCATGTGT	ATAAACATACATGTGCATGTGT	{'ara', 'FOXG1', 'mirr', 'FOXL1', 'Foxf1', 'FOXP3', 'fkh-2', 'YAP5'}	{'ara', 'FOXG1', 'mirr', 'FOXL1', 'Foxf1', 'HLTF', 'FOXP3', 'fkh-2', 'YAP5'}		{'HLTF'}	-1.91982	-0.452859	-1.97751	-1.59703	-0.588426
rs7365987	chr1	100633899	T	C	LINC01349			TCTGTTTGTATCCTCTTTTATT	TCTGTTTGTACCCTCTTTTATT					-1.11973	-1.90102	0.640556	-2.28495	-2.00827
rs199746599	chr1	100634254	A	G	LINC01349			TAATTGCCCTAGCCAGAACTTC	TAATTGCCCTGGCCAGAACTTC	{'Barhl1', 'Dll', 'SHOX', 'P0510F09.23', 'HOXB6', 'YHP1', 'HESX1', 'Nobox'}	{'SKN7', 'Barhl1', 'Dll', 'SHOX', 'HOXB6', 'YHP1', 'HESX1', 'Nobox'}	{'P0510F09.23'}	{'SKN7'}	0.472401	-1.453	2.14998	0.23939	-0.765246
rs148843724	chr1	100634623	C	T	LINC01349			TTTTGATGTGCTGCTGGATTCA	TTTTGATGTGTTGCTGGATTCA					-0.059872	1.32038	1.13237	0.195971	-0.644331
rs375542940	chr1	100634907	G	C	LINC01349			ATTATTGCCAGAATTTCAGATC	ATTATTGCCACAATTTCAGATC	{'CG4328-RA'}	{'CG4328-RA'}			-1.4219	-1.12453	-3.42266	0.347449	1.72848
rs368701087	chr1	100634917	T	G	LINC01349			GAATTTCAGATCCTGTTATTGG	GAATTTCAGAGCCTGTTATTGG	{'ARR10'}		{'ARR10'}		1.5277	-0.340946	2.66126	0.239276	1.61906
rs140552967	chr1	100635025	G	A	LINC01349			GTTTATTTGCGTAGAGGTGTTT	GTTTATTTGCATAGAGGTGTTT	{'PHO2'}	{'PHO2'}			0.254933	-0.338853	-2.25819	-1.16696	-0.258248
rs193169926	chr1	100635109	T	C	LINC01349			TTTTTTATTGTGTCTATTTGAT	TTTTTTATTGCGTCTATTTGAT	{'CG4328-RA', 'br(var.2)', 'Sox17'}	{'br(var.2)', 'CG4328-RA'}	{'Sox17'}		1.14655	1.92773	0.800876	0.171083	1.24654
rs74694369	chr1	100635283	C	G	LINC01349			CTTCTGCTAGCTTTTGAATGTG	CTTCTGCTAGGTTTTGAATGTG	{'LIN54'}	{'LIN54'}			-2.29836	0.465222	-0.842771	-0.081384	-1.31458
rs145719662	chr1	100635452	A	G	LINC01349			TTTTGTTGTCATTGGTTTCAAA	TTTTGTTGTCGTTGGTTTCAAA	{'HAP2', 'Pax2'}	{'HAP2'}	{'Pax2'}		-1.12669	-0.09551	-0.683288	1.27896	-0.970201
rs114540631	chr1	100635693	A	G	LINC01349			GGTGTGGTGCAGTATTGAAAAA	GGTGTGGTGCGGTATTGAAAAA	{'DOF5.7'}	{'DOF5.7', 'STB5'}		{'STB5'}	0.417643	0.35096	1.85762	0.62093	-0.845128
rs4393177	chr1	100635899	G	T	LINC01349			GGTCACTCAGGACTTGCTTTAT	GGTCACTCAGTACTTGCTTTAT	{'HLTF', 'Pax2'}	{'HLTF', 'Pax2'}			1.4394	1.16418	0.05098	0.303364	1.01588
rs4427430	chr1	100636123	A	G	LINC01349			TTTATTTTGAACCTATGTGTGT	TTTATTTTGAGCCTATGTGTGT	{'PHO2', 'ct', 'OPI1'}	{'PHO2'}	{'ct', 'OPI1'}		3.74561	2.8864	0.232786	1.88546	0.981361
rs115017855	chr1	100636274	T	A	LINC01349			GTGAATTATATCCTGTTATTAT	GTGAATTATAACCTGTTATTAT	{'PHO2', 'EVX2', 'EVX1', 'BSX'}	{'PHO2', 'EVX2', 'EVX1', 'BSX'}			-0.210315	-1.20069	-0.522261	0.683279	-0.689334
rs144542097	chr1	100636333	T	C	LINC01349			TTCCTAGTCTTGATGGTCATTA	TTCCTAGTCTCGATGGTCATTA	{'HOXA4', 'HOXC4', 'HOXB8', 'HOXB3', 'HOXD4', 'BSX', 'HOXA6', 'HOXA7', 'HOXD8', 'GSX1', 'Pax2'}	{'HOXA4', 'HOXC4', 'HOXB8', 'HOXB3', 'HOXD4', 'BSX', 'HOXA6', 'HOXA7', 'HOXD8', 'GSX1', 'Pax2'}			0.961118	1.15394	1.72579	1.38542	0.178524
rs182552133	chr1	100636377	G	A	LINC01349			GGCTGGTACCGGTTGTTCCTTT	GGCTGGTACCAGTTGTTCCTTT	{'Tcfl5', 'En1', 'HLTF'}	{'TCP2', 'En1', 'HLTF'}	{'Tcfl5'}	{'TCP2'}	-0.697374	-1.45398	-0.083845	-1.26603	-1.18822
rs138915151	chr1	100636578	G	C	LINC01349			ACTCTCTTCTGGCTTGCAGAGT	ACTCTCTTCTCGCTTGCAGAGT					1.16225	0.260664	-1.96368	-0.310232	1.64618
rs149892836	chr1	100637086	A	T	LINC01349			TTTCAGCTCCATCAGCTCCTTT	TTTCAGCTCCTTCAGCTCCTTT	{'HLTF'}	{'HLTF'}			1.27374	0.099418	0.078011	2.23869	-2.96061
rs150527299	chr1	100637117	T	G	LINC01349			TCTATATTGGTTATTCTAGTTA	TCTATATTGGGTATTCTAGTTA	{'KAN1', 'HAP2'}		{'KAN1', 'HAP2'}		0.136101	0.142493	0.087761	-0.566576	-0.174259
rs57554377	chr1	100637617	C	T	LINC01349			GAGGAGTACCCGGCCGTGTGAG	GAGGAGTACCTGGCCGTGTGAG	{'SKN7', 'Tcfl5', 'ERF069', 'RDS1'}	{'SKN7', 'ERF069'}	{'Tcfl5', 'RDS1'}		-0.846166	-1.50618	-2.74902	1.51775	-0.683175
rs12568329	chr1	100639032	G	A	LINC01349			CCAATGCTAAGTCTATTCATTA	CCAATGCTAAATCTATTCATTA	{'vvl', 'HOXC4', 'HOXB3', 'HOXD4', 'BSX', 'GSX1'}	{'vvl', 'HOXC4', 'ARR1', 'HOXB3', 'HOXD4', 'BSX', 'GSX1'}		{'ARR1'}	-1.93332	-0.498644	-0.771109	-2.24948	-1.0798
rs10465764	chr1	100639474	A	G	LINC01349			ATAGAATAACATTTTATTTAAT	ATAGAATAACGTTTTATTTAAT	{'ara', 'mirr', 'lbe', 'caup', 'HLTF', 'PHO2'}	{'myb.Ph3', 'DOF5.3', 'MYB81', 'PHO2', 'DOF5.6'}	{'ara', 'mirr', 'lbe', 'caup', 'HLTF'}	{'myb.Ph3', 'DOF5.3', 'MYB81', 'DOF5.6'}	1.03707	2.32993	0.026675	1.39344	1.85043
rs17403878	chr1	100639754	C	T	LINC01349			TTCTTTTCCCCACATTACACAT	TTCTTTTCCCTACATTACACAT	{'MIG2', 'YGR067C', 'ADR1', 'YPR022C', 'cre-1', 'BSX', 'TDA9', 'HLTF', 'MIG3', 'MIG1'}	{'BSX', 'HLTF'}	{'MIG2', 'YGR067C', 'ADR1', 'YPR022C', 'cre-1', 'TDA9', 'MIG3', 'MIG1'}		-0.113707	1.6708	-1.21802	0.229387	1.52786
rs72977390	chr1	100641591	C	T	LINC01349			TGGGGAGTTACTGTTTAGCAGG	TGGGGAGTTATTGTTTAGCAGG		{'Sox5'}		{'Sox5'}	-1.33357	-1.9482	0.731171	-2.32281	-0.085758
rs7524663	chr1	100642733	C	T	LINC01349			CCAGCCTGGGCGACAGAGCGAG	CCAGCCTGGGTGACAGAGCGAG	{'ACE2', 'ARF2'}	{'MEIS1', 'MEIS3', 'hth', 'achi', 'ACE2', 'vis'}	{'ARF2'}	{'MEIS1', 'MEIS3', 'hth', 'achi', 'vis'}	0.249474	-0.03399	3.14702	0.58887	-2.52702
rs955338	chr1	100643238	G	C	LINC01349			TGGGTCCCTCGTGTAGCCACAT	TGGGTCCCTCCTGTAGCCACAT	{'MET32'}	{'MET32'}			-0.688812	-1.18889	-1.36634	-1.18624	-2.47986
rs955337	chr1	100643278	A	T	LINC01349			GAAAATTAATAGTCATCACTGT	GAAAATTAATTGTCATCACTGT	{'PHO2', 'SPT2', 'lbe'}	{'CG34031', 'AHL25', 'OdsH', 'NK7.1', 'B-H2', 'unc-4', 'CG32532', 'C15', 'Dll', 'AHL12', 'Hmx', 'CG15696-RA', 'unpg', 'tup', 'AHL20', 'Nkx2-5', 'lms', 'PHDP', 'SHOX', 'slou', 'YHP1', 'PHO2', 'Rx', 'bsh', 'CG4328-RA', 'CG11085', 'Barhl1', 'en', 'HESX1', 'B-H1', 'hbn'}	{'SPT2', 'lbe'}	{'CG34031', 'tup', 'AHL20', 'AHL25', 'unpg', 'Nkx2-5', 'lms', 'PHDP', 'SHOX', 'OdsH', 'slou', 'YHP1', 'NK7.1', 'Rx', 'B-H2', 'bsh', 'unc-4', 'CG4328-RA', 'CG32532', 'C15', 'Dll', 'CG11085', 'Barhl1', 'AHL12', 'en', 'HESX1', 'Hmx', 'CG15696-RA', 'B-H1', 'hbn'}	-1.08508	-0.878546	3.43329	0.602767	1.03569
rs149855851	chr1	100679763	C	T	LINC01349			TCTGTGGGATCAGTGGTGATAT	TCTGTGGGATTAGTGGTGATAT	{'Optix', 'MET28'}	{'Optix', 'MET28', 'OTX2'}		{'OTX2'}	5.04715	8.02589	1.12613	9.60589	0.95635
rs145684549	chr1	100679764	A	G	LINC01349			CTGTGGGATCAGTGGTGATATC	CTGTGGGATCGGTGGTGATATC	{'Optix', 'MET28'}	{'Optix', 'MET28'}			-0.164299	0.452746	0.312157	0.657361	-0.305224
rs1812682	chr1	102745063	A	T	COL11A1			GGTTAGCGTAAAAGCAACACTC	GGTTAGCGTATAAGCAACACTC	{'PBF', 'Dof3', 'DOF1.8', 'DOF5.6', 'PHYPADRAFT_140773', 'DOF5.7', 'PHYPADRAFT_153324', 'DOF2.4', 'PHYPADRAFT_38837', 'HMG-I/Y', 'DOF5.3', 'MNB1A', 'Dof2'}		{'PBF', 'Dof3', 'DOF1.8', 'DOF5.6', 'PHYPADRAFT_140773', 'DOF5.7', 'PHYPADRAFT_153324', 'DOF2.4', 'PHYPADRAFT_38837', 'HMG-I/Y', 'DOF5.3', 'MNB1A', 'Dof2'}		-1.51438	-0.259875	-1.21924	0.819042	-2.80833
rs9787064	chr1	102750407	T	C	COL11A1			TTCAAGATGGTTTAGAGATCTA	TTCAAGATGGCTTAGAGATCTA	{'ARR1', 'SRD1', 'GAT4', 'GATA12', 'GAT3', 'GATA8', 'ECM23'}	{'ARR1', 'SRD1', 'GAT4', 'GATA12', 'GAT3', 'GATA8', 'ECM23'}			1.81296	3.91179	-0.190854	4.59607	1.01907
rs10735776	chr1	102752629	T	C	COL11A1			TAAGCTGTTCTATCTCCTATTT	TAAGCTGTTCCATCTCCTATTT					0.510816	-0.865226	-0.017649	-0.488079	2.05885
rs10747431	chr1	102752657	T	C	COL11A1			TATATTACTTTCATAAACCAAG	TATATTACTTCCATAAACCAAG	{'EVX2', 'EVX1', 'BSX', 'HLTF', 'PHO2'}	{'PHO2', 'EVX2', 'EVX1', 'BSX'}	{'HLTF'}		-0.597967	0.734538	-1.55191	-0.155125	-0.987979
rs34891700	chr1	102753715	AC	A	COL11A1			AGGAAAAAAAACATTGTTCTTAA	AGGAAAAAAAAATTGTTCTTAA	{'ara', 'mirr', 'DOF5.7', 'hb', 'HLTF', 'ZNF384', 'Sox5', 'YAP5'}	{'DOF5.7', 'hb', 'AHL12', 'Sox5', 'ZNF384'}	{'ara', 'mirr', 'YAP5', 'HLTF'}	{'AHL12'}	-2.46549	0.532655	1.4479	1.04924	2.01903
rs61812153	chr1	102754372	C	T	COL11A1			AAAAGGGTCCCGCATACATGGA	AAAAGGGTCCTGCATACATGGA	{'DOF1.8', 'PHYPADRAFT_140773', 'PHYPADRAFT_153324', 'DOF5.7', 'DOF2.4', 'PHYPADRAFT_38837', 'DOF5.3', 'HLTF', 'DOF5.6'}	{'DOF1.8', 'NRG1', 'PHYPADRAFT_140773', 'PHYPADRAFT_153324', 'DOF5.7', 'DOF2.4', 'PHD1', 'PHYPADRAFT_38837', 'DOF5.3', 'HLTF', 'DOF5.6'}		{'PHD1', 'NRG1'}	-0.33237	-1.56369	-1.32914	-1.30513	1.11939
rs12136992	chr1	102755252	G	A	COL11A1			CCTTAACTGAGCAAGTCAGGGC	CCTTAACTGAACAAGTCAGGGC					0.387601	-0.604475	0.451519	1.69727	0.065623
rs12132471	chr1	102755988	G	A	COL11A1			CATATAAACTGTTTTATTTATA	CATATAAACTATTTTATTTATA	{'PHO2', 'MOT2'}	{'PHO2', 'MOT2'}			-2.68888	-1.79396	-2.06029	-1.38474	-1.01801
rs4908262	chr1	102760143	C	T	COL11A1			ATGTAGCAGACAAAGAGTGAGA	ATGTAGCAGATAAAGAGTGAGA	{'DOF5.7', 'ARF2', 'PHYPADRAFT_140773', 'DOF5.3'}	{'GLN3', 'DOF1.8', 'PHYPADRAFT_140773', 'PHYPADRAFT_153324', 'DOF5.7', 'DOF2.4', 'PHYPADRAFT_38837', 'DOF5.3', 'DOF5.6'}	{'ARF2'}	{'GLN3', 'DOF1.8', 'PHYPADRAFT_153324', 'DOF2.4', 'PHYPADRAFT_38837', 'DOF5.6'}	-2.36638	2.09235	-2.25937	2.51715	-1.94894
rs1932341	chr1	102762465	T	C	COL11A1			ATGGGAAGTATTGATGAAATAA	ATGGGAAGTACTGATGAAATAA	{'RBPJ'}	{'RBPJ'}			0.527419	2.61512	2.16668	2.47175	-0.221081
rs921416	chr1	102763023	C	T	COL11A1			CACAGGCTGGCGAGTGAGTCAA	CACAGGCTGGTGAGTGAGTCAA	{'WRKY48', 'JUN(var.2)', 'WRKY43', 'JUN::FOS', 'WRKY18', 'WRKY8', 'WRKY40'}	{'WRKY48', 'JUN(var.2)', 'WRKY43', 'JUN::FOS', 'WRKY18', 'WRKY8', 'WRKY40'}			-0.037032	-2.57908	-0.058646	-2.66747	-0.51244
rs148300162	chr1	102771373	CAT	C	COL11A1			ATATATGTCACATATATATTATAT	ATATATGTCACATATATTATAT	{'EVX2', 'EVX1', 'BSX', 'MOT2', 'PHO2'}	{'EVX2', 'EVX1', 'BSX', 'MOT2', 'PHO2'}			2.70184	-0.484359	1.76483	1.52053	0.881562
rs12144719	chr1	102772855	G	A	COL11A1			TCACAAAAGTGTGGAGCTTCAA	TCACAAAAGTATGGAGCTTCAA	{'PBF', 'Dof3', 'DOF1.8', 'PHYPADRAFT_140773', 'PHYPADRAFT_153324', 'DOF5.7', 'DOF2.4', 'PHYPADRAFT_38837', 'DOF5.3', 'DOF5.6'}	{'PBF', 'Dof3', 'DOF1.8', 'PHYPADRAFT_140773', 'PHYPADRAFT_153324', 'DOF5.7', 'DOF2.4', 'PHYPADRAFT_38837', 'DOF5.3', 'DOF5.6'}			-0.542513	0.938435	-1.79489	0.890526	-1.28502
rs62995062	chr1	102773126	C	A	COL11A1			CATTTCATTTCATTTATTTTAT	CATTTCATTTAATTTATTTTAT	{'PHO2'}	{'PHO2', 'PHDP', 'AHL25', 'AHL12'}		{'AHL25', 'PHDP', 'AHL12'}	-2.45752	0.578292	1.58559	1.2005	-3.98149
rs61812156	chr1	102773127	A	T	COL11A1			ATTTCATTTCATTTATTTTATT	ATTTCATTTCTTTTATTTTATT	{'PHO2'}	{'PHO2'}			0.291765	0.195558	-0.33348	-0.978302	-2.62939
rs12406439	chr1	102774795	C	T	COL11A1			TACAAGAAGGCATTCAGGGTGA	TACAAGAAGGTATTCAGGGTGA	{'MOT3', 'YAP5'}	{'vvl', 'MOT3'}	{'YAP5'}	{'vvl'}	-2.00165	0.640246	-1.86334	-0.832614	-3.48647
rs12410008	chr1	102776242	G	A	COL11A1			GAGCCCATCAGTCACTGCAGGG	GAGCCCATCAATCACTGCAGGG	{'SOK2', 'CRZ1', 'Pax2'}	{'Dux', 'MEIS1(var.2)', 'CRZ1', 'Gfi1', 'Hoxa9', 'SOK2'}	{'Pax2'}	{'MEIS1(var.2)', 'Hoxa9', 'Gfi1', 'Dux'}	-1.54057	-0.994096	-1.45188	0.26544	1.01079
rs7540247	chr1	102778213	T	A	COL11A1			TTTAGTGTAGTCTATTGTCAAA	TTTAGTGTAGACTATTGTCAAA	{'Sox17', 'WRKY48', 'TOS8'}	{'Sox17', 'WRKY48', 'TOS8'}			-1.37002	-1.3241	-0.568744	-1.53033	-0.2677
rs11164600	chr1	102778786	T	C	COL11A1			TCCAGAGCACTTGGAGATCCTT	TCCAGAGCACCTGGAGATCCTT	{'ARR10', 'HLTF'}	{'RAV1(var.2)', 'ZEB1', 'ARR10'}	{'HLTF'}	{'ZEB1', 'RAV1(var.2)'}	-2.71337	-2.1872	-5.63844	-1.99257	-4.15992
rs4381210	chr1	102781741	C	T	COL11A1			AGATTTTACACGGTCATTCTGC	AGATTTTACATGGTCATTCTGC	{'ARR10', 'Pax2'}	{'ARR10', 'HLTF', 'Pax2'}		{'HLTF'}	-1.08267	-1.78185	-1.2913	-1.58556	-0.868231
rs11164603	chr1	102783422	A	T	COL11A1			GGGTAAAGACACCCATTTCAAA	GGGTAAAGACTCCCATTTCAAA	{'DOF1.8', 'PHYPADRAFT_140773', 'PHYPADRAFT_153324', 'DOF5.7', 'DOF2.4', 'PHYPADRAFT_38837', 'DOF5.3', 'AFT2', 'HLTF', 'DOF5.6'}	{'DOF1.8', 'DOF5.6', 'PHYPADRAFT_140773', 'PHYPADRAFT_153324', 'DOF5.7', 'DOF2.4', 'PHYPADRAFT_38837', 'DOF5.3', 'HLTF', 'ARG80'}	{'AFT2'}	{'ARG80'}	-0.444486	-0.873325	-0.363787	-1.05993	0.081652
rs10874654	chr1	102783627	C	T	COL11A1			AGGGTACAGCCGCCCTCCCGGC	AGGGTACAGCTGCCCTCCCGGC	{'ERF069', 'ERF094', 'CRZ1', 'ERF096', 'ERF7', 'ERF098', 'Tcfl5'}	{'MYOG', 'Myod1', 'Tcfl5', 'BHLHA15(var.2)', 'BHLHE22(var.2)'}	{'ERF069', 'ERF094', 'CRZ1', 'ERF096', 'ERF7', 'ERF098'}	{'Myod1', 'BHLHA15(var.2)', 'MYOG', 'BHLHE22(var.2)'}	0.384724	0.393017	-1.73306	1.39252	0.193408
rs10782904	chr1	102785450	G	A	COL11A1			ACAATCCAAAGATAATGTTGAA	ACAATCCAAAAATAATGTTGAA	{'DOF5.3', 'GLN3', 'PHYPADRAFT_140773', 'DOF5.7'}	{'DOF5.7'}	{'GLN3', 'DOF5.3', 'PHYPADRAFT_140773'}		-0.368355	-1.27753	0.897872	0.079579	-1.62957
rs10782905	chr1	102785739	G	C	COL11A1			TTAATGGGAGGAGCATGAAGCT	TTAATGGGAGCAGCATGAAGCT	{'C15', 'bsh', 'tup'}	{'C15', 'bsh', 'tup'}			-2.63096	-1.89356	-0.270908	0.50757	-0.757457
rs11164604	chr1	102787929	C	T	COL11A1			GCTTCCCCCACCCCCAACACCC	GCTTCCCCCATCCCCAACACCC	{'MIG2', 'KLF4', 'YGR067C', 'ADR1', 'YPR022C', 'cre-1', 'AFT2', 'MIG3', 'MIG1', 'GCR2'}	{'cre-1', 'ADR1', 'AFT2', 'GCR2'}	{'MIG2', 'KLF4', 'YGR067C', 'YPR022C', 'MIG3', 'MIG1'}		-3.1562	-1.06882	-3.55463	0.625463	-2.83794
rs149450293	chr1	102789190	GAAGT	G	COL11A1			CTAAAAGATGGAAGTAAGGGGGAGGT	CTAAAAGATGGAAGGGGGAGGT	{'MSN2', 'DOF1.8', 'PHYPADRAFT_140773', 'PHYPADRAFT_153324', 'DOF5.7', 'RGM1', 'DOF2.4', 'PHYPADRAFT_38837', 'DOF5.3', 'MSN4', 'DOF5.6'}	{'MSN2', 'DOF1.8', 'PHYPADRAFT_140773', 'PHYPADRAFT_153324', 'DOF5.7', 'RGM1', 'DOF2.4', 'PHYPADRAFT_38837', 'DOF5.3', 'MSN4', 'DOF5.6'}			1.92406	-0.969341	4.64964	2.19067	0.716133
rs1451029	chr1	102789747	T	C	COL11A1			TCTGGGAAAATGTTTTAAATAA	TCTGGGAAAACGTTTTAAATAA	{'RBPJ', 'C15', 'LIN54'}	{'C15', 'LIN54', 'DOF5.3', 'RBPJ', 'DOF5.6'}		{'DOF5.3', 'DOF5.6'}	1.13882	2.54654	1.33119	3.3463	-1.41323
rs12129229	chr1	102790131	A	G	COL11A1			ATCTGTATGCAGTAGTACAGTA	ATCTGTATGCGGTAGTACAGTA	{'vvl'}	{'STB5'}	{'vvl'}	{'STB5'}	0.583199	0.922883	0.780552	1.03127	0.073116
rs34213081	chr1	102790851	AAT	A	COL11A1			CTTTCATAGAAATATGTGTTTTTG	CTTTCATAGAAATGTGTTTTTG					2.68178	0.83192	4.13431	1.52943	1.79572
rs1551105	chr1	102793953	G	T	COL11A1			TTTTTCATTTGAAAGTTCATTT	TTTTTCATTTTAAAGTTCATTT	{'VDR', 'PBF', 'PHYPADRAFT_140773', 'DOF5.3'}	{'PHYPADRAFT_140773', 'PBF', 'DOF1.8', 'PHYPADRAFT_153324', 'DOF2.4', 'PHYPADRAFT_38837', 'DOF5.3', 'VDR', 'DOF5.6'}		{'DOF1.8', 'PHYPADRAFT_153324', 'DOF2.4', 'PHYPADRAFT_38837', 'DOF5.6'}	-1.57495	1.13537	-1.50184	0.530372	0.561845
rs4590689	chr1	102799408	G	A	COL11A1			TAACGCCCTAGCCCATATGAAC	TAACGCCCTAACCCATATGAAC	{'CRZ1', 'DOF5.3', 'DOF5.6'}	{'NCU02182', 'CRZ1', 'DOF5.3', 'DOF5.6'}		{'NCU02182'}	-0.465768	-0.1357	0.172809	1.34651	-1.21957
rs79367205	chr1	102806515	G	T	COL11A1			TTGGCTGTGGGTTTGTCATAGA	TTGGCTGTGGTTTTGTCATAGA	{'HAP2', 'MET28'}	{'HAP2', 'MET28', 'RUNX1'}		{'RUNX1'}	3.15676	1.2396	3.68091	0.924891	0.139652
rs148639588	chr1	102806868	T	C	COL11A1			TCTTCCAGGCTTTGGTATCAGG	TCTTCCAGGCCTTGGTATCAGG	{'HAP2'}	{'HAP2', 'HLTF'}		{'HLTF'}	-1.2258	-1.40723	-0.091073	-0.366235	-0.033238
rs143043533	chr1	102807589	TC	T	COL11A1			GTGTCTTTGTTCTTGTTGGTTTC	GTGTCTTTGTTTTGTTGGTTTC	{'HAP2'}	{'HAP2'}			-0.505664	-0.00428	1.96785	1.44106	-0.146133
rs34310235	chr1	102808526	T	C	COL11A1			TTAAGTGTTTTAGTAACAAAGG	TTAAGTGTTTCAGTAACAAAGG	{'ara', 'mirr', 'SOX10', 'lbe', 'PHYPADRAFT_140773', 'Nkx2-5', 'DOF5.7', 'caup', 'bap', 'DOF5.3', 'SOX4'}	{'ara', 'mirr', 'SOX10', 'lbe', 'PHYPADRAFT_140773', 'Nkx2-5', 'DOF5.7', 'caup', 'bap', 'DOF5.3', 'SOX4'}			1.16341	-1.36849	1.06181	0.026809	1.10145
rs1451042	chr1	102813154	T	C	COL11A1			TTTGTGCTACTAAATTTGATAA	TTTGTGCTACCAAATTTGATAA	{'elt-6', 'Optix', 'GLN3', 'schlank'}	{'elt-6', 'Optix', 'GLN3', 'schlank'}			-0.086172	-1.14685	-0.620159	-1.2922	-1.21407
rs1451043	chr1	102813345	A	T	COL11A1			TAACAATGTTATACTTTAGTTG	TAACAATGTTTTACTTTAGTTG	{'ara', 'mirr', 'lbe', 'SRY', 'caup', 'HLTF'}	{'ara', 'mirr', 'lbe', 'SRY', 'caup', 'HLTF'}			0.659476	0.151375	0.965504	-1.16093	-0.090819
rs7513722	chr1	102819727	T	C	COL11A1			CCTTCACCCATAGGGGTTCCTT	CCTTCACCCACAGGGGTTCCTT	{'MSN4', 'MSN2', 'RGM1'}	{'MSN4', 'MSN2', 'RGM1'}			1.26387	-0.198618	0.943527	1.27043	-0.365161
rs11164615	chr1	102820302	T	C	COL11A1			TTGCCCCCCCTTTTTTTTTTTT	TTGCCCCCCCCTTTTTTTTTTT	{'VEZF1', 'YER130C', 'GIS1', 'HLTF'}	{'VEZF1', 'YER130C', 'GIS1', 'HLTF'}			1.11045	0.83068	0.250997	0.362623	-0.137075
rs11164616	chr1	102821092	T	C	COL11A1			TTCTTAGTTATGCAACATATCT	TTCTTAGTTACGCAACATATCT	{'vvl', 'HLF', 'Pdp1', 'RAV1'}	{'RAV1', 'NAC083', 'CEBPB', 'HMBOX1', 'CEBPE'}	{'vvl', 'HLF', 'Pdp1'}	{'HMBOX1', 'NAC083', 'CEBPB', 'CEBPE'}	0.151339	2.01737	0.077393	0.930545	-0.426809
rs149906618	chr1	102827704	C	T	COL11A1			AGTTCGAACCCATGGCAAAGAA	AGTTCGAACCTATGGCAAAGAA	{'NCU02182', 'PHYPADRAFT_140773', 'DOF5.7', 'DOF5.3', 'HLTF', 'OPI1'}	{'DOF5.7', 'OPI1', 'PHYPADRAFT_140773', 'DOF5.3'}	{'NCU02182', 'HLTF'}		-0.534932	1.68266	0.328956	0.582125	0.307624
rs75720501	chr1	102831687	AC	A	COL11A1			AGCAAAACAAACTACTATCAGAG	AGCAAAACAAATACTATCAGAG	{'ara', 'FZF1', 'mirr'}	{'ara', 'FZF1', 'mirr'}			-0.252525	0.450075	0.205063	0.581573	1.38946
rs1599706	chr1	102846359	C	T	COL11A1			AAGAAACAATCGACTTATGTGT	AAGAAACAATTGACTTATGTGT	{'ara', 'mirr', 'SRY'}	{'ara', 'mirr', 'SRY'}			-1.57508	-2.57098	-1.09992	-2.4949	0.384675
rs2376259	chr1	102853417	T	G	COL11A1			TCTGCCAAGATTTTTTCCACTA	TCTGCCAAGAGTTTTTCCACTA	{'NFIX', 'RIM101', 'NFIA', 'NFATC2', 'NFATC3', 'NFATC1', 'NFAT5', 'ARR10'}	{'NFIX', 'RIM101', 'NFIA', 'NFATC2', 'NFATC1', 'NFAT5', 'NFATC3'}	{'ARR10'}		0.328204	-1.17221	-0.629315	0.009159	-1.12893
rs10874662	chr1	102891997	A	C	COL11A1	TRUE	GABA.amacrine	ATACAAGTGAAACTACGCAGGC	ATACAAGTGACACTACGCAGGC		{'vis', 'Six4', 'MEIS1'}		{'vis', 'Six4', 'MEIS1'}	-1.47286	2.42532	-0.884015	1.49868	2.27581
rs6677574	chr1	102897822	G	A	COL11A1			AACTGCAAACGTTTTAGGGAAC	AACTGCAAACATTTTAGGGAAC	{'DOF5.3', 'DOF5.6'}	{'ara', 'mirr', 'YAP5', 'HLTF'}	{'DOF5.3', 'DOF5.6'}	{'ara', 'mirr', 'YAP5', 'HLTF'}	-0.511268	-2.87323	-1.1472	-2.48513	-1.05514
rs1932350	chr1	102900229	C	T	COL11A1			TGTATAAATTCTATGGGTAATC	TGTATAAATTTTATGGGTAATC					-2.12457	-2.06528	0.11134	-0.338556	-0.329735
rs11576308	chr1	102905421	G	A	COL11A1			AGAAAGGAAGGAAGGAAGAAAG	AGAAAGGAAGAAAGGAAGAAAG	{'DOF5.7', 'PHYPADRAFT_140773', 'DOF5.3'}	{'DOF5.7', 'PHYPADRAFT_140773', 'DOF5.3'}			2.54755	2.46065	1.3248	1.53165	2.701
rs141853979	chr1	102915336	CTTTG	C	COL11A1			AGCAGGACTTCTTTGTTTGTTCCTTT	AGCAGGACTTCTTTGTTCCTTT	{'HLTF'}	{'HLTF'}			2.86108	3.05639	3.32644	1.34115	3.91018
rs993471	chr1	102919817	G	A	COL11A1			CAGAGTATTCGTAATGAAAATA	CAGAGTATTCATAATGAAAATA	{'lbl', 'Deaf1', 'E5', 'zen2'}	{'lbl', 'vvl', 'E5', 'zen2'}	{'Deaf1'}	{'vvl'}	-1.65687	-1.91522	0.776901	-1.56282	-0.411989
rs12756209	chr1	102933651	A	C	COL11A1			TTGTTTACCTAAGCAAGCCTGG	TTGTTTACCTCAGCAAGCCTGG					0.159814	-0.348534	2.67252	-0.153836	1.32555
rs2173274	chr1	104307551	C	T	AMY2A			ATAGAGCTACCATACTATCCAG	ATAGAGCTACTATACTATCCAG					1.94697	0.819755	2.19353	1.38168	1.83581
rs11185423	chr1	104307744	A	G	AMY2A			GCCATAAAAAAGAATGGAATTC	GCCATAAAAAGGAATGGAATTC	{'HOXD9', 'DOF1.8', 'PHYPADRAFT_140773', 'PHYPADRAFT_153324', 'DOF5.7', 'DOF2.4', 'PHYPADRAFT_38837', 'DOF5.3', 'HOXA10', 'DOF5.6'}	{'HOXD9', 'DOF1.8', 'PHYPADRAFT_140773', 'PHYPADRAFT_153324', 'DOF5.7', 'DOF2.4', 'PHYPADRAFT_38837', 'AT3G52440', 'DOF5.3', 'DAG2', 'HOXA10', 'DOF5.6'}		{'AT3G52440', 'DAG2'}	0.076162	3.60801	1.24166	-0.194693	2.44886
rs10785860	chr1	104308044	A	G	AMY2A			TTGTACATTTAAAAATAACTTA	TTGTACATTTGAAAATAACTTA	{'DOF5.7', 'HLTF'}	{'HLTF'}	{'DOF5.7'}		-0.862458	-1.18418	-0.639724	-3.32424	0.941979
rs11803104	chr1	104308326	G	A	AMY2A			AAGTATTTTCGTAACATTTACA	AAGTATTTTCATAACATTTACA	{'ara', 'mirr', 'lbe', 'caup', 'Deaf1', 'HLTF'}	{'ara', 'mirr', 'lbe', 'caup', 'HLTF'}	{'Deaf1'}		-0.227589	-2.23286	0.372293	0.506221	0.451088
rs10785861	chr1	104308571	C	T	AMY2A			TCCATCTCTACAGTTTTAACTT	TCCATCTCTATAGTTTTAACTT					-1.29377	0.455262	-1.34626	-0.234409	0.156574
rs10785862	chr1	104308572	A	G	AMY2A			CCATCTCTACAGTTTTAACTTT	CCATCTCTACGGTTTTAACTTT	{'HLTF'}	{'HLTF'}			1.97404	1.45824	1.3343	2.41962	1.74106
rs12075639	chr1	104308749	A	G	AMY2A			ATATTACTCTATACAAACTTTA	ATATTACTCTGTACAAACTTTA	{'EVX2', 'EVX1', 'BSX', 'HLTF', 'PHO2'}	{'EVX2', 'EVX1', 'BSX', 'HLTF', 'PHO2'}			2.13529	0.899437	2.05313	-0.031209	1.7886
rs12035919	chr1	104309316	T	C	AMY2A			CTCTGCAGGATCAGGCTCTTTA	CTCTGCAGGACCAGGCTCTTTA	{'SOK2'}	{'SOK2'}			-0.859821	-2.53224	-0.769389	-3.50941	0.230158
rs1391215	chr1	104309763	T	G	AMY2A			TATAATTCAATAAATATTTATT	TATAATTCAAGAAATATTTATT	{'PHO2', 'ceh-48', 'AHL12'}	{'PHO2', 'NAC078', 'AHL12'}	{'ceh-48'}	{'NAC078'}	3.33012	0.714257	0.722384	-1.00262	-1.45658
rs10881542	chr1	104310116	T	C	AMY2A			ATCTGAGGCATGTTACATTACA	ATCTGAGGCACGTTACATTACA	{'BSX', 'YAP5', 'HLTF'}	{'BSX', 'HLTF'}	{'YAP5'}		0.453565	0.696768	0.009876	0.642245	-2.06535
rs61818805	chr1	112691076	T	C	MOV10			GTCAAGAGTTTGAGATCAGCCT	GTCAAGAGTTCGAGATCAGCCT	{'WRKY48'}	{'WRKY48'}			-0.89697	-4.18014	-2.10887	-2.49502	0.453776
rs3795819	chr1	112691557	C	T	MOV10			GCTGACTTCCCTTCAGCAGTAG	GCTGACTTCCTTTCAGCAGTAG		{'HLTF'}		{'HLTF'}	0.483446	0.706556	-1.34916	-1.9404	1.45161
rs11102520	chr1	112692264	T	C	MOV10			CCCAGGAGGTTGAGGACACAGT	CCCAGGAGGTCGAGGACACAGT					-3.08249	-1.34399	-0.611323	1.10328	-1.02536
rs1110042	chr1	112693912	A	T	MOV10	TRUE	Muller.glia	CTTAGGTTAGAAGGCCAGTCTC	CTTAGGTTAGTAGGCCAGTCTC	{'SKN7'}	{'SKN7'}			0.741551	1.04726	2.27747	-0.249109	0.716195
rs12406282	chr1	112695971	G	A	MOV10			GAACCCAGGCGGCGGAGGTTGC	GAACCCAGGCAGCGGAGGTTGC	{'NCU02182', 'OPI1', 'ERF087', 'HAL9'}	{'OPI1', 'NCU02182', 'MOT3', 'HAL9'}	{'ERF087'}	{'MOT3'}	0.529175	-0.642863	-0.892065	-0.739159	-0.980798
rs71584764	chr1	112696043	T	TA	MOV10			CCGTCTCAATTAAAAAAAATAA	CCGTCTCAATTAAAAAAAAATAA	{'BARX1', 'Prrx2', 'Shox2', 'HOXB3', 'UNCX', 'DOF5.7', 'Dlx2', 'GBX2', 'LBX2', 'PDX1', 'ISX', 'GSX1', 'ESX1', 'Dlx3', 'TLX2', 'EN1', 'NKX6-2', 'Arid3a', 'DLX5', 'MSX1', 'DLX6', 'Msx3', 'MIXL1', 'EN2', 'HOXB2', 'Dlx4', 'ZNF384', 'DRGX', 'PRRX1', 'RAX2', 'MSX2', 'ALX3', 'RAX', 'LHX1', 'MNX1'}	{'BARX1', 'Prrx2', 'Shox2', 'HOXB3', 'UNCX', 'DOF5.7', 'Dlx2', 'GBX2', 'LBX2', 'PDX1', 'ISX', 'GSX1', 'ESX1', 'Dlx3', 'TLX2', 'EN1', 'NKX6-2', 'Arid3a', 'DLX5', 'MSX1', 'DLX6', 'Msx3', 'MIXL1', 'EN2', 'HOXB2', 'Dlx4', 'ZNF384', 'DRGX', 'PRRX1', 'RAX2', 'MSX2', 'ALX3', 'RAX', 'LHX1', 'MNX1'}			-0.937786	-0.646266	-1.42057	0.583435	0.258427
rs34848593	chr1	112697484	A	T	MOV10			AAAGAAAGAAAAATAGGGAAGA	AAAGAAAGAATAATAGGGAAGA	{'DOF5.7', 'PHYPADRAFT_140773', 'DOF5.3'}	{'PHYPADRAFT_140773', 'lbe', 'DOF5.7', 'DOF5.3', 'PHO2'}		{'PHO2', 'lbe'}	0.860948	2.0967	0.717831	-0.001064	2.28521
rs12133583	chr1	112698168	G	T	MOV10			CCCACTGAAGGTGCAGCCCCTC	CCCACTGAAGTTGCAGCCCCTC	{'YGR067C', 'CRZ1'}	{'YGR067C', 'CRZ1'}			2.15531	-0.452961	1.68419	-1.17754	1.3273
rs1106287	chr1	112699500	T	G	MOV10	TRUE	Muller.glia	TCAACCTTCATGTTTCAGCTTC	TCAACCTTCAGGTTTCAGCTTC					0.320619	2.31502	-1.53622	2.18046	-1.86428
rs10737487	chr1	162697541	G	A	DDR2	TRUE	Muller.glia	TGCTTTGGGTGTATTTGTTTTT	TGCTTTGGGTATATTTGTTTTT	{'Macho-1'}	{'PHO2'}	{'Macho-1'}	{'PHO2'}	-1.05283	-1.16234	-1.00616	-1.30821	-0.99592
rs4411113	chr1	162698218	G	T	DDR2	TRUE	Horizontal, OFF.cone.bipolar, Cone, Rod.bipolar, Muller.glia, Rod	TCAGACAAATGGCAATGCTCTG	TCAGACAAATTGCAATGCTCTG	{'ARF2'}	{'ARF2'}			1.84138	0.530751	0.276329	1.51804	-1.00423
rs11805556	chr1	162704156	A	G	DDR2			CAAATCTTTTATCGATTTTCTA	CAAATCTTTTGTCGATTTTCTA	{'ARR1', 'ceh-28'}	{'ARR1'}	{'ceh-28'}		1.86607	0.162554	1.29962	1.0121	-2.91223
rs6689396	chr1	162706908	T	C	DDR2	TRUE	Retinal.ganglion.cell, Gly.amacrine, GABA.amacrine	AAGCATGAAATGGAAAGGGTTA	AAGCATGAAACGGAAAGGGTTA	{'DOF5.7', 'YAP5', 'PHYPADRAFT_140773', 'DOF5.3'}	{'PHYPADRAFT_140773', 'DOF5.7', 'STE12', 'HAL9', 'DOF5.3', 'YAP5', 'DOF5.6'}		{'STE12', 'HAL9', 'DOF5.6'}	2.43292	3.27943	2.61775	1.68328	-0.612904
rs4542196	chr1	162709355	G	A	DDR2	TRUE	Retinal.ganglion.cell	AAAACAGGAAGTTGGGCTAATA	AAAACAGGAAATTGGGCTAATA	{'ara', 'mirr', 'IKZF1', 'lbe', 'ELF5', 'ETV4'}	{'ara', 'mirr', 'lbe', 'IKZF1'}	{'ETV4', 'ELF5'}		-2.97895	-0.149481	1.46883	-1.20678	0.004685
rs4657471	chr1	165717636	T	C	TMCO1			AGGGAGCCTCTCGTTGGCCCCA	AGGGAGCCTCCCGTTGGCCCCA	{'HAP2', 'cre-1'}	{'HAP2', 'cre-1'}			-0.933771	0.525258	0.618385	-0.708453	-0.690941
rs4657472	chr1	165717722	G	A	TMCO1			GTGTAGTGGCGTGGTCTTGGCT	GTGTAGTGGCATGGTCTTGGCT	{'HAP2'}	{'HAP2'}			-2.58966	-2.01014	-2.70529	-1.40299	-1.90118
rs11430311	chr1	165717836	A	AT	TMCO1	TRUE	Muller.glia, Horizontal, OFF.cone.bipolar, Rod.bipolar	TAATTGTTGTATTTTTTTATAG	TAATTGTTGTATTTTTTTTATAG	{'Barhl1', 'Dll', 'SHOX', 'YHP1', 'Sox5', 'HESX1'}	{'Barhl1', 'Dll', 'SHOX', 'YHP1', 'Sox5', 'HESX1'}			-0.173403	-0.308398	-0.138653	-0.642485	-0.344851
rs4657474	chr1	165717915	A	G	TMCO1	TRUE	Muller.glia, Horizontal, OFF.cone.bipolar, Rod.bipolar, GABA.amacrine, Cone, ON.cone.bipolar, Rod	TGCCCACCTCAGCCTCCCAAAG	TGCCCACCTCGGCCTCCCAAAG	{'PHYPADRAFT_140773', 'DOF5.3'}	{'PHYPADRAFT_140773', 'DOF5.3'}			-3.20784	-0.654619	0.25454	0.790776	-0.126165
rs4657475	chr1	165717938	T	C	TMCO1	TRUE	Muller.glia, Horizontal, OFF.cone.bipolar, Rod.bipolar, GABA.amacrine, Cone, ON.cone.bipolar, Rod	TCTAGGATTATAGGTGTGAGCT	TCTAGGATTACAGGTGTGAGCT	{'MGA', 'TBX4', 'TBX5', 'TBX1', 'TBX15', 'OTX2', 'TBX3'}	{'MGA', 'TBX4', 'TBX5', 'SNAI1', 'TBX1', 'TBX15', 'OTX2', 'TBX3'}		{'SNAI1'}	-2.4588	-4.54317	-2.78742	0.246744	-0.027787
rs4656461	chr1	165717968	G	A	TMCO1	TRUE	Muller.glia, Horizontal, OFF.cone.bipolar, Rod.bipolar, GABA.amacrine, Cone, ON.cone.bipolar, Rod	TAGCCCAGGGGACCCATTCTAA	TAGCCCAGGGAACCCATTCTAA	{'MSN2', 'RGM1', 'CRZ1', 'HLTF', 'MSN4'}	{'OPI1', 'CRZ1', 'NCU02182', 'HLTF'}	{'MSN4', 'MSN2', 'RGM1'}	{'NCU02182', 'OPI1'}	3.84426	2.81526	0.466672	3.7954	-1.38684
rs12691499	chr1	165718428	A	C	TMCO1			TGTGCATATTATTTAGTATTTT	TGTGCATATTCTTTAGTATTTT	{'PHO2', 'EVX2', 'EVX1', 'BSX'}	{'KAN1'}	{'PHO2', 'EVX2', 'BSX', 'EVX1'}	{'KAN1'}	0.125931	0.808389	-0.29268	0.02462	1.06333
rs12691500	chr1	165718524	A	G	TMCO1			ACCCAGGCTGAAGTGCCAGGAT	ACCCAGGCTGGAGTGCCAGGAT					-2.16556	-3.40057	-2.44211	-1.98253	-5.17023
rs6668108	chr1	165722083	A	G	TMCO1			AGCCGAAATCACGCCACTGTAC	AGCCGAAATCGCGCCACTGTAC	{'ERF069'}	{'RSC3', 'E2FA', 'ERF069'}		{'RSC3', 'E2FA'}	-2.21344	-0.85156	0.618686	0.984345	0.193416
rs28504591	chr1	165722531	A	G	TMCO1			CCTGACCTCCAGTGATCCACCT	CCTGACCTCCGGTGATCCACCT	{'ZNF354C', 'GATA8', 'GATA15', 'RHOXF1'}	{'RHOXF1', 'ZNF354C', 'GATA15', 'Tcfl5', 'GATA8'}		{'Tcfl5'}	0.963747	0.877567	1.7007	0.715417	-1.16341
rs7524755	chr1	165725660	T	C	TMCO1			TCCAATGATCTGGTGATGCTGT	TCCAATGATCCGGTGATGCTGT	{'GATA8', 'GATA15'}	{'Tcfl5', 'GATA8', 'GATA15', 'RHOXF1'}		{'Tcfl5', 'RHOXF1'}	0.663392	1.13783	-0.933981	1.96943	1.9788
rs6660601	chr1	165726618	C	T	TMCO1			CCTTGTAGGGCTGTCTTGGGAT	CCTTGTAGGGTTGTCTTGGGAT	{'HLTF'}	{'HMG-1', 'HLTF'}		{'HMG-1'}	0.005743	0.033454	-1.58284	0.004035	1.36214
rs61800426	chr1	165730169	C	A	TMCO1			AAAATACACACACACAAAAAAA	AAAATACACAAACACAAAAAAA	{'DOF5.7'}	{'ara', 'DOF5.7', 'mirr'}		{'ara', 'mirr'}	0.278419	-3.15155	1.21996	-0.434924	-0.952126
rs113635272	chr1	165730171	C	A	TMCO1			AATACACACACACAAAAAAAAA	AATACACACAAACAAAAAAAAA	{'ZNF384', 'DOF5.7', 'hb'}	{'ara', 'mirr', 'DOF5.7', 'hb', 'ZNF384'}		{'ara', 'mirr'}	0.265356	-1.35427	-0.157116	-0.211928	-1.70975
rs71519271	chr1	165730173	C	A	TMCO1			TACACACACACAAAAAAAAAAA	TACACACACAAAAAAAAAAAAA	{'ZNF384', 'DOF5.7', 'hb'}	{'ZNF384', 'DOF5.7', 'hb'}			0.910117	0.103125	1.40499	0.969238	-0.386472
rs4603103	chr1	165736551	C	G	TMCO1			GTGAAACCCGCTCTCTCCTAAA	GTGAAACCCGGTCTCTCCTAAA	{'che-1'}	{'che-1', 'Tcfl5'}		{'Tcfl5'}	-2.19385	-0.829733	-1.49984	-1.26245	-2.79434
rs6696454	chr1	165738686	T	C	TMCO1			AAACAATTTATAATTAATAAAA	AAACAATTTACAATTAATAAAA	{'Prrx2', 'Shox2', 'HOXB3', 'UNCX', 'E5', 'zen2', 'NKX6-1', 'Dlx2', 'GBX2', 'SRY', 'LBX2', 'ISX', 'PDX1', 'GSX1', 'ATHB23', 'ESX1', 'Dlx3', 'lbe', 'SPT2', 'HOXA2', 'HOXA1', 'TLX2', 'HOXD4', 'EN1', 'lbl', 'H2.0', 'NKX6-2', 'HOXB4', 'HOXC8', 'DLX5', 'SHOX', 'Lhx4', 'DLX6', 'MIXL1', 'EN2', 'HOXB2', 'Dlx4', 'PHO2', 'CG9876', 'al', 'HOXA4', 'ara', 'PRRX1', 'EMX2', 'Pph13', 'mirr', 'CG4328-RA', 'RAX2',…	{'BARX1', 'Prrx2', 'Shox2', 'HOXB3', 'UNCX', 'Dlx2', 'GBX2', 'SRY', 'LBX2', 'ISX', 'PDX1', 'GSX1', 'ESX1', 'Dlx3', 'lbe', 'SPT2', 'TLX2', 'EN1', 'H2.0', 'NKX6-2', 'DLX5', 'MSX1', 'DLX6', 'Msx3', 'MIXL1', 'EN2', 'HOXB2', 'Dlx4', 'PHO2', 'ara', 'PRRX1', 'mirr', 'RAX2', 'MSX2', 'ALX3', 'RAX', 'LHX1', 'MNX1'}	{'E5', 'zen2', 'NKX6-1', 'ATHB23', 'HOXA2', 'HOXA1', 'HOXD4', 'lbl', 'HOXB4', 'HOXC8', 'SHOX', 'Lhx4', 'CG9876', 'al', 'HOXA4', 'EMX2', 'HOXC4', 'Pph13', 'CG4328-RA', 'EMX1', 'dsc-1', 'Lim3', 'HESX1', 'lim-4', 'Dlx1'}	{'BARX1', 'Msx3', 'MSX1', 'MSX2'}	1.85003	-0.334541	-1.46041	0.139854	-2.72984
rs5778472	chr1	165739396	A	AT	TMCO1			TTCCTAAATAATTTTTTTTTGA	TTCCTAAATAATTTTTTTTTTGA	{'PHO2', 'SUM1', 'AHL12'}	{'PHO2', 'SUM1', 'AHL12'}			-0.762381	-0.626693	-1.23205	-0.741372	-0.950219
rs7552679	chr1	165740093	T	C	TMCO1			GCCTGGGTGATGGAGTGAGATT	GCCTGGGTGACGGAGTGAGATT		{'HAL9'}		{'HAL9'}	1.81079	2.16309	3.90766	0.360143	-0.816712
rs34972514	chr1	165740185	GT	G	TMCO1			TATACATCGTGTGTTTTTATGTT	TATACATCGTGGTTTTTATGTT					0.834551	1.19167	1.41183	0.132523	-0.305381
rs4537525	chr1	165741852	T	G	TMCO1			TTCCTACTCTTGCCATGTGACA	TTCCTACTCTGGCCATGTGACA	{'vis', 'MEIS1', 'HLTF'}	{'SKN7', 'vis', 'MEIS1', 'HLTF'}		{'SKN7'}	2.51863	2.62392	0.277243	1.31892	1.63936
rs4269750	chr1	165742273	C	T	TMCO1			CCCCCCTTTTCTTTTTTTGAGA	CCCCCCTTTTTTTTTTTTGAGA	{'YER130C', 'GIS1', 'HLTF'}	{'YER130C', 'GIS1', 'HLTF'}			2.68322	0.135383	1.77804	2.49978	-0.156867
rs10800153	chr1	165744003	A	G	TMCO1			GGGATTACAGATGTGCACCACC	GGGATTACAGGTGTGCACCACC	{'HAND2', 'OTX2'}	{'SNAI1', 'OTX2'}	{'HAND2'}	{'SNAI1'}	-3.45703	-1.70687	-3.07601	-3.10119	-5.30614
rs10918274	chr1	165745179	T	C	TMCO1			TAGCACCATGTCTGGCTAATTT	TAGCACCATGCCTGGCTAATTT	{'sma-4', 'Smad4', 'Pdx1', 'PHDP', 'HLTF'}	{'Pdx1', 'PHDP', 'HLTF'}	{'sma-4', 'Smad4'}		0.760703	0.743022	0.791431	4.18436	-0.284838
rs12133745	chr1	165745445	C	T	TMCO1			GAGACCAGCCCGGGCAACATGG	GAGACCAGCCTGGGCAACATGG	{'TFAP2B', 'CRZ1', 'ACE2', 'HLTF', 'Tcfl5', 'TFAP2C'}	{'ACE2', 'TFAP2C', 'HLTF'}	{'Tcfl5', 'CRZ1', 'TFAP2B'}		-4.92362	-2.4106	-0.969439	-1.22714	-1.8159
rs10800154	chr1	165745505	C	G	TMCO1			AAATTAGCCACGTGTCATGGTG	AAATTAGCCAGGTGTCATGGTG	{'ABF4', 'BIM3', 'MNT', 'MAX', 'Mlxip', 'BEE2', 'Arnt', 'MYC3', 'OJ1058_F05.8', 'BIM2', 'Npas2', 'SPT', 'BIM1', 'Pax2', 'Mycn', 'ABI5', 'PHYPADRAFT_143875', 'nuc-1', 'Creb3l2', 'ARNT::HIF1A', 'Hes1', 'PHYPADRAFT_72483'}	{'TBX3', 'Pax2'}	{'ABF4', 'BIM3', 'BIM2', 'Npas2', 'MNT', 'SPT', 'MAX', 'BIM1', 'Mycn', 'Mlxip', 'BEE2', 'Arnt', 'MYC3', 'ABI5', 'PHYPADRAFT_143875', 'nuc-1', 'Creb3l2', 'ARNT::HIF1A', 'OJ1058_F05.8', 'Hes1', 'PHYPADRAFT_72483'}	{'TBX3'}	-4.46794	0.04347	-2.88519	-0.489543	-2.98101
rs11409239	chr1	165749294	A	AT	TMCO1			TCCATATATGATTTTTTCCCCC	TCCATATATGATTTTTTTCCCCC	{'MOT2'}	{'MOT2'}			0.084115	0.136401	0.225035	-0.472067	0.386583
rs7555523	chr1	165749742	C	A	TMCO1			CATTACTTACCTAATGGAAAAG	CATTACTTACATAATGGAAAAG	{'NFATC4', 'AG', 'DOF1.8', 'PHYPADRAFT_140773', 'PHYPADRAFT_153324', 'Pdx1', 'DOF5.7', 'DOF2.4', 'PHYPADRAFT_38837', 'BSX', 'DOF5.3', 'DOF5.6'}	{'NFATC4', 'DOF1.8', 'PHYPADRAFT_140773', 'PHYPADRAFT_153324', 'DOF5.7', 'DOF2.4', 'PHYPADRAFT_38837', 'BSX', 'DOF5.3', 'DOF5.6'}	{'Pdx1', 'AG'}		1.34396	-2.01431	-1.24788	-0.379515	-0.761616
rs10529326	chr1	165750114	A	ATCTT	TMCO1			AATTAATAAAATCTAAGGAACA	AATTAATAAAATCTTTCTAAGGAACA	{'ARR1', 'lbe', 'SPT2', 'PHO2', 'H2.0'}	{'ARR1', 'lbe', 'SPT2', 'PHO2', 'H2.0'}			0.107253	-0.311296	-1.97893	-0.532606	-1.60832
rs6662839	chr1	165753409	T	G	TMCO1			GGTGGCAGAGTTTGCAGTCAGT	GGTGGCAGAGGTTGCAGTCAGT					-2.89414	0.229212	-3.17335	-1.67691	-3.34352
rs4657476	chr1	165763424	C	T	TMCO1			AATAAGTCGACTGATCACATAA	AATAAGTCGATTGATCACATAA	{'GATA15'}	{'GATA15'}			-0.690133	-0.779851	-1.10061	-0.133984	-0.629155
rs7528177	chr1	165763863	A	G	TMCO1			CTGAGCTCAAACAATCTACCTG	CTGAGCTCAAGCAATCTACCTG	{'ara', 'ARR1', 'mirr', 'SRY'}	{'ARR1'}	{'ara', 'mirr', 'SRY'}		1.15178	1.85569	-1.10267	1.79259	1.0988
rs6668885	chr1	165765366	T	C	TMCO1	TRUE	Cone, Rod.bipolar	TCACTGCAACTTCCGCCTCCCA	TCACTGCAACCTCCGCCTCCCA	{'ETV5'}		{'ETV5'}		-6.41606	-1.60607	-3.297	-2.76744	-2.94113
rs4657477	chr1	165766938	C	T	TMCO1			AAGAATATCACGTTTGTGAAGG	AAGAATATCATGTTTGTGAAGG	{'AT3G24120'}	{'AT3G24120'}			-1.02223	-2.05798	-2.20944	-1.40941	-0.387345
rs7518099	chr1	165767643	C	T	TMCO1			CCATCAGCATCATGAAGGCTAC	CCATCAGCATTATGAAGGCTAC		{'BSX'}		{'BSX'}	4.02563	2.87596	1.4618	2.90403	2.48779
rs2790053	chr1	165768467	C	G	TMCO1			CCACAAATACCCAAGTGAAATC	CCACAAATACGCAAGTGAAATC	{'NCU02182'}		{'NCU02182'}		1.53233	2.02269	2.37109	1.24294	-0.602374
rs2251768	chr1	165769074	A	T	TMCO1, TMCO1-AS1	TRUE	Rod, Rod.bipolar, Cone, Gly.amacrine, OFF.cone.bipolar, Horizontal, ON.cone.bipolar, AII.amacrine, Astrocyte, Microglia, Retinal.ganglion.cell, Muller.glia, GABA.amacrine	TGCCCGGTAGATTTTACTGACT	TGCCCGGTAGTTTTTACTGACT	{'Tcfl5', 'ARR10', 'STB5'}	{'Tcfl5', 'STB5'}	{'ARR10'}		1.11255	0.238904	1.5377	-0.134074	-0.850932
rs2790052	chr1	165769226	G	C	TMCO1, TMCO1-AS1	TRUE	GABA.amacrine	CTTCCGCAAAGGTACTGAACGA	CTTCCGCAAACGTACTGAACGA	{'DOF5.7', 'MOT3', 'PHYPADRAFT_140773', 'DOF5.3'}	{'DOF5.3', 'DOF5.6'}	{'DOF5.7', 'MOT3', 'PHYPADRAFT_140773'}	{'DOF5.6'}	1.64902	0.643035	2.01678	-0.457199	0.679997
rs2814471	chr1	165770361	C	T	TMCO1, TMCO1-AS1			TCTTGTCTCCCAGACTTAGCAA	TCTTGTCTCCTAGACTTAGCAA	{'HMG-1'}	{'HMG-1'}			1.10075	2.00939	-0.663164	1.83075	0.38781
rs2790049	chr1	165774286	A	G	TMCO1, TMCO1-AS1			AGCCTCCCATATAGGGATTACA	AGCCTCCCATGTAGGGATTACA	{'MOT2', 'OTX2'}	{'OTX2', 'HLTF'}	{'MOT2'}	{'HLTF'}	0.311935	-0.227402	1.30528	-1.59312	0.028127
rs138128733	chr1	219010329	T	TG	LYPLAL1-DT			TGACTTTATTTGGGGAACATTC	TGACTTTATTTGGGGGAACATTC	{'PHO2', 'HLTF'}	{'PHO2', 'MSN2', 'HLTF'}		{'MSN2'}	-2.19384	-1.63343	-0.447988	-0.187061	0.027434
rs12087006	chr1	219030055	T	C	LYPLAL1-DT			CACATGATCATCTCAACAGACA	CACATGATCACCTCAACAGACA	{'MXI1', 'ARF2', 'GATA15', 'HLTF'}	{'MXI1', 'ARF2', 'GATA15', 'HLTF'}			-0.903685	-1.68634	0.442963	-0.281503	-0.614328
rs71709114	chr1	219033984	CAA	C	LYPLAL1-DT	TRUE	OFF.cone.bipolar	AATTTAAAAACAAATTAATAATTA	AATTTAAAAACATTAATAATTA	{'Prrx2', 'Shox2', 'HOXB3', 'UNCX', 'DOF5.7', 'E5', 'zen2', 'Dlx2', 'GBX2', 'LBX2', 'ISX', 'PDX1', 'GSX1', 'ESX1', 'Dlx3', 'lbe', 'SPT2', 'HOXA2', 'HOXA1', 'TLX2', 'HOXD4', 'EN1', 'lbl', 'H2.0', 'ATHB-16', 'HOXC8', 'DLX5', 'SHOX', 'Lhx4', 'DLX6', 'MIXL1', 'EN2', 'HOXB2', 'Dlx4', 'fkh-9', 'PHO2', 'CG9876', 'HOXA4', 'ara', 'PRRX1', 'EMX2', 'Pph13', 'mirr', 'CG4328-RA', 'RAX2', 'EMX1', 'ATHB13', 'HO…	{'Prrx2', 'Shox2', 'HOXB3', 'UNCX', 'DOF5.7', 'E5', 'zen2', 'Dlx2', 'GBX2', 'LBX2', 'ISX', 'YAP5', 'PDX1', 'GSX1', 'ESX1', 'Dlx3', 'lbe', 'SPT2', 'HOXA2', 'HOXA1', 'TLX2', 'HOXD4', 'EN1', 'HLTF', 'lbl', 'H2.0', 'ATHB-16', 'HOXC8', 'DLX5', 'SHOX', 'Lhx4', 'DLX6', 'MIXL1', 'EN2', 'HOXB2', 'Dlx4', 'PHO2', 'CG9876', 'HOXA4', 'ara', 'PRRX1', 'EMX2', 'Pph13', 'mirr', 'CG4328-RA', 'RAX2', 'EMX1', 'ATHB1…	{'fkh-9'}	{'BSX', 'YAP5', 'HLTF'}	0.851105	1.27483	-3.12096	1.09119	3.92562
rs6667536	chr1	219041795	G	A	LYPLAL1-DT	TRUE	OFF.cone.bipolar	GATAAGGAGTGGCTACTGAAAT	GATAAGGAGTAGCTACTGAAAT	{'GLN3'}	{'GLN3'}			1.91692	0.994535	-0.755465	1.14734	0.594447
rs73111535	chr1	219049508	C	A	LYPLAL1-DT	TRUE	GABA.amacrine, AII.amacrine, Gly.amacrine	TTTTCAGCCTCCAAAGCCTAAA	TTTTCAGCCTACAAAGCCTAAA	{'PHYPADRAFT_140773', 'PBF', 'Dof3', 'DOF5.3', 'MNB1A', 'Dof2'}	{'PHYPADRAFT_140773', 'PBF', 'Dof3', 'DOF5.3', 'MNB1A', 'Dof2'}			0.578696	0.814485	-0.367605	0.644116	-0.831522
rs2605092	chr1	219467047	T	A	SLC30A10			TTTTCAATGATTTTTCCCCTTC	TTTTCAATGAATTTTCCCCTTC	{'GIS1'}	{'GIS1'}			-0.517876	-0.596258	0.187055	-1.0891	-1.4405
rs2605101	chr1	219471154	T	A	SLC30A10			TCAGAAATTTTGTAAACCAGTT	TCAGAAATTTAGTAAACCAGTT	{'AT1G76870'}	{'AT1G76870'}			-0.951307	0.659536	-0.537293	1.44871	2.60569
rs2605105	chr1	219472881	C	A	SLC30A10			AAGGGATTCTCTGGCCTTTAGT	AAGGGATTCTATGGCCTTTAGT	{'HLTF'}	{'HLTF'}			-1.7929	-1.48838	-2.45702	-2.15356	-0.792186
rs5781122	chr1	219477494	TC	T	SLC30A10			CCTGAGCTCTTCCCCCATACAGA	CCTGAGCTCTTCCCCATACAGA	{'cre-1'}	{'cre-1'}			0.185833	-1.26921	-0.614036	0.293321	-1.46778
rs2605108	chr1	219478667	A	G	SLC30A10			TGTTTGCACCATGAGCTGACAT	TGTTTGCACCGTGAGCTGACAT	{'vis', 'MEIS1', 'hth', 'HLTF'}	{'vis', 'hth', 'MEIS1'}	{'HLTF'}		-0.426363	0.61201	0.378289	1.3821	2.38433
rs2791552	chr1	219478691	A	C	SLC30A10			TAATATGTTTAATTAGGTGATT	TAATATGTTTCATTAGGTGATT	{'HOXB3', 'GBX2', 'ISX', 'ESX1', 'ap', 'btn', 'CG15696-RA', 'unpg', 'Vsx2', 'exex', 'SHOX', 'PHDP', 'EN2', 'CG9876', 'Rx', 'Vsx1', 'Pph13', 'ALX3', 'Lim3', 'HHEX', 'CG18599', 'mix-a', 'lab', 'Dlx3', 'CG32532', 'VAX1', 'EN1', 'lbl', 'ftz', 'Lhx4', 'lms', 'Dbx', 'slou', 'Dlx4', 'eve', 'DRGX', 'abd-A', 'PRRX1', 'HOXC4', 'bsh', 'CG4328-RA', 'Lim1', 'EMX1', 'inv', 'LHX1', 'HESX1', 'ro', 'lim-4', 'hbn'…	{'HOXC4', 'lbe', 'HOXB3', 'HOXD4', 'BSX', 'GSX1'}	{'CG11294', 'zfh-2', 'Prrx2', 'UNCX', 'E5', 'OdsH', 'Dlx2', 'GBX2', 'NK7.1', 'VSX1', 'LBX2', 'ISX', 'ESX1', 'ap', 'TLX2', 'HOXA2', 'HOXA1', 'btn', 'ems', 'CG32105', 'CG15696-RA', 'unpg', 'Vsx2', 'LBX1', 'exex', 'DLX5', 'SHOX', 'PHDP', 'DLX6', 'MIXL1', 'EN2', 'LMX1A', 'CG9876', 'Rx', 'HGTX', 'Vsx1', 'EMX2', 'Pph13', 'ALX3', 'en', 'RAX', 'Lim3', 'NOTO', 'Antp', 'HHEX', 'Shox2', 'CG18599', 'VAX2', '…	{'BSX'}	-0.632063	-2.9102	-2.57481	-3.43594	2.04307
rs34927463	chr1	219479125	T	TG	SLC30A10			CACAAAAGCCTGGGGCCGGGAG	CACAAAAGCCTGGGGGCCGGGAG	{'SKN7', 'TFAP2E', 'PBF', 'Dof3', 'DOF1.8', 'DOF5.6', 'PHYPADRAFT_140773', 'DOF5.7', 'PHYPADRAFT_153324', 'DOF2.4', 'ERF069', 'PHYPADRAFT_38837', 'DOF5.3', 'Tcfl5', 'MNB1A', 'Dof2'}	{'SKN7', 'MSN2', 'PBF', 'Macho-1', 'Dof3', 'DOF1.8', 'DOF5.6', 'DOF5.7', 'PHYPADRAFT_140773', 'DOF2.4', 'PHYPADRAFT_153324', 'ERF069', 'PHYPADRAFT_38837', 'DOF5.3', 'Tcfl5', 'MNB1A', 'Dof2'}	{'TFAP2E'}	{'MSN2', 'Macho-1'}	-2.81755	-1.37284	-2.11841	-0.266834	0.335466
rs1563350	chr1	219479347	G	A	SLC30A10			CTTTGTATTTGTGCAAGCACTC	CTTTGTATTTATGCAAGCACTC	{'NAC92'}	{'Pdp1', 'vvl', 'NAC92'}		{'vvl', 'Pdp1'}	0.838962	-0.827145	1.29328	1.29547	1.14675
rs1563351	chr1	219479352	A	T	SLC30A10			TATTTGTGCAAGCACTCTCAGA	TATTTGTGCATGCACTCTCAGA	{'NAC92'}	{'PHD1'}	{'NAC92'}	{'PHD1'}	-1.85853	-0.363612	-2.95797	-1.3275	-0.543778
rs1563352	chr1	219479453	A	T	SLC30A10			CCCAAAAAATAAAGCATTATTA	CCCAAAAAATTAAGCATTATTA	{'EVX1', 'EVX2', 'PBF', 'CG4328-RA', 'Dof3', 'DOF1.8', 'DOF5.6', 'DOF5.7', 'PHYPADRAFT_140773', 'DOF2.4', 'PHYPADRAFT_153324', 'PHYPADRAFT_38837', 'BSX', 'DOF5.3', 'PHO2', 'YAP5', 'MNB1A', 'Dof2'}	{'EVX1', 'EVX2', 'CG4328-RA', 'DOF5.7', 'AHL12', 'BSX', 'PHO2', 'YAP5'}	{'PHYPADRAFT_140773', 'PBF', 'Dof3', 'DOF1.8', 'PHYPADRAFT_153324', 'DOF2.4', 'PHYPADRAFT_38837', 'DOF5.3', 'Dof2', 'MNB1A', 'DOF5.6'}	{'AHL12'}	-0.083496	0.742081	0.81526	0.476626	0.340101
rs1563355	chr1	219479759	T	C	SLC30A10			TCTCATTTGCTTTACGGGTGTC	TCTCATTTGCCTTACGGGTGTC	{'Macho-1'}	{'Macho-1'}			0.283228	0.437135	-0.819614	-0.296296	1.03254
rs2605109	chr1	219480012	C	G	SLC30A10			ATTCAGATCTCATTGGTTCTAG	ATTCAGATCTGATTGGTTCTAG	{'GATA9', 'ARR1', 'SRD1', 'GAT4', 'GATA12', 'ECM23', 'HAP2'}	{'GATA9', 'ARR1', 'GAT4', 'GATA12', 'GATA8', 'ECM23', 'ARR10', 'HAP2'}	{'SRD1'}	{'GATA8', 'ARR10'}	1.01133	1.72655	1.04099	0.196244	0.853756
rs2445127	chr1	219480343	T	G	SLC30A10			GCGCGATCTCTGCTCACTGCAG	GCGCGATCTCGGCTCACTGCAG	{'ARR1', 'GATA15'}	{'ARR1', 'GATA15'}			-1.90858	-2.62288	-2.56945	-2.22912	-3.92458
rs2486895	chr1	219480362	T	C	SLC30A10			CAGGCTCCGCTCCCCGGGGTTC	CAGGCTCCGCCCCCCGGGGTTC	{'Tcfl5', 'cre-1', 'MIG1'}	{'Tcfl5', 'CRZ1', 'cre-1', 'MIG1'}		{'CRZ1'}	6.41275	5.27472	4.28344	3.30996	1.13872
rs2605110	chr1	219481050	C	T	SLC30A10			TACCATTCTCCATTCCAGGCTA	TACCATTCTCTATTCCAGGCTA	{'HLTF'}	{'HLTF'}			-0.704288	2.55365	1.83223	1.60687	0.36101
rs2791551	chr1	219481689	A	T	SLC30A10			CAGAAGAAAAAGGTGGTGCCTT	CAGAAGAAAATGGTGGTGCCTT	{'DOF1.8', 'PHYPADRAFT_140773', 'PHYPADRAFT_153324', 'DOF5.7', 'DOF2.4', 'PHYPADRAFT_38837', 'DOF5.3', 'DOF5.6'}		{'DOF1.8', 'PHYPADRAFT_140773', 'PHYPADRAFT_153324', 'DOF5.7', 'DOF2.4', 'PHYPADRAFT_38837', 'DOF5.3', 'DOF5.6'}		-1.25808	0.212916	-0.662808	-1.54969	0.649523
rs2791550	chr1	219482027	T	G	SLC30A10			CACACCTTCATATTAAAATATA	CACACCTTCAGATTAAAATATA	{'EVX1', 'EVX2', 'Arid3a', 'BSX', 'MOT2', 'PHO2'}	{'MOT2', 'Arid3a'}	{'EVX2', 'PHO2', 'EVX1', 'BSX'}		3.22393	5.35358	0.57499	6.48233	1.01391
rs1531093	chr1	219482496	G	C	SLC30A10			AAGTAACAAAGTCATGAAGATT	AAGTAACAAACTCATGAAGATT	{'ara', 'mirr', 'PBF', 'Dof3', 'lbe', 'SOX10', 'PHYPADRAFT_140773', 'caup', 'DOF5.3', 'Pax2'}	{'ara', 'mirr', 'lbe', 'caup'}	{'SOX10', 'PHYPADRAFT_140773', 'PBF', 'Dof3', 'DOF5.3', 'Pax2'}		-1.98706	-0.22136	3.16772	-1.29016	-1.23919
rs1531094	chr1	219482534	A	G	SLC30A10			AAGAAACATCATAATAAAGTTG	AAGAAACATCGTAATAAAGTTG	{'ara', 'mirr', 'PBF', 'lbe', 'DOF1.8', 'PHYPADRAFT_140773', 'PHYPADRAFT_153324', 'DOF2.4', 'PHYPADRAFT_38837', 'DOF5.3', 'PHO2', 'YAP5', 'DOF5.6'}	{'ara', 'mirr', 'PBF', 'lbe', 'DOF1.8', 'PHYPADRAFT_140773', 'PHYPADRAFT_153324', 'HOXA9', 'pal-1', 'DOF2.4', 'PHYPADRAFT_38837', 'DOF5.3', 'YAP5', 'DOF5.6'}	{'PHO2'}	{'HOXA9', 'pal-1'}	1.09661	1.55646	0.499727	2.07432	1.32813
rs1531095	chr1	219482752	G	T	SLC30A10			TTTTTTTACTGTTCTTTTGAGC	TTTTTTTACTTTTCTTTTGAGC	{'MNJ7.25'}	{'HLTF'}	{'MNJ7.25'}	{'HLTF'}	-2.83371	-0.6579	-2.33781	-3.1501	-1.45671
rs34058591	chr1	219482898	A	AG	SLC30A10			TCATATACAAAGATCTGCAAGG	TCATATACAAAGGATCTGCAAGG	{'ARR1', 'PHYPADRAFT_140773', 'DOF5.7', 'GAT4', 'GATA12', 'MOT2', 'DOF5.3', 'GATA8', 'ECM23', 'ARR10'}	{'PHYPADRAFT_140773', 'DOF5.7', 'MOT2', 'DOF5.3', 'GATA8'}	{'ARR1', 'GATA12', 'GAT4', 'ECM23', 'ARR10'}		-1.24719	0.125302	-1.19017	0.754677	-0.374289
rs1531097	chr1	219483418	A	T	SLC30A10			AAAAATGTTGAATTTATTTTTT	AAAAATGTTGTATTTATTTTTT	{'PHO2', 'DOF5.7', 'SUM1', 'AHL12'}	{'PHO2', 'DOF5.7', 'SUM1'}	{'AHL12'}		1.38984	1.0416	1.71995	1.54848	1.4203
rs2820427	chr1	219483782	T	G	SLC30A10			CCCAAGAATTTAATCATTCTAA	CCCAAGAATTGAATCATTCTAA	{'HAT2', 'HAT1', 'HAT22', 'ATHB-16'}		{'HAT2', 'HAT1', 'HAT22', 'ATHB-16'}		-0.327482	-2.97196	-0.73532	-4.36945	-0.027565
rs72616914	chr2	45377817	C	T	SRBD1			AGAACACATACATCTATGGTCA	AGAACACATATATCTATGGTCA	{'lin-14'}	{'MOT2', 'lin-14'}		{'MOT2'}	-0.242634	0.831874	0.864204	0.074826	-0.098355
rs74262719	chr2	45383530	G	A	SRBD1			ATAATCCATCGGGAATGTATTT	ATAATCCATCAGGAATGTATTT	{'OTX1', 'Gsc', 'PITX3', 'RHOXF1', 'bcd', 'oc', 'dve', 'GSC2', 'Pitx1', 'unc-30', 'PITX1'}	{'OTX1', 'Gsc', 'PITX3', 'RHOXF1', 'bcd', 'oc', 'dve', 'GSC2', 'Pitx1', 'unc-30', 'PITX1'}			-0.033322	-0.272481	-1.01735	-2.77934	-0.213997
rs3731945	chr2	45392848	T	A	SRBD1			GAGAATAATATCCATTCTGCTT	GAGAATAATAACCATTCTGCTT	{'PHO2', 'lbe', 'HLTF'}	{'PHO2', 'lbe', 'HLTF'}			1.65189	0.327361	2.08717	-0.415334	1.64271
rs3731946	chr2	45392916	G	A	SRBD1			GCAAATGCAAGGTGCTATAATT	GCAAATGCAAAGTGCTATAATT	{'PHO2'}	{'PHYPADRAFT_140773', 'PBF', 'Dof3', 'POU5F1', 'DOF5.3', 'PHO2'}		{'PHYPADRAFT_140773', 'Dof3', 'PBF', 'POU5F1', 'DOF5.3'}	1.13329	-0.289778	1.2841	0.785373	3.69266
rs72616915	chr2	45397771	A	C	SRBD1			TATTTTTTAAAAATGTTTTGTA	TATTTTTTAACAATGTTTTGTA	{'DOF5.7'}	{'ara', 'mirr', 'lbe', 'caup', 'SRY'}	{'DOF5.7'}	{'ara', 'mirr', 'lbe', 'caup', 'SRY'}	2.62879	0.215979	1.34558	-0.357333	-0.633931
rs146887913	chr2	45400814	TATAGAGAGGTTAA	T	SRBD1			AAAACTGAGGTATAGAGAGGTTAAATAACATTCCC	AAAACTGAGGTATAACATTCCC	{'ara', 'mirr', 'lbe', 'C15', 'TEC1', 'caup', 'HLTF'}	{'ara', 'mirr', 'lbe', 'TEC1', 'caup', 'HLTF'}	{'C15'}		8.42482	3.37494	11.9993	1.88977	5.95078
rs3770245	chr2	45412359	T	A	SRBD1			AAGTTTTCTATAATATACTATA	AAGTTTTCTAAAATATACTATA	{'PHO2', 'MOT2', 'lbe'}	{'MOT2'}	{'PHO2', 'lbe'}		0.710379	-0.269265	1.03129	-0.300877	-1.59576
rs72616917	chr2	45414029	C	G	SRBD1			AAAAGGCTTTCAAGAGAGAAAA	AAAAGGCTTTGAAGAGAGAAAA	{'DOF1.8', 'PHYPADRAFT_140773', 'PHYPADRAFT_153324', 'DOF5.7', 'DOF2.4', 'PHYPADRAFT_38837', 'DOF5.3', 'DOF5.6'}	{'DOF1.8', 'PHYPADRAFT_140773', 'PHYPADRAFT_153324', 'TCF7', 'DOF5.7', 'DOF2.4', 'PHYPADRAFT_38837', 'DOF5.3', 'DOF5.6'}		{'TCF7'}	-1.28084	1.0613	-0.448574	1.2632	0.17129
rs72616919	chr2	45414249	C	A	SRBD1			TTAAGTATAACCCATACCAAGC	TTAAGTATAAACCATACCAAGC	{'NCU02182'}		{'NCU02182'}		0.607872	0.930393	-0.759285	-0.112005	-0.060847
rs79725143	chr2	45414325	T	C	SRBD1			AATGATGATATGAACTACAAGA	AATGATGATACGAACTACAAGA	{'Optix'}	{'UPC2', 'Optix', 'so', 'Six4'}		{'UPC2', 'so', 'Six4'}	0.749264	1.38181	0.799726	1.1305	-0.282432
rs139180764	chr2	45414542	CAT	C	SRBD1			TGTGTACACACATAGTGTCTGTAG	TGTGTACACACAGTGTCTGTAG					2.32258	1.56455	4.41835	0.411095	-0.439535
rs116318787	chr2	45414687	C	T	SRBD1			TATGTATATACACACACACATA	TATGTATATATACACACACATA	{'MOT2'}	{'MOT2', 'Cf2'}		{'Cf2'}	-0.847036	-0.815979	-0.802713	-2.39477	-2.09748
rs370947393	chr2	45416440	AAGCTTCATCAAT	A	SRBD1			GCTTTAAAATAAGCTTCATCAATAAGACACTGAT	GCTTTAAAATAAAGACACTGAT	{'ceh-48'}	{'DOF1.8', 'PHYPADRAFT_140773', 'PHYPADRAFT_153324', 'DOF5.7', 'DOF2.4', 'PHYPADRAFT_38837', 'DOF5.3', 'DOF5.6'}	{'ceh-48'}	{'DOF1.8', 'PHYPADRAFT_140773', 'PHYPADRAFT_153324', 'DOF5.7', 'DOF2.4', 'PHYPADRAFT_38837', 'DOF5.3', 'DOF5.6'}	6.18914	2.44473	9.46548	4.37374	1.17157
rs191403939	chr2	45416457	C	A	SRBD1			ATCAATAAGACACTGATTAGAC	ATCAATAAGAAACTGATTAGAC	{'ceh-48'}	{'ceh-48'}			1.12451	0.258818	-0.909934	1.868	-2.00969
rs3213787	chr2	45419685	A	G	SRBD1	TRUE	ON.cone.bipolar	GACGTTCTCTACTTGACAACTT	GACGTTCTCTGCTTGACAACTT	{'vis', 'MEIS1', 'HLTF'}	{'vis', 'MEIS1'}	{'HLTF'}		0.513746	1.82903	3.02597	1.52429	3.19148
rs72616980	chr2	45424132	C	T	SRBD1			TCAACCCATGCTCAAATCATCA	TCAACCCATGTTCAAATCATCA	{'NCU02182', 'HLTF'}	{'NCU02182', 'HLTF'}			-0.669182	-1.03936	-1.71685	0.50831	-2.4564
rs72616981	chr2	45424948	T	C	SRBD1			TATCATGGGATGGCACTAGCTT	TATCATGGGACGGCACTAGCTT					2.41233	-0.05078	-0.191876	0.239084	-0.633934
rs139871279	chr2	45426101	T	C	SRBD1			ATCCACTGGATTGAAATTCTCA	ATCCACTGGACTGAAATTCTCA	{'ZNF354C', 'sd'}	{'ZNF354C', 'sd'}			-0.124254	0.831067	2.64665	0.792502	0.911674
rs12618889	chr2	45427280	T	C	SRBD1			AGAAAGGATATTAACCTTAAAT	AGAAAGGATACTAACCTTAAAT	{'EVX2', 'EVX1', 'PHYPADRAFT_140773', 'DOF5.7', 'BSX', 'DOF5.3', 'PHO2'}	{'DOF5.7', 'PHYPADRAFT_140773', 'DOF5.3'}	{'EVX2', 'PHO2', 'EVX1', 'BSX'}		0.166702	-1.21717	-0.407891	-0.254244	1.58288
rs12615562	chr2	45427345	G	C	SRBD1			ATTGGATAGAGTCAAGACCCAT	ATTGGATAGACTCAAGACCCAT	{'WRKY48', 'WRKY43', 'WRKY18', 'WRKY8', 'WRKY40'}	{'ARG80'}	{'WRKY48', 'WRKY43', 'WRKY18', 'WRKY8', 'WRKY40'}	{'ARG80'}	0.35806	0.068731	-0.051012	1.80749	1.33746
rs72616983	chr2	45427775	T	C	SRBD1	TRUE	Rod.bipolar, ON.cone.bipolar	TGAGATCAAGTTGGCTTCATCT	TGAGATCAAGCTGGCTTCATCT	{'HAP2'}		{'HAP2'}		1.96846	2.32942	-0.492847	2.51578	1.7994
rs114050731	chr2	45428835	A	G	SRBD1			ACTGAAGGAGATACAGATACAA	ACTGAAGGAGGTACAGATACAA					1.24378	-0.134464	-1.39223	0.563546	-0.312948
rs149868312	chr2	45432301	T	C	SRBD1			AGTGCTGGGATTACAGGTGTGA	AGTGCTGGGACTACAGGTGTGA	{'MGA', 'TBX4', 'TBX5', 'SNAI1', 'TBX1', 'TBX15', 'OTX2', 'TBX3'}	{'MGA', 'TBX4', 'TBX5', 'SNAI1', 'TBX1', 'TBX15', 'TBX3'}	{'OTX2'}		-3.65256	-4.60309	3.8549	-4.2586	0.866464
rs144901717	chr2	45432320	C	T	SRBD1	TRUE	Retinal.ganglion.cell	TGAGCCACTGCGCCTGGCCAAC	TGAGCCACTGTGCCTGGCCAAC	{'SKN7'}	{'SKN7'}			-1.06713	-2.14137	1.15116	-0.341584	-3.23571
rs72616985	chr2	45438125	A	G	SRBD1			GAAGATTTATATGGTAACTCTC	GAAGATTTATGTGGTAACTCTC					1.00401	-0.029053	0.719156	1.8501	0.376683
rs3770258	chr2	45445368	C	A	SRBD1			AAATTTGTGGCATTTACAAATT	AAATTTGTGGAATTTACAAATT					0.403564	-1.55382	-1.67069	-0.44063	-3.17374
rs17033679	chr2	45445494	T	C	SRBD1			GGGGTCACAATGAGGCAAGTTT	GGGGTCACAACGAGGCAAGTTT	{'NR2C2(var.2)', 'NR2C1'}	{'NR2C2(var.2)', 'DOF5.3', 'NR2C1'}		{'DOF5.3'}	0.020379	1.92374	-1.53065	0.697652	1.25083
rs12624239	chr2	45447817	C	A	SRBD1			ACATTTTAAGCTAATATAATTT	ACATTTTAAGATAATATAATTT	{'PHO2', 'MOT2', 'lbe', 'HLTF'}	{'GLN3', 'lbe', 'MOT2', 'HLTF', 'PHO2'}		{'GLN3'}	-4.19268	-2.21733	-1.69006	-2.41989	-3.40133
rs3770264	chr2	45456377	A	G	SRBD1			TCAAATGTCCAGCAAGTAAGTT	TCAAATGTCCGGCAAGTAAGTT	{'ACE2'}	{'Tcfl5'}	{'ACE2'}	{'Tcfl5'}	1.30459	0.685633	1.27673	-0.327874	2.16556
rs72616986	chr2	45466022	G	T	SRBD1			TATCTACCATGTGCCAGGTCCT	TATCTACCATTTGCCAGGTCCT	{'HLTF'}	{'HLTF'}			-2.14592	0.867148	-1.30903	0.402427	2.02674
rs1084524	chr2	55705255	G	A	PNPT1			GCGAAACTTTGTCTAAAAAAAA	GCGAAACTTTATCTAAAAAAAA	{'ZNF384', 'DOF5.7', 'HLTF'}	{'ZNF384', 'DOF5.7', 'HLTF'}			-1.05767	-0.452095	-1.29259	-0.259764	0.465443
rs2627761	chr2	55705879	C	T	PNPT1			TGAGGGGCCCCTCTGCCCGGCC	TGAGGGGCCCTTCTGCCCGGCC	{'MSN2', 'YGR067C', 'OJ1581_H09.2', 'RGM1', 'StBRC1', 'TDA9', 'MSN4', 'Tcfl5'}	{'MSN4', 'Tcfl5', 'MSN2', 'RGM1'}	{'OJ1581_H09.2', 'TDA9', 'YGR067C', 'StBRC1'}		1.53461	2.44174	1.7521	0.967029	4.20733
rs6742967	chr2	55706455	A	G	PNPT1			AAATAAAAATAAAAAATAAAAA	AAATAAAAATGAAAAATAAAAA	{'DOF5.7'}	{'DOF5.7'}			1.24603	-1.28439	1.20336	0.297006	2.57296
rs6743072	chr2	55706533	A	G	PNPT1			TGGACATGAAACCAAGAGAAAG	TGGACATGAAGCCAAGAGAAAG	{'che-1', 'DOF5.3', 'PHYPADRAFT_140773', 'HLTF'}	{'che-1', 'DOF5.3', 'PHYPADRAFT_140773', 'HLTF'}			1.62196	1.7154	0.387189	3.46693	0.451085
rs782609	chr2	55708935	A	C	PNPT1			ATTAAAATCAAAAGCTTTTAGC	ATTAAAATCACAAGCTTTTAGC	{'PBF', 'DOF1.8', 'Arid3a', 'DOF5.6', 'PHYPADRAFT_140773', 'SPT23', 'DOF5.7', 'DOF2.4', 'PHYPADRAFT_153324', 'PHYPADRAFT_38837', 'DOF5.3', 'MNB1A', 'Dof2'}	{'Nr2e3', 'Arid3a'}	{'PBF', 'DOF1.8', 'DOF5.6', 'PHYPADRAFT_140773', 'SPT23', 'DOF5.7', 'DOF2.4', 'PHYPADRAFT_153324', 'PHYPADRAFT_38837', 'DOF5.3', 'MNB1A', 'Dof2'}	{'Nr2e3'}	0.83809	1.48724	0.173669	-1.3859	-4.427
rs782608	chr2	55709088	G	A	PNPT1			AGGTTGGGACGGGTGGATCACG	AGGTTGGGACAGGTGGATCACG		{'SNAI1'}		{'SNAI1'}	-1.15164	-0.749554	-2.61988	-1.84159	-1.65483
rs1084523	chr2	55709657	G	A	PNPT1			TGATCTGCACGCCTCAGCCTCC	TGATCTGCACACCTCAGCCTCC	{'GATA8', 'GATA15'}	{'GATA8', 'GATA15'}			-1.71324	-1.6982	-5.34483	-2.85752	-2.49476
rs35017406	chr2	55709823	CT	C	PNPT1			ATCCTTATCTCTTTTTTTCCTGG	ATCCTTATCTCTTTTTTCCTGG	{'Gata1', 'GATA4', 'Gata4', 'GATA2'}	{'Gata1', 'GATA4', 'Gata4', 'GATA2'}			-0.240106	1.67486	-0.150208	-0.442694	0.220219
rs6705570	chr2	55709901	C	T	PNPT1			CGTGAGAAAGCACAGCAATTTC	CGTGAGAAAGTACAGCAATTTC	{'PHYPADRAFT_140773', 'PBF', 'Dof3', 'DOF5.3', 'MNB1A', 'Dof2'}	{'PHYPADRAFT_140773', 'PBF', 'Dof3', 'DOF5.3'}	{'MNB1A', 'Dof2'}		-0.436146	-0.501582	-1.36423	-0.661599	-3.20304
rs4414666	chr2	66310212	G	T	MIR4778			AAAGGTCATTGCTTCTGCAATA	AAAGGTCATTTCTTCTGCAATA	{'NR2F2', 'NR2C2(var.2)', 'PHYPADRAFT_140773', 'DOF5.7', 'NR4A1', 'nhr-6', 'DOF5.3', 'RORA', 'NR2C1', 'Pax2'}	{'NR2F2', 'NR2C2(var.2)', 'PHYPADRAFT_140773', 'DOF5.7', 'NR4A1', 'nhr-6', 'DOF5.3', 'RORA', 'NR2C1', 'Pax2'}			-1.42039	-2.78411	-1.86966	-0.98926	-0.258647
rs4588174	chr2	66310227	A	G	MIR4778			TGCAATAATAACAAGGAAAAGA	TGCAATAATAGCAAGGAAAAGA	{'ara', 'mirr', 'DOF1.8', 'lbe', 'PHYPADRAFT_140773', 'PHYPADRAFT_153324', 'DOF5.7', 'DOF2.4', 'PHYPADRAFT_38837', 'caup', 'DOF5.3', 'PHO2', 'DOF5.6'}	{'DOF1.8', 'lbe', 'PHYPADRAFT_140773', 'PHYPADRAFT_153324', 'DOF5.7', 'DOF2.4', 'PHYPADRAFT_38837', 'DOF5.3', 'PHO2', 'DOF5.6'}	{'ara', 'mirr', 'caup'}		1.41562	2.05567	-1.34365	1.99465	0.540246
rs12713563	chr2	66314134	T	C	MIR4778			TTCTTTTTTATGGCTGCATAGT	TTCTTTTTTACGGCTGCATAGT	{'PHD1'}	{'PHD1'}			3.40232	3.49776	2.59621	1.98449	1.71604
rs35092497	chr2	66318665	C	CT	MIR4778			TTATTTCCATCTTTTACTTTTT	TTATTTCCATCTTTTTACTTTTT	{'PHO2', 'NFATC1', 'NFATC3', 'HLTF'}	{'PHO2', 'NFATC1', 'NFATC3', 'HLTF'}			-0.870997	0.26708	-1.06124	-1.57418	-1.41146
rs2971834	chr2	66319182	A	G	MIR4778			AGCCACTCACACCTCACGCAGG	AGCCACTCACGCCTCACGCAGG	{'MSANTD3'}	{'MSANTD3'}			2.26907	2.33359	2.03244	1.90362	2.49018
rs2969694	chr2	66321411	C	G	MIR4778			ATTTGGCAATCGCTTCTTAGCT	ATTTGGCAATGGCTTCTTAGCT	{'HAP2'}	{'HAP2'}			-0.945362	-3.24506	-1.72279	-2.92594	-0.966733
rs2971825	chr2	66331170	A	G	MIR4778			AGCTGAGATCACACCACTGCAC	AGCTGAGATCGCACCACTGCAC					-2.55905	-1.20042	0.261422	0.204222	1.09572
rs1878944	chr2	66336352	T	A	MIR4778			ATCCTCTTTGTGCTTTGCATTG	ATCCTCTTTGAGCTTTGCATTG					-1.71263	0.518782	-3.9876	-0.429083	-2.10646
rs1878945	chr2	66336385	G	T	MIR4778			GCAGCCAAAAGAAATTAGTAAA	GCAGCCAAAATAAATTAGTAAA	{'DOF1.8', 'PHYPADRAFT_140773', 'PHYPADRAFT_153324', 'DOF5.7', 'DOF2.4', 'PHYPADRAFT_38837', 'DOF5.3', 'DOF5.6'}	{'AHL12'}	{'DOF1.8', 'PHYPADRAFT_140773', 'PHYPADRAFT_153324', 'DOF5.7', 'DOF2.4', 'PHYPADRAFT_38837', 'DOF5.3', 'DOF5.6'}	{'AHL12'}	-1.83284	-1.98354	0.863512	-0.12995	0.319782
rs2969683	chr2	66338403	A	G	MIR4778			TCGCTCTGTCACCCAGGCCAGA	TCGCTCTGTCGCCCAGGCCAGA	{'SKN7'}	{'SKN7', 'CRZ1', 'TFAP2A(var.2)'}		{'TFAP2A(var.2)', 'CRZ1'}	-0.202133	0.267419	-2.48219	-0.171139	1.92901
rs2860235	chr2	66340764	T	C	MIR4778			TGTCAATCTTTGTAATTATCAT	TGTCAATCTTCGTAATTATCAT	{'LHX5', 'ARR1', 'Prrx2', 'WRKY48', 'Shox2', 'HOXB3', 'UNCX', 'Hoxd3', 'E5', 'zen2', 'Dlx2', 'GBX2', 'LBX2', 'ISX', 'PDX1', 'GSX1', 'ESX1', 'Dlx3', 'HOXB8', 'TLX2', 'Dll', 'HOXA2', 'HOXA1', 'HOXD4', 'HOXA7', 'HOXD8', 'EN1', 'lbl', 'exex', 'HOXC8', 'DLX5', 'SHOX', 'Lhx4', 'DLX6', 'MIXL1', 'EN2', 'HOXB2', 'MEOX1', 'HOXA6', 'Dlx4', 'CG9876', 'HOXA4', 'PRRX1', 'EMX2', 'HOXC4', 'Pph13', 'RAX2', 'HOXB7…	{'LHX5', 'ARR1', 'Prrx2', 'WRKY48', 'Shox2', 'HOXB3', 'UNCX', 'E5', 'zen2', 'Dlx2', 'GBX2', 'LBX2', 'ISX', 'PDX1', 'GSX1', 'ESX1', 'Dlx3', 'HOXB8', 'TLX2', 'Dll', 'HOXA2', 'HOXA1', 'HOXD4', 'HOXA7', 'HOXD8', 'EN1', 'lbl', 'exex', 'HOXC8', 'DLX5', 'SHOX', 'Lhx4', 'DLX6', 'MIXL1', 'EN2', 'HOXB2', 'MEOX1', 'Deaf1', 'Dlx4', 'HOXA6', 'CG9876', 'HOXA4', 'PRRX1', 'EMX2', 'HOXC4', 'Pph13', 'RAX2', 'HOXB7…	{'Hoxd3'}	{'Deaf1'}	-0.7345	0.774497	0.811768	-0.58426	0.047635
rs5831805	chr2	66343999	TA	T	MIR4778			GTTAGAATTGTAAAAAAAAAATG	GTTAGAATTGTAAAAAAAAATG	{'ZNF384', 'DOF5.7', 'HMG-I/Y', 'br(var.4)'}	{'ZNF384', 'DOF5.7', 'br(var.4)'}	{'HMG-I/Y'}		0.650011	0.327065	0.902596	0.745003	0.909596
rs2971812	chr2	66352679	T	G	MIR4778			TTCCGAGCCATGCACGGGATAT	TTCCGAGCCAGGCACGGGATAT	{'PHD1', 'HLTF'}	{'MOT3'}	{'PHD1', 'HLTF'}	{'MOT3'}	1.13055	-0.11851	2.53226	0.293156	-1.76968
rs2971811	chr2	66356558	G	T	MIR4778			TTTAAAATATGATCTCTGTTCC	TTTAAAATATTATCTCTGTTCC	{'GATA15'}	{'EVX2', 'EVX1', 'AHL12', 'BSX', 'PHO2'}	{'GATA15'}	{'EVX1', 'AHL12', 'BSX', 'PHO2', 'EVX2'}	-1.42173	1.13336	-1.17881	1.01183	0.081275
rs2946370	chr2	66365279	C	T	MIR4778			CTAAGGAGGGCATATACTGGCA	CTAAGGAGGGTATATACTGGCA	{'MOT2'}	{'MOT2'}			-0.573341	0.587683	-1.36776	0.515263	-2.45882
rs6732795	chr2	69184385	A	C	ANTXR1	TRUE	Gly.amacrine, GABA.amacrine	GCTTGCTTGAATAACAGCTGTT	GCTTGCTTGACTAACAGCTGTT	{'Tcf12', 'ara', 'TFAP4', 'Myog', 'mirr', 'Ptf1a(var.2)', 'lbe', 'MYOG', 'Myod1', 'MSC', 'caup', 'MYF6', 'MYF5', 'BHLHA15(var.2)', 'BHLHE22(var.2)'}	{'Tcf12', 'ara', 'TFAP4', 'Myog', 'mirr', 'Ptf1a(var.2)', 'lbe', 'MYOG', 'Myod1', 'MSC', 'caup', 'MYF6', 'MYF5', 'BHLHA15(var.2)', 'BHLHE22(var.2)'}			-0.674111	0.155411	-0.742584	-0.352879	-0.030255
rs12713674	chr2	69184891	C	T	ANTXR1			GCCCAGTGACCCAGAATCTCAC	GCCCAGTGACTCAGAATCTCAC	{'AT3G24120'}	{'BATF::JUN', 'AT3G24120', 'JUN(var.2)', 'fos-1', 'ARG81', 'BATF', 'FOSL1::JUND', 'JUN::FOS', 'FOSL2', 'ARG80'}		{'BATF::JUN', 'JUN(var.2)', 'fos-1', 'ARG81', 'BATF', 'FOSL1::JUND', 'JUN::FOS', 'FOSL2', 'ARG80'}	2.29025	-0.888836	2.93783	-0.894577	0.862215
rs3789134	chr2	110922578	T	C	ACOXL			ATATCTATGATAAAAGTGTTAT	ATATCTATGACAAAAGTGTTAT	{'GLN3', 'PBF', 'Dof3', 'DOF1.8', 'PHYPADRAFT_140773', 'PHYPADRAFT_153324', 'DOF5.7', 'elt-6', 'DOF2.4', 'PHYPADRAFT_38837', 'Optix', 'DOF5.3', 'DOF5.6'}	{'MEIS1', 'PBF', 'Dof3', 'DOF1.8', 'PHYPADRAFT_140773', 'PHYPADRAFT_153324', 'DOF5.7', 'DOF2.4', 'PHYPADRAFT_38837', 'MAFG::NFE2L1', 'DOF5.3', 'vis', 'DOF5.6'}	{'elt-6', 'Optix', 'GLN3'}	{'MEIS1', 'vis', 'MAFG::NFE2L1'}	1.37343	1.20643	3.37922	0.112412	-0.013387
rs2880192	chr2	110923241	A	G	ACOXL			CTTGTAAGGAAATAGCTTCATA	CTTGTAAGGAGATAGCTTCATA					-2.50024	0.08453	-1.89566	0.879615	-0.887661
rs3789131	chr2	110927840	C	T	ACOXL			GCCTTTAAATCATGTGATCATC	GCCTTTAAATTATGTGATCATC	{'LIN54', 'GATA15', 'HLTF'}	{'LIN54', 'GATA15', 'HLTF'}			-4.95933	-3.1357	-2.37505	-3.11182	-2.29636
rs10168046	chr2	110928601	T	A	ACOXL			ATAAATAGAATCTTGCCATCTC	ATAAATAGAAACTTGCCATCTC	{'AT3G24120', 'ARR2'}	{'HLTF'}	{'AT3G24120', 'ARR2'}	{'HLTF'}	1.55786	-1.85789	1.53807	-0.127143	-0.388184
rs7588567	chr2	133605461	T	C	NCKAP5	TRUE	Gly.amacrine, GABA.amacrine	CTAAAGGGGATGAAGACCCGGG	CTAAAGGGGACGAAGACCCGGG	{'MSN2', 'DOF1.8', 'PHYPADRAFT_140773', 'PHYPADRAFT_153324', 'DOF5.7', 'RGM1', 'DOF2.4', 'PHYPADRAFT_38837', 'DOF5.3', 'MSN4', 'Tcfl5', 'DOF5.6'}	{'MSN2', 'DOF1.8', 'PHYPADRAFT_140773', 'PHYPADRAFT_153324', 'DOF5.7', 'RGM1', 'DOF2.4', 'PHYPADRAFT_38837', 'DOF5.3', 'MSN4', 'Tcfl5', 'DOF5.6'}			0.257962	-1.53437	1.1014	-0.792917	1.6966
rs6714213	chr2	152500869	A	C	FMNL2	TRUE	Astrocyte, GABA.amacrine, Rod.bipolar	TCGGATGTCTACAGGAGTCAGT	TCGGATGTCTCCAGGAGTCAGT					0.365261	0.217772	-0.102883	0.604994	-0.578433
rs6434068	chr2	152501027	G	C	FMNL2	TRUE	GABA.amacrine, Rod.bipolar	TGCTGTGAGGGCTTCCAAATTT	TGCTGTGAGGCCTTCCAAATTT	{'GCR2'}		{'GCR2'}		0.898984	-0.871305	1.2817	-0.785776	2.07818
rs62180804	chr2	152502998	G	T	FMNL2			GATAGTTGGTGCTCTGTGGTTG	GATAGTTGGTTCTCTGTGGTTG	{'HAP2', 'MET28'}	{'HAP2', 'MET28'}			-0.130909	-0.234872	-0.235692	-0.73987	-1.09475
rs55882252	chr2	152505186	T	C	FMNL2			AGAGATTTTGTGAGAAAGAAAA	AGAGATTTTGCGAGAAAGAAAA	{'DOF5.7', 'ARR10', 'PHYPADRAFT_140773', 'DOF5.3'}	{'DOF5.7', 'ARR10', 'PHYPADRAFT_140773', 'DOF5.3'}			0.693947	1.98935	0.920187	1.41781	0.219639
rs138909252	chr2	152506437	ATATAG	A	FMNL2			ATAATACCTGATATAGTATAAATGTTA	ATAATACCTGATATAAATGTTA	{'lbe', 'Barhl1', 'Optix', 'MOT2', 'TBP', 'PHO2', 'BARHL2'}	{'lbe', 'Barhl1', 'Optix', 'MOT2', 'PHO2', 'BARHL2'}	{'TBP'}		3.63989	2.94074	5.76423	2.2814	2.97164
rs370933081	chr2	152506841	GA	G	FMNL2			AAATTGTGAGGAAAAAACTCATT	AAATTGTGAGGAAAAACTCATT	{'DOF5.7'}	{'DOF5.7'}			0.362367	0.72455	0.714045	1.56796	0.357332
rs1579050	chr2	152508013	A	G	FMNL2			TTAATTTGATAAATCGTATTCA	TTAATTTGATGAATCGTATTCA	{'vvl', 'GLN3', 'elt-6', 'PHDP', 'Optix', 'PHO2'}	{'PHO2', 'vvl', 'PHDP'}	{'elt-6', 'Optix', 'GLN3'}		0.610874	-1.24128	3.192	-2.58379	1.26645
rs12471183	chr2	152510313	T	C	FMNL2			AGATACTTTATTGGGGTACTGT	AGATACTTTACTGGGGTACTGT	{'ARR10', 'CG4328-RA', 'HLTF'}	{'ARR10', 'HLTF'}	{'CG4328-RA'}		3.26418	1.46288	1.29426	1.8802	0.766179
rs62188040	chr2	212858621	C	A	LINC01878			CTGACTCAGGCTTCTCTCCCTA	CTGACTCAGGATTCTCTCCCTA	{'BATF::JUN', 'fos-1', 'BATF', 'ARG81', 'ARG80'}	{'BATF::JUN', 'fos-1', 'BATF', 'ARG81', 'ARG80'}			-1.87485	0.585416	-0.656078	0.078224	-2.45115
rs62186461	chr2	212863436	T	C	LINC01878	TRUE	Muller.glia, Cone	GTGGGAAGACTGGTTCATGCGC	GTGGGAAGACCGGTTCATGCGC	{'RBPJ'}	{'Tcfl5', 'RBPJ'}		{'Tcfl5'}	-0.625012	1.22066	0.022828	-0.533554	0.055236
rs150868267	chr2	212877273	T	A	MIR4776-1			CTTCAGGATATTATCCAGGAGA	CTTCAGGATAATATCCAGGAGA	{'PHO2', 'EVX2', 'EVX1', 'BSX'}	{'PHO2', 'GLN3', 'ttk', 'lbe'}	{'EVX2', 'EVX1', 'BSX'}	{'GLN3', 'ttk', 'lbe'}	-0.582363	0.002303	0.130759	-0.687241	-0.967802
rs147178914	chr2	212879658	C	T	MIR4776-1			ATGATAAAAACTCTCAATAAAC	ATGATAAAAATTCTCAATAAAC	{'GLN3', 'elt-6', 'DOF5.7', 'ceh-48', 'Optix'}	{'GLN3', 'elt-6', 'DOF5.7', 'ceh-48', 'Optix'}			-2.00805	-1.40918	-1.8247	-1.53783	-1.02651
rs201960778	chr2	212886882	ATACAACT	A	MIR4776-1			ATACCTAGGAATACAACTTACAAGGGATG	ATACCTAGGAATACAAGGGATG					5.21854	2.5914	7.5085	4.57796	3.25376
rs56335522	chr2	212893510	G	C	MIR4776-1	TRUE	Rod.bipolar, ON.cone.bipolar, Cone	CTAAGTCTGCGGAATGCGGTAA	CTAAGTCTGCCGAATGCGGTAA	{'RDR1', 'HAL9', 'STB5'}	{'ERF069', 'STB5'}	{'RDR1', 'HAL9'}	{'ERF069'}	-2.2824	-1.66073	-0.58235	-0.839736	-1.34356
rs200621439	chr2	212896022	AT	A	MIR4776-1			GTTATTAAAAATAATTGTCCTGT	GTTATTAAAAAAATTGTCCTGT	{'HESX1', 'EVX1', 'EVX2', 'ATHB-51', 'CG4328-RA', 'Arid3a', 'Barhl1', 'Dll', 'Nkx2-5', 'SHOX', 'DOF5.7', 'AHL12', 'BSX', 'YHP1', 'PHO2', 'B-H2'}	{'EVX2', 'EVX1', 'Arid3a', 'DOF5.7', 'AHL12', 'BSX', 'PHO2'}	{'ATHB-51', 'CG4328-RA', 'Barhl1', 'Dll', 'Nkx2-5', 'SHOX', 'YHP1', 'HESX1', 'B-H2'}		0.082012	-0.082615	-2.39908	-0.242072	-0.664574
rs115351009	chr2	212896909	A	G	MIR4776-1			GGAATTTCCCATTTTCTGGTAT	GGAATTTCCCGTTTTCTGGTAT	{'HLTF'}	{'YPR196W'}	{'HLTF'}	{'YPR196W'}	3.17034	2.88949	0.470279	2.51872	1.15248
rs62186482	chr2	212898417	C	T	MIR4776-1			TTCTTTCAGCCTTCCACAGCCT	TTCTTTCAGCTTTCCACAGCCT		{'NFATC1'}		{'NFATC1'}	0.477944	-2.63706	-0.174286	1.62848	0.23043
rs7422272	chr2	233359662	A	C	DGKD	TRUE	Rod	TTTATTGAGTACTAGTGGGAAT	TTTATTGAGTCCTAGTGGGAAT	{'RBPJ', 'CG4328-RA'}	{'RBPJ', 'CG4328-RA'}			-0.251585	-0.102389	1.2554	0.383092	0.00442
rs34339006	chr2	233362876	C	T	DGKD	TRUE	Muller.glia	TGTCTAGTGACGTGGTAGCTGT	TGTCTAGTGATGTGGTAGCTGT	{'HYH', 'CST6', 'ARNT::HIF1A'}		{'HYH', 'CST6', 'ARNT::HIF1A'}		-1.29861	-3.12128	-1.27199	-1.63758	-1.64983
rs1153605	chr3	25532060	C	T	RARB			TGGTTCTATACAGCTCTTGACA	TGGTTCTATATAGCTCTTGACA	{'vis', 'MEIS1'}	{'vis', 'MOT2', 'MEIS1'}		{'MOT2'}	-1.04314	0.695078	0.261526	1.08459	-0.560496
rs1153606	chr3	25532695	A	G	RARB			TTAACTCTCAAATTATTATGAA	TTAACTCTCAGATTATTATGAA	{'EVX2', 'EVX1', 'CG4328-RA', 'AHL12', 'BSX', 'PHO2'}	{'EVX2', 'EVX1', 'CG4328-RA', 'BSX', 'PHO2'}	{'AHL12'}		2.17435	2.4156	-1.39328	3.19496	0.640536
rs1286773	chr3	25537711	C	G	RARB	TRUE	Retinal.ganglion.cell	ATTTACGACTCTCTTCTTGAAT	ATTTACGACTGTCTTCTTGAAT					-2.4787	-0.490871	-1.1353	-0.251423	2.00643
rs1286771	chr3	25540021	T	C	RARB			TGCTGGACTTTAGTATGCCCAG	TGCTGGACTTCAGTATGCCCAG	{'HIC2', 'HLTF'}	{'HIC2'}	{'HLTF'}		-0.314273	-0.434964	-0.946964	-0.329138	-1.27329
rs1286770	chr3	25540307	C	T	RARB	TRUE	OFF.cone.bipolar	GGAAGGAAAGCGGTTTAGGCTT	GGAAGGAAAGTGGTTTAGGCTT	{'PHYPADRAFT_140773', 'PBF', 'Dof3', 'DOF5.3', 'MNB1A', 'Dof2'}	{'PHYPADRAFT_140773', 'PBF', 'Dof3', 'DOF5.3'}	{'MNB1A', 'Dof2'}		-0.918495	-2.41058	-1.57742	-2.21924	0.417306
rs57281891	chr3	25540375	CTT	C	RARB	TRUE	OFF.cone.bipolar, Horizontal	GGCCCCAACTCTTTGGTCCACACC	GGCCCCAACTCTGGTCCACACC	{'cre-1', 'HAP2', 'ADR1'}	{'cre-1', 'ADR1'}	{'HAP2'}		-0.572762	1.01941	-0.703494	1.86511	1.79496
rs12638229	chr3	25543343	T	A	RARB	TRUE	ON.cone.bipolar	AAGAATTTTTTCCTAAAGGCAC	AAGAATTTTTACCTAAAGGCAC	{'MOT3', 'DOF1.8', 'PHYPADRAFT_140773', 'PHYPADRAFT_153324', 'DOF5.7', 'DOF2.4', 'AHL12', 'PHYPADRAFT_38837', 'DOF5.3', 'DOF5.6'}	{'GT-2', 'MOT3', 'DOF1.8', 'PHYPADRAFT_140773', 'PHYPADRAFT_153324', 'DOF5.7', 'DOF2.4', 'PHYPADRAFT_38837', 'DOF5.3', 'DOF5.6'}	{'AHL12'}	{'GT-2'}	-2.15503	1.2328	-1.41914	-0.354686	-2.00324
rs2526385	chr3	50143702	T	G	SEMA3F-AS1	TRUE	Muller.glia, Rod.bipolar	GCATTCAAATTCCCCTAACTCT	GCATTCAAATGCCCCTAACTCT	{'RELB', 'GIS1'}	{'GIS1'}	{'RELB'}		-2.68381	1.10672	-1.73114	-2.22043	-1.13414
rs7636889	chr3	56840005	G	A	ARHGEF3			ATCTCATCTTGGCCGTGTGTCA	ATCTCATCTTAGCCGTGTGTCA	{'SKN7', 'HAP2', 'ERF069'}	{'ERF069'}	{'SKN7', 'HAP2'}		0.77545	1.94249	-0.356851	2.56804	1.06243
rs1500708	chr3	56842568	T	C	ARHGEF3			GAGTTTCTTCTGGTACCCTTCT	GAGTTTCTTCCGGTACCCTTCT		{'Tcfl5', 'STB5'}		{'Tcfl5', 'STB5'}	3.4899	3.7472	0.568705	1.94046	3.35753
rs1500707	chr3	56842608	T	C	ARHGEF3			CCCTCATCTTTTCCCCTGCCCC	CCCTCATCTTCTCCCCTGCCCC					-3.07401	-0.5972	-3.51827	-1.50644	-3.9124
rs12494328	chr3	58049770	G	A	FLNB	TRUE	GABA.amacrine	AGCTGCAAAGGGGGTGTCAGGA	AGCTGCAAAGAGGGTGTCAGGA	{'MSN2', 'PHYPADRAFT_140773', 'Macho-1', 'DOF5.7', 'RGM1', 'PHD1', 'DOF5.3', 'MSN4'}	{'PHYPADRAFT_140773', 'Macho-1', 'DOF5.7', 'PHD1', 'DOF5.3'}	{'MSN4', 'MSN2', 'RGM1'}		0.584234	1.73923	0.182864	1.85825	3.33362
rs9284802	chr3	85046615	G	A	CADM2			ATAATTTTAGGATAACATCTTA	ATAATTTTAGAATAACATCTTA	{'ara', 'GLN3', 'mirr', 'lbe', 'caup', 'PHO2'}	{'ara', 'mirr', 'lbe', 'caup', 'PHO2'}	{'GLN3'}		0.927302	0.548938	1.7273	-0.695566	0.446925
rs6791035	chr3	85073758	C	T	CADM2			TTTTTTCATACTTATCCTAAAT	TTTTTTCATATTTATCCTAAAT	{'NKX3-1'}	{'PHO2'}	{'NKX3-1'}	{'PHO2'}	-1.44732	-2.61108	-1.37189	-2.1059	-0.787038
rs9839194	chr3	85074373	C	T	CADM2			CCCATCTCACCTCTACCTTTAT	CCCATCTCACTTCTACCTTTAT	{'HLTF'}	{'HLTF'}			1.94899	0.260901	2.19076	-0.315028	1.81018
rs11127876	chr3	85075546	C	T	CADM2			GGAGGGGTATCGTCAACTATTT	GGAGGGGTATTGTCAACTATTT	{'MSN4', 'MSN2', 'WRKY48', 'RGM1'}	{'MSN2', 'WRKY48', 'RGM1', 'Sox17', 'MSN4'}		{'Sox17'}	0.760571	-0.19673	0.779942	-0.012387	-0.088101
rs13097560	chr3	85080178	G	A	CADM2	TRUE	Cone	TACCTTGGTCGGTTCTGTAGCT	TACCTTGGTCAGTTCTGTAGCT	{'HAP2', 'HLTF'}	{'HAP2', 'HLTF'}			0.301983	-0.444971	0.713893	0.218787	-1.4359
rs13078494	chr3	85081036	T	A	CADM2			TTTATTTTACTTGTAAATCAGT	TTTATTTTACATGTAAATCAGT	{'PHO2', 'YPR013C', 'HLTF'}	{'MATALPHA2', 'YPR013C', 'HMRA2', 'HLTF', 'PHO2'}		{'MATALPHA2', 'HMRA2'}	-0.22124	-1.23031	-2.04849	0.111891	0.617726
rs6775752	chr3	85081830	A	G	CADM2	TRUE	Gly.amacrine, Cone, GABA.amacrine, ON.cone.bipolar, Muller.glia, OFF.cone.bipolar, Retinal.ganglion.cell, Rod, Rod.bipolar	GTCTTGGTATAAAGAAGGAATG	GTCTTGGTATGAAGAAGGAATG	{'DOF1.8', 'PHYPADRAFT_140773', 'PHYPADRAFT_153324', 'DOF5.7', 'DOF2.4', 'PHYPADRAFT_38837', 'DOF5.3', 'HAP2', 'DOF5.6'}	{'HAP2'}	{'DOF1.8', 'PHYPADRAFT_140773', 'PHYPADRAFT_153324', 'DOF5.7', 'DOF2.4', 'PHYPADRAFT_38837', 'DOF5.3', 'DOF5.6'}		1.28151	-1.48989	0.783237	-2.07954	-0.35711
rs9309969	chr3	85085406	T	G	CADM2	TRUE	OFF.cone.bipolar, GABA.amacrine	TTTTTTAAAGTCTCAATAGTAT	TTTTTTAAAGGCTCAATAGTAT	{'PBF', 'Dof3', 'DOF1.8', 'PHYPADRAFT_140773', 'PHYPADRAFT_153324', 'DOF2.4', 'ceh-48', 'PHYPADRAFT_38837', 'DOF5.3', 'DOF5.6'}	{'DOF1.8', 'PHYPADRAFT_140773', 'PHYPADRAFT_153324', 'C15', 'DOF5.7', 'DOF2.4', 'ceh-48', 'PHYPADRAFT_38837', 'DOF5.3', 'DOF5.6'}	{'PBF', 'Dof3'}	{'C15', 'DOF5.7'}	1.88692	3.00129	2.0967	3.25414	2.96335
rs34201102	chr3	85088348	A	G	CADM2			ACAAATTTCAAAACTCTCTATA	ACAAATTTCAGAACTCTCTATA					0.426385	0.534884	1.59996	-0.986406	1.53508
rs66500121	chr3	85088532	A	G	CADM2			TAATATCCTCAGAATCAAGAGA	TAATATCCTCGGAATCAAGAGA	{'lbe'}	{'CEP3', 'STB4', 'HAL9', 'lbe'}		{'CEP3', 'STB4', 'HAL9'}	0.329276	1.10035	0.666793	0.354295	1.3351
rs9883252	chr3	85089667	T	C	CADM2	TRUE	ON.cone.bipolar	AACTGGAACATTTTTTGTCTTA	AACTGGAACACTTTTTGTCTTA	{'ZBTB12', 'HLTF'}	{'ZBTB12', 'lin-14', 'HLTF'}		{'lin-14'}	0.327484	0.344438	0.148389	-0.350513	0.861212
rs7623714	chr3	85094385	C	G	CADM2			GCTGACCAACCATTTTATAAAT	GCTGACCAACGATTTTATAAAT	{'H2.0', 'HLTF'}	{'DOF5.3', 'H2.0'}	{'HLTF'}	{'DOF5.3'}	2.23129	2.00541	2.21721	0.658937	1.69561
rs9814600	chr3	85094532	G	A	CADM2			AAATAAAAATGAACACCTTAAA	AAATAAAAATAAACACCTTAAA	{'DOF5.7', 'lin-14'}	{'ara', 'mirr', 'FOXL1', 'DOF5.7', 'Foxf1', 'FOXP3', 'fkh-2'}	{'lin-14'}	{'ara', 'mirr', 'Foxf1', 'FOXL1', 'FOXP3', 'fkh-2'}	1.87857	2.28126	0.447019	1.63204	-1.8555
rs9819278	chr3	85095199	G	A	CADM2			ATTCCTTTATGTTCTTGTAAAA	ATTCCTTTATATTCTTGTAAAA	{'HLTF'}	{'KAN1', 'HLTF'}		{'KAN1'}	-1.10567	-0.371446	-0.413168	1.7961	-0.268508
rs13061527	chr3	85102677	T	G	CADM2			CCTCAAAAACTAGAATTGTCTT	CCTCAAAAACGAGAATTGTCTT	{'DOF5.7'}	{'UPC2', 'DOF5.7', 'DOF5.3', 'DOF5.6'}		{'UPC2', 'DOF5.3', 'DOF5.6'}	2.38004	0.932502	1.65093	1.42532	1.63361
rs4635723	chr3	85104084	G	A	CADM2			GGCTTTTGTTGCCATTGCTTTT	GGCTTTTGTTACCATTGCTTTT	{'SOX15', 'HLTF'}	{'SOX15', 'HLTF'}			-0.54618	0.189762	-0.793375	-0.484214	-1.73652
rs11713170	chr3	85105534	G	A	CADM2			AAGTCAGTGTGGCAATTCCTCA	AAGTCAGTGTAGCAATTCCTCA					-0.352282	1.09881	0.870654	-0.400339	-0.448494
rs13101042	chr3	85123214	G	C	CADM2			GAGCCTGATTGCTTTGTCAACA	GAGCCTGATTCCTTTGTCAACA	{'WRKY48'}	{'Sox2', 'WRKY48', 'HLTF'}		{'Sox2', 'HLTF'}	-1.74723	-0.680993	-2.28196	0.242476	-2.76661
rs6437582	chr3	105354628	A	C	ALCAM			TGCATTCCAAACCCTTGCTGAG	TGCATTCCAACCCCTTGCTGAG	{'TEC1', 'TEAD3', 'HLTF'}	{'TEAD3', 'TEC1', 'GIS1', 'HLTF'}		{'GIS1'}	-1.28954	-0.819452	-1.05774	-0.813173	0.503754
rs3863066	chr3	124585501	G	A	KALRN	TRUE	Rod.bipolar, Retinal.ganglion.cell, Muller.glia	TCTGTGCCCAGTTAGGACTGTA	TCTGTGCCCAATTAGGACTGTA	{'HIC2'}	{'BARX1', 'Prrx2', 'Shox2', 'HIC2', 'HOXB3', 'UNCX', 'Dlx2', 'GBX2', 'LBX2', 'PDX1', 'ISX', 'GSX1', 'ESX1', 'Dlx3', 'TLX2', 'LHX9', 'GSX2', 'EN1', 'DLX5', 'MSX1', 'DLX6', 'Msx3', 'MIXL1', 'EN2', 'Dr', 'HOXB2', 'Dlx4', 'GBX1', 'DRGX', 'LHX2', 'PRRX1', 'RAX2', 'MSX2', 'ALX3', 'RAX', 'LHX1'}		{'BARX1', 'Prrx2', 'Shox2', 'HOXB3', 'UNCX', 'Dlx2', 'GBX2', 'LBX2', 'PDX1', 'ISX', 'GSX1', 'ESX1', 'Dlx3', 'TLX2', 'LHX9', 'GSX2', 'EN1', 'DLX5', 'MSX1', 'DLX6', 'Msx3', 'MIXL1', 'EN2', 'Dr', 'HOXB2', 'Dlx4', 'GBX1', 'DRGX', 'LHX2', 'PRRX1', 'RAX2', 'MSX2', 'ALX3', 'RAX', 'LHX1'}	1.06202	1.67031	5.03139	1.6619	1.31734
rs3863067	chr3	124585536	C	T	KALRN	TRUE	Rod.bipolar, Retinal.ganglion.cell, Muller.glia	CTAATCTTAACGTCGTGGAAGA	CTAATCTTAATGTCGTGGAAGA	{'GATA1', 'DOF5.3', 'DOF5.6'}	{'GATA1'}	{'DOF5.3', 'DOF5.6'}		0.464167	0.152455	0.278662	1.11963	0.6546
rs34912626	chr3	124585563	A	C	KALRN	TRUE	Muller.glia	GCAGGAAGCAACCAATTTCCCC	GCAGGAAGCACCCAATTTCCCC	{'ETV4', 'Foxn1'}	{'ETV4', 'Foxn1'}			-2.38488	-2.357	0.36448	-1.36386	-3.85697
rs3863068	chr3	124585642	T	C	KALRN	TRUE	Muller.glia	TGTGGCTTCTTCTGAAAAAAAA	TGTGGCTTCTCCTGAAAAAAAA	{'ZNF384', 'DOF5.7', 'hb'}	{'ZNF384', 'DOF5.7', 'hb'}			-1.77666	1.54248	-0.310962	1.26779	-0.688656
rs11710139	chr3	150341555	G	A	LINC01214			GAGACAAAGAGGTATATCCAGG	GAGACAAAGAAGTATATCCAGG	{'DOF5.7', 'ARF2', 'PHYPADRAFT_140773', 'DOF5.3'}	{'DOF5.7', 'ARF2', 'PHYPADRAFT_140773', 'DOF5.3'}			-0.902206	-0.432217	0.796197	1.01403	0.696574
rs73162480	chr3	150345667	G	T	LINC01214			ATTGCAGAAAGAATGAAAATAG	ATTGCAGAAATAATGAAAATAG	{'DOF5.7', 'PHYPADRAFT_140773', 'DOF5.3'}	{'lbl', 'E5', 'zen2'}	{'DOF5.7', 'PHYPADRAFT_140773', 'DOF5.3'}	{'lbl', 'E5', 'zen2'}	-2.06661	-0.755093	2.19777	-1.7733	0.149687
rs4681609	chr3	150346033	A	G	LINC01214			AAAACTCTGAACTTGTTTTTAA	AAAACTCTGAGCTTGTTTTTAA	{'HMG-1', 'HLTF'}	{'HMG-1'}	{'HLTF'}		0.536872	0.448874	0.870489	2.43815	1.8447
rs4681610	chr3	150346328	A	G	LINC01214			CGGCTTTAAAATTTAATAAAGA	CGGCTTTAAAGTTTAATAAAGA	{'DOF1.8', 'lbe', 'DOF5.6', 'PHYPADRAFT_140773', 'SPT2', 'DOF5.7', 'PHYPADRAFT_153324', 'DOF2.4', 'PHYPADRAFT_38837', 'DOF5.3', 'PHO2', 'H2.0'}	{'PBF', 'lbe', 'DOF1.8', 'DOF5.6', 'SPT2', 'DOF5.7', 'PHYPADRAFT_140773', 'DOF2.4', 'PHYPADRAFT_153324', 'PHYPADRAFT_38837', 'DOF5.3', 'PHO2', 'H2.0'}		{'PBF'}	1.27097	1.35177	-0.239122	-1.12701	-1.69697
rs11710845	chr3	150347493	C	T	LINC01214	TRUE	Muller.glia	TCTTTGTGAACCAAATACTACT	TCTTTGTGAATCAAATACTACT	{'OPI1'}	{'Arid3a'}	{'OPI1'}	{'Arid3a'}	-0.432842	0.226938	-0.912398	-0.898978	1.46877
rs4361323	chr3	169521790	A	G	MECOM			TCGGCTATTCATATCCGTGGGT	TCGGCTATTCGTATCCGTGGGT	{'vvl', 'RGT1'}	{'Deaf1'}	{'vvl', 'RGT1'}	{'Deaf1'}	-0.055254	0.80058	-1.39932	-1.73454	-0.793599
rs150716980	chr3	169534548	T	TA	MECOM			TTCCTTTTATTAAAAAAAAACC	TTCCTTTTATTAAAAAAAAAACC	{'EVX1', 'EVX2', 'CG4328-RA', 'Arid3a', 'Abd-B', 'DOF5.7', 'Dbx', 'BSX', 'HLTF', 'PHO2', 'ZNF384', 'H2.0'}	{'EVX1', 'EVX2', 'CG4328-RA', 'Arid3a', 'Abd-B', 'DOF5.7', 'Dbx', 'BSX', 'HMG-I/Y', 'HLTF', 'PHO2', 'ZNF384', 'H2.0'}		{'HMG-I/Y'}	-0.483356	0.051608	-0.566657	-0.523683	0.306578
rs73174345	chr3	169535095	T	G	MECOM			CTGGGCCAACTTTCCCTGAACT	CTGGGCCAACGTTCCCTGAACT	{'SKN7', 'HLTF'}	{'SKN7', 'DOF5.3'}	{'HLTF'}	{'DOF5.3'}	0.563796	0.586184	-3.03645	0.171721	1.32114
rs7625633	chr3	169537192	G	C	MECOM			TTTCCCCATGGGACAGCCTCTG	TTTCCCCATGCGACAGCCTCTG	{'cre-1', 'HLTF'}	{'ARF2', 'cre-1', 'HLTF'}		{'ARF2'}	0.490608	1.48777	1.4509	2.33707	-0.779541
rs62283793	chr3	172099535	C	T	FNDC3B			AGAGATTGCACGGGGATCCCCA	AGAGATTGCATGGGGATCCCCA	{'cre-1'}	{'cre-1'}			-0.055686	-1.43379	-1.42096	-1.18344	-0.036531
rs62283809	chr3	172102421	T	G	FNDC3B			TATTCAAGGGTGTTATGCATGT	TATTCAAGGGGGTTATGCATGT	{'unc-86', 'vvl', 'Macho-1', 'SOK2'}	{'vvl', 'MSN2', 'Macho-1', 'RGM1', 'unc-86', 'MSN4', 'SOK2'}		{'MSN4', 'MSN2', 'RGM1'}	-2.14943	-0.867813	-0.651762	0.201236	-2.07763
rs62283810	chr3	172102592	C	T	FNDC3B			GAAACTAAGACACAGAGAGCTT	GAAACTAAGATACAGAGAGCTT					-1.43729	-0.33327	-1.96816	-0.468766	0.500622
rs62283811	chr3	172103100	C	T	FNDC3B			TGGTTAATTACGTCTGCAAGCT	TGGTTAATTATGTCTGCAAGCT	{'HOXB3', 'GBX2', 'ISX', 'ESX1', 'ap', 'btn', 'CG15696-RA', 'unpg', 'exex', 'SHOX', 'PHDP', 'EN2', 'CG9876', 'Rx', 'Vsx1', 'Pph13', 'ALX3', 'Lim3', 'CG18599', 'mix-a', 'lab', 'Dlx3', 'CG32532', 'VAX1', 'EN1', 'lbl', 'ftz', 'Lhx4', 'lms', 'Dbx', 'slou', 'Dlx4', 'eve', 'DRGX', 'abd-A', 'PRRX1', 'HOXC4', 'bsh', 'CG4328-RA', 'Lim1', 'EMX1', 'LHX1', 'HESX1', 'ro', 'hbn', 'CG11294', 'Prrx2', 'HOXB6', '…	{'HOXB3', 'GBX2', 'ISX', 'ESX1', 'ap', 'btn', 'CG15696-RA', 'unpg', 'exex', 'SHOX', 'PHDP', 'EN2', 'CG9876', 'Rx', 'Vsx1', 'Pph13', 'ALX3', 'Lim3', 'CG18599', 'mix-a', 'lab', 'Dlx3', 'CG32532', 'VAX1', 'EN1', 'lbl', 'ftz', 'Lhx4', 'lms', 'Dbx', 'slou', 'Dlx4', 'eve', 'DRGX', 'abd-A', 'PRRX1', 'HOXC4', 'bsh', 'CG4328-RA', 'Lim1', 'EMX1', 'LHX1', 'HESX1', 'ro', 'hbn', 'CG11294', 'Prrx2', 'UNCX', 'E…	{'HOXB6', 'YAP3'}		-0.885499	-2.11746	-0.429213	-2.17808	0.32961
rs62283814	chr3	172103766	C	T	FNDC3B			AACGCAAGAACGTTTTTAAGGT	AACGCAAGAATGTTTTTAAGGT	{'DOF5.3'}	{'DOF5.3'}			0.834789	-1.58069	-1.1611	-1.68552	-0.816105
rs62684461	chr3	172107891	GA	G	FNDC3B			AAAAGAGAAAGAAAAAAAAACAT	AAAAGAGAAAGAAAAAAAACAT	{'ara', 'mirr', 'DOF1.8', 'PHYPADRAFT_140773', 'PHYPADRAFT_153324', 'DOF5.7', 'hb', 'DOF2.4', 'PHYPADRAFT_38837', 'HMG-I/Y', 'DOF5.3', 'ZNF384', 'YAP5', 'DOF5.6'}	{'ara', 'mirr', 'DOF1.8', 'PHYPADRAFT_140773', 'PHYPADRAFT_153324', 'DOF5.7', 'hb', 'DOF2.4', 'PHYPADRAFT_38837', 'DOF5.3', 'ZNF384', 'YAP5', 'DOF5.6'}	{'HMG-I/Y'}		1.72844	0.151611	1.10443	0.736674	1.62724
rs4308305	chr3	172113326	T	C	FNDC3B			TTGGGAGCAATTGCTTGGAAAA	TTGGGAGCAACTGCTTGGAAAA		{'MYB'}		{'MYB'}	-0.410269	0.42918	-0.741648	1.63248	-1.52387
rs57552558	chr3	172114745	C	T	FNDC3B			AACAAAAACCCGCATTTTTATT	AACAAAAACCTGCATTTTTATT	{'DOF5.7'}	{'DOF5.7', 'PHD1'}		{'PHD1'}	-0.969723	-1.31496	-2.30469	-1.21611	-1.20484
rs13099331	chr3	172249260	C	T	FNDC3B	TRUE	GABA.amacrine	CTTATTTTAGCAGTCTGTTAGT	CTTATTTTAGTAGTCTGTTAGT	{'PHO2'}	{'PHO2'}			-1.5794	0.106041	-1.84242	-2.25567	-1.60359
rs7632729	chr3	172252664	G	A	FNDC3B			AAATATCGCCGTCGGCATTTCC	AAATATCGCCATCGGCATTTCC	{'ERF069'}		{'ERF069'}		-0.645064	-1.35126	-0.238417	-0.300153	-0.100717
rs4894531	chr3	172252907	C	G	FNDC3B			AGGGAAGATGCTGGGTCTCATA	AGGGAAGATGGTGGGTCTCATA					-2.72334	-0.282015	-4.7384	-2.2922	-3.22752
rs12637941	chr3	172254873	A	G	FNDC3B			TTTGTTACTTACTATTTCCTTT	TTTGTTACTTGCTATTTCCTTT	{'HLTF'}	{'HLTF'}			0.604921	0.122906	2.22185	-1.15593	1.89053
rs13080090	chr3	172257048	T	G	FNDC3B			TCTCCTGGGATTACAGGCACCT	TCTCCTGGGAGTACAGGCACCT	{'MOT3', 'OTX2'}	{'MOT3'}	{'OTX2'}		-4.79958	-8.49561	0.803106	-4.68841	-0.468569
rs16845236	chr3	172267514	G	T	FNDC3B			TATAACAACTGTGCTGGAAATA	TATAACAACTTTGCTGGAAATA	{'ara', 'mirr', 'lbe', 'MYB', 'caup'}	{'ara', 'mirr', 'lbe', 'caup', 'HLTF'}	{'MYB'}	{'HLTF'}	-0.56371	-0.556334	-0.189331	-2.26605	-3.977
rs56233426	chr3	186411027	A	G	LINC02052			TTTTATGAGCAGGCCTGGGGGT	TTTTATGAGCGGGCCTGGGGGT	{'MSN2', 'Macho-1', 'Abd-B', 'Dbx', 'H2.0'}	{'MSN2', 'Macho-1', 'Abd-B', 'Dbx', 'H2.0'}			1.17497	-0.132582	1.8771	0.878652	2.33521
rs9853115	chr3	186413811	T	A	LINC02052	TRUE	Muller.glia, Astrocyte, Gly.amacrine, Retinal.ganglion.cell, Rod.bipolar, Cone, ON.cone.bipolar, Horizontal, GABA.amacrine, OFF.cone.bipolar	AGGGGGGAAATGCCATCATTAA	AGGGGGGAAAAGCCATCATTAA	{'HOXA4', 'NKX6-2', 'MSN2', 'HOXB4', 'HOXC4', 'HOXB3', 'RGM1', 'HOXD4', 'NKX6-1', 'BSX', 'MSN4', 'AGL42', 'GSX1'}	{'MSN2', 'PBF', 'Dof3', 'PHYPADRAFT_140773', 'HOXB3', 'DOF5.7', 'PHYPADRAFT_38837', 'NKX6-1', 'GSX1', 'DOF1.8', 'HOXD4', 'DOF5.3', 'MNB1A', 'NKX6-2', 'HOXB4', 'PHYPADRAFT_153324', 'RGM1', 'AGL42', 'DOF5.6', 'Dof2', 'HOXA4', 'HOXC4', 'DOF2.4', 'BSX', 'MSN4'}		{'PHYPADRAFT_140773', 'PBF', 'Dof3', 'DOF1.8', 'PHYPADRAFT_153324', 'DOF5.7', 'DOF2.4', 'PHYPADRAFT_38837', 'DOF5.3', 'Dof2', 'MNB1A', 'DOF5.6'}	0.122389	-1.67224	-0.588788	1.46822	-0.338404
rs56962872	chr3	186482434	G	A	LINC02052			TCCCACTATCGGGTATATAACC	TCCCACTATCAGGTATATAACC	{'MOT2'}	{'MOT2', 'FZF1', 'MOT3'}		{'FZF1', 'MOT3'}	-1.56059	-0.460432	-3.55507	-2.04121	-1.59468
rs61511521	chr3	186483323	G	A	LINC02052			AAACAATTAGGTTTATTTGGTA	AAACAATTAGATTTATTTGGTA	{'BARX1', 'Prrx2', 'Shox2', 'HOXB3', 'UNCX', 'Dlx2', 'GBX2', 'SRY', 'LBX2', 'PDX1', 'ISX', 'GSX1', 'ESX1', 'Dlx3', 'TLX2', 'EN1', 'DLX5', 'MSX1', 'DLX6', 'Msx3', 'MIXL1', 'EN2', 'HOXB2', 'Dlx4', 'PHO2', 'ara', 'PRRX1', 'mirr', 'RAX2', 'MSX2', 'ALX3', 'RAX', 'LHX1', 'HAP2'}	{'BARX1', 'Prrx2', 'Shox2', 'HOXB3', 'UNCX', 'Dlx2', 'GBX2', 'SRY', 'LBX2', 'PDX1', 'ISX', 'GSX1', 'ESX1', 'Dlx3', 'TLX2', 'EN1', 'DLX5', 'MSX1', 'DLX6', 'Msx3', 'MIXL1', 'EN2', 'HOXB2', 'Dlx4', 'PHO2', 'ara', 'PRRX1', 'mirr', 'RAX2', 'MSX2', 'ALX3', 'RAX', 'LHX1', 'HAP2'}			-0.173607	-0.660642	-0.451403	-0.108098	0.222763
rs62290739	chr3	186486426	G	A	LINC02052			AGAGAAAGAGGGAGAGAAGAAA	AGAGAAAGAGAGAGAGAAGAAA	{'DOF5.7', 'PHYPADRAFT_140773', 'DOF5.3'}	{'Trl', 'DOF5.7', 'PHYPADRAFT_140773', 'DOF5.3'}		{'Trl'}	-1.13512	-1.30652	2.6052	-0.786264	-0.58167
rs4303859	chr3	188323046	G	A	LPP			GAAAAAGAGCGGTGAAAATGTG	GAAAAAGAGCAGTGAAAATGTG	{'DOF1.8', 'PHYPADRAFT_140773', 'PHYPADRAFT_153324', 'DOF5.7', 'DOF2.4', 'PHYPADRAFT_38837', 'DOF5.3', 'DOF5.6'}	{'DOF1.8', 'PHYPADRAFT_140773', 'PHYPADRAFT_153324', 'DOF5.7', 'DOF2.4', 'PHYPADRAFT_38837', 'DOF5.3', 'DOF5.6'}			0.821816	-1.25513	0.317394	-1.21297	2.01202
rs4686952	chr3	188331054	G	A	LPP			TATTAGGCTCGCAAATTGCATA	TATTAGGCTCACAAATTGCATA	{'EVX2', 'EVX1', 'BSX'}	{'EVX2', 'EVX1', 'BSX'}			0.825952	-0.12373	1.005	0.473	-0.000388
rs12490095	chr3	188331447	C	T	LPP	TRUE	ON.cone.bipolar, AII.amacrine, OFF.cone.bipolar, Gly.amacrine, Rod.bipolar	TTAATGTTTTCCCTTGTATTAC	TTAATGTTTTTCCTTGTATTAC	{'BSX', 'EVX2', 'EVX1', 'HLTF'}	{'BSX', 'EVX2', 'EVX1', 'HLTF'}			-0.631853	-0.510974	-2.07472	-0.379833	-3.02393
rs7647214	chr3	188337874	C	T	LPP			AGCTAGGGGCCTCTGGTTGGCC	AGCTAGGGGCTTCTGGTTGGCC	{'MSN2', 'HAP2', 'MSN4', 'RGM1'}	{'MSN2', 'HAP2', 'MSN4', 'RGM1'}			-3.1907	-0.606794	-1.68102	-2.69292	-0.375989
rs4420855	chr3	188339419	A	G	LPP	TRUE	ON.cone.bipolar	GTATTAGTCCATTCTCACGCTG	GTATTAGTCCGTTCTCACGCTG	{'BSX', 'EVX2', 'EVX1', 'HLTF'}	{'EVX2', 'EVX1', 'BSX'}	{'HLTF'}		3.56109	2.05606	0.547714	0.690077	-0.006548
rs9877579	chr3	188340928	T	C	LPP			TAACCATATATATGGAATAATG	TAACCATATACATGGAATAATG	{'MOT2'}	{'MOT2', 'HLTF'}		{'HLTF'}	0.844362	-0.150424	0.792179	-0.329835	0.041994
rs13076750	chr3	188341655	A	G	LPP			TTCATTTGTAAACACTAGCATT	TTCATTTGTAGACACTAGCATT	{'ara', 'daf-16', 'FOXA3', 'mirr', 'FOXA2', 'FOXL1', 'FOXD1', 'Foxf1', 'FOXP1', 'FOXI1', 'FKH2', 'NCU00019', 'FOXK2', 'FOXO6', 'FOXP3', 'FOXO4', 'fkh-2'}		{'FOXP1', 'NCU00019', 'fkh-2', 'ara', 'daf-16', 'FOXA3', 'mirr', 'FOXA2', 'FOXL1', 'FOXD1', 'Foxf1', 'FOXI1', 'FKH2', 'FOXK2', 'FOXO6', 'FOXP3', 'FOXO4'}		-1.67518	-1.68499	-1.56925	-1.24391	-0.155203
rs4132172	chr3	188343926	C	T	LPP	TRUE	Muller.glia, Astrocyte	AACAGGTACCCACTTAATGAGT	AACAGGTACCTACTTAATGAGT	{'POU6F1(var.2)', 'CG18599', 'E5', 'zen2', 'lab', 'MOT3', 'Scr', 'C15', 'zen', 'Nkx3-1', 'btn', 'ems', 'lbl', 'ftz', 'H2.0', 'pb', 'Dbx', 'Dfd', 'ind', 'eve', 'NKX3-2', 'abd-A', 'NCU02182', 'bsh', 'NKX2-3', 'lim-7', 'Antp'}	{'POU6F1(var.2)', 'CG18599', 'E5', 'zen2', 'lab', 'MOT3', 'Scr', 'C15', 'zen', 'btn', 'ems', 'lbl', 'ftz', 'H2.0', 'pb', 'Dbx', 'Dfd', 'ind', 'eve', 'abd-A', 'bsh', 'lim-7', 'Antp'}	{'NCU02182', 'NKX3-2', 'NKX2-3', 'Nkx3-1'}		1.97345	1.53296	-0.301502	1.86409	-0.561895
rs6771736	chr3	188348649	C	G	LPP	TRUE	Astrocyte	CCGGAAGCATCAGCATTACATG	CCGGAAGCATGAGCATTACATG	{'CAT8', 'HAL9', 'BSX', 'Eip74EF', 'Foxn1', 'ASG1', 'HLTF', 'Tcfl5', 'YAP5'}	{'CAT8', 'HAL9', 'BSX', 'Eip74EF', 'Foxn1', 'ASG1', 'HLTF', 'Tcfl5', 'YAP5'}			0.893687	-0.734303	-0.513961	1.7565	0.72906
rs6787621	chr3	188349165	T	G	LPP	TRUE	Astrocyte, GABA.amacrine, Muller.glia	ACCCTATTACTCAATTCCTAGA	ACCCTATTACGCAATTCCTAGA	{'EVX2', 'EVX1', 'BSX'}	{'EVX1', 'BSX', 'CEBPG', 'EVX2', 'CEBPB', 'CEBPE'}		{'CEBPE', 'CEBPB', 'CEBPG'}	1.48053	2.18429	1.99772	2.43851	2.06563
rs6855176	chr4	7751676	C	G	AFAP1-AS1			AGAACTCACTCATTATCACAAG	AGAACTCACTGATTATCACAAG	{'HOXC4', 'HOXB3', 'HOXD4', 'BSX', 'NKX6-3', 'GSX1'}		{'HOXC4', 'NKX6-3', 'HOXB3', 'GSX1', 'HOXD4', 'BSX'}		0.002648	1.94252	-2.08618	3.51514	-0.443007
rs140828894	chr4	7844183	T	TA	AFAP1	TRUE	Muller.glia, Astrocyte	GCTCTAACCATATGACTATATG	GCTCTAACCATAATGACTATATG	{'MAFG::NFE2L1'}	{'HOXB6', 'E5', 'zen2', 'MAFG::NFE2L1', 'lbl'}		{'lbl', 'HOXB6', 'E5', 'zen2'}	-1.23854	-0.03746	2.11669	-1.12541	-0.149228
rs28520091	chr4	7844513	C	T	AFAP1	TRUE	Muller.glia, Astrocyte, Cone	AGCCTCCACACGGCCCAACACA	AGCCTCCACATGGCCCAACACA	{'ZNF354C'}	{'ZNF354C', 'MXI1', 'HLTF'}		{'MXI1', 'HLTF'}	0.581405	-1.92802	1.89173	1.13174	-1.08515
rs55861300	chr4	7844618	G	A	AFAP1	TRUE	Muller.glia, Astrocyte, Cone	TGATCTCCCCGGCACCTAACAA	TGATCTCCCCAGCACCTAACAA	{'ara', 'mirr', 'lbe', 'cre-1', 'caup', 'GATA15', 'Tcfl5', 'MIG1'}	{'ara', 'mirr', 'lbe', 'cre-1', 'caup', 'ACE2', 'GATA15', 'MIG1'}	{'Tcfl5'}	{'ACE2'}	-0.481377	-1.0533	-0.340507	-2.02366	-1.81902
rs28495790	chr4	7845937	G	A	AFAP1	TRUE	Muller.glia	TCATGGAGCCGGGCACGAGGGG	TCATGGAGCCAGGCACGAGGGG	{'MSN2', 'ERF069', 'RGM1', 'MSN4', 'Tcfl5'}	{'MSN4', 'MSN2', 'MOT3', 'RGM1'}	{'Tcfl5', 'ERF069'}	{'MOT3'}	2.06257	-0.071916	1.81166	-0.859633	-0.103094
rs28470731	chr4	7846417	C	T	AFAP1			GACCGCAGATCGCGTGCTGTGC	GACCGCAGATTGCGTGCTGTGC	{'CMTA2', 'Ahr::Arnt'}	{'Ahr::Arnt'}	{'CMTA2'}		0.690324	1.14654	1.25998	0.046928	1.16427
rs4619890	chr4	7851433	G	A	AFAP1	TRUE	Muller.glia	TTGGATGATCGACAATGGAGAG	TTGGATGATCAACAATGGAGAG	{'SOX13', 'SOX18', 'GATA15', 'SOX2'}	{'SOX13', 'SOX18', 'GATA15', 'SOX2'}			1.64326	-0.269272	0.553973	-0.639703	-0.460645
rs62289300	chr4	7854524	G	A	AFAP1	TRUE	Muller.glia, Astrocyte, GABA.amacrine	AGCCGCGCTCGTAGACTGCCAA	AGCCGCGCTCATAGACTGCCAA	{'NFIX', 'ERF069', 'ERF7', 'NFIA', 'RSC3', 'ERF098'}	{'NFIX', 'ERF069', 'ERF7', 'NFIA', 'RSC3', 'ERF098'}			0.405694	0.097129	-0.288215	0.458691	0.258185
rs28605661	chr4	7854628	G	C	AFAP1	TRUE	Muller.glia, Astrocyte, GABA.amacrine	AGGAGACAGCGAAGGCCGGAGA	AGGAGACAGCCAAGGCCGGAGA	{'SKN7', 'CAT8', 'ERF069', 'ARF2', 'HAL9', 'Tcfl5'}	{'SKN7', 'CAT8', 'ERF069', 'ARF2', 'HAL9', 'Tcfl5'}			-1.07866	-1.58182	2.23726	-2.03298	-2.74596
rs28546749	chr4	7855986	C	T	AFAP1	TRUE	Muller.glia	CAGACGCAGACTCTGGGACTCC	CAGACGCAGATTCTGGGACTCC	{'Foxn1', 'ARG80'}	{'Foxn1', 'ARR10', 'ARG80'}		{'ARR10'}	2.21137	1.12667	1.14298	0.959331	-1.90019
rs28377405	chr4	7858175	G	A	AFAP1			AAGAACAAAGGTGTACTATGAT	AAGAACAAAGATGTACTATGAT	{'SOX10', 'PHYPADRAFT_140773', 'DOF5.7', 'TBX6', 'DOF5.3', 'SOX4'}	{'SOX10', 'PHYPADRAFT_140773', 'DOF5.7', 'DOF5.3', 'SOX4'}	{'TBX6'}		0.660394	-0.438172	2.04008	-0.858678	1.69804
rs58273475	chr4	7859418	C	T	AFAP1			GACTCTGTCTCGAAAAAAAATA	GACTCTGTCTTGAAAAAAAATA	{'ZNF384', 'DOF5.7', 'hb'}	{'ZNF384', 'DOF5.7', 'hb'}			0.018617	-0.836848	0.210289	0.52387	2.59485
rs9330348	chr4	7882160	C	G	AFAP1			AGTCATGACACACTCCTCTGTG	AGTCATGACAGACTCCTCTGTG	{'MEIS1', 'Six4', 'MAFG::NFE2L1', 'vis', 'Pax2'}	{'MEIS1', 'MEIS3', 'hth', 'achi', 'MAFG::NFE2L1', 'vis', 'ARG80', 'Pax2'}	{'Six4'}	{'MEIS3', 'achi', 'hth', 'ARG80'}	-1.38854	-0.589242	-1.85224	0.325376	0.220189
rs13151529	chr4	7884256	G	A	AFAP1			AGAACTATGAGCCAATTAAATC	AGAACTATGAACCAATTAAATC	{'BARX1', 'Prrx2', 'Shox2', 'AHL25', 'HOXB3', 'UNCX', 'Dlx2', 'GBX2', 'LBX2', 'PDX1', 'ISX', 'GSX1', 'ESX1', 'Dlx3', 'TLX2', 'LHX9', 'GSX2', 'EN1', 'NKX6-2', 'AHL20', 'Arid3a', 'DLX5', 'MSX1', 'DLX6', 'Msx3', 'MIXL1', 'EN2', 'Dr', 'HOXB2', 'Dlx4', 'GBX1', 'DRGX', 'LHX2', 'PRRX1', 'RAX2', 'MSX2', 'ALX3', 'RAX', 'LHX1', 'MNX1'}	{'BARX1', 'Prrx2', 'Shox2', 'AHL25', 'HOXB3', 'UNCX', 'Dlx2', 'GBX2', 'LBX2', 'PDX1', 'ISX', 'GSX1', 'ESX1', 'Dlx3', 'TLX2', 'LHX9', 'GSX2', 'EN1', 'NKX6-2', 'AHL20', 'Arid3a', 'DLX5', 'MSX1', 'DLX6', 'Msx3', 'MIXL1', 'EN2', 'Dr', 'HOXB2', 'Dlx4', 'GBX1', 'DRGX', 'LHX2', 'PRRX1', 'RAX2', 'MSX2', 'ALX3', 'RAX', 'LHX1', 'MNX1', 'OPI1'}		{'OPI1'}	-0.842187	-1.97902	-0.005069	0.235948	1.79153
rs13140108	chr4	7884805	C	T	AFAP1			CAAAATCAGACGTAAAAAGAAA	CAAAATCAGATGTAAAAAGAAA	{'AZF1', 'DOF1.8', 'PHYPADRAFT_140773', 'PHYPADRAFT_153324', 'DOF5.7', 'DOF2.4', 'PHYPADRAFT_38837', 'DOF5.3', 'DOF5.6'}	{'AZF1', 'DOF1.8', 'PHYPADRAFT_140773', 'PHYPADRAFT_153324', 'DOF5.7', 'HAND2', 'DOF2.4', 'PHYPADRAFT_38837', 'DOF5.3', 'DOF5.6'}		{'HAND2'}	-0.975816	-0.570857	-1.29307	-0.194934	-0.403754
rs35661042	chr4	7885700	G	C	AFAP1	TRUE	Retinal.ganglion.cell, Muller.glia	CCTGAGATCTGCTTCAAAGAGA	CCTGAGATCTCCTTCAAAGAGA	{'ARR1', 'PHYPADRAFT_140773', 'DOF5.7', 'GAT4', 'GATA12', 'DOF5.3', 'GATA8', 'ECM23', 'ARR10'}	{'ARR1', 'PHYPADRAFT_140773', 'SRD1', 'DOF5.7', 'GAT4', 'GATA12', 'DOF5.3', 'ECM23'}	{'GATA8', 'ARR10'}	{'SRD1'}	-2.45879	-2.07076	-1.67749	-0.335861	-4.32436
rs34685551	chr4	7885736	C	A	AFAP1	TRUE	Muller.glia	GATGCCATGGCTTGTCCTCTCA	GATGCCATGGATTGTCCTCTCA	{'HLTF'}	{'HLTF'}			-0.010691	0.243094	-0.436689	0.352961	0.205671
rs7437940	chr4	7885773	T	C	AFAP1	TRUE	Muller.glia	TCTTTTGTGATAGTCTCAGAAC	TCTTTTGTGACAGTCTCAGAAC	{'Optix'}	{'MEIS3', 'MEIS1', 'hth', 'achi', 'vis'}	{'Optix'}	{'MEIS3', 'MEIS1', 'hth', 'achi', 'vis'}	0.821377	1.95582	2.82714	0.503284	4.94629
rs7441569	chr4	7885821	A	G	AFAP1	TRUE	Muller.glia	ATTCTGATGAATTCCTTTTCTC	ATTCTGATGAGTTCCTTTTCTC	{'HLTF'}	{'HLTF'}			0.629929	0.634566	0.452453	1.06334	-3.45931
rs7437984	chr4	7885861	T	C	AFAP1	TRUE	Muller.glia	CTGTTCAGGGTCCTCTCTGTGT	CTGTTCAGGGCCCTCTCTGTGT					1.62128	-0.869428	1.86122	1.45165	-0.52392
rs28715921	chr4	7886247	T	C	AFAP1	TRUE	Horizontal, Muller.glia	AACAGTTATGTGCCTACCAAGG	AACAGTTATGCGCCTACCAAGG	{'schlank'}	{'schlank'}			0.898816	1.87035	1.63089	2.1602	0.793323
rs28734123	chr4	7886685	G	A	AFAP1			CTATTGTTCTGTAGAAGGCAAA	CTATTGTTCTATAGAAGGCAAA	{'SOX15', 'Sox5', 'MOT3', 'SOX9'}	{'SOX15', 'Sox5', 'MOT3', 'SOX9'}			-1.72878	-0.482406	-1.56889	1.07043	-0.44802
rs55937650	chr4	7887103	C	T	AFAP1			TTTGTAAAGACCCTTCCAGAGG	TTTGTAAAGATCCTTCCAGAGG	{'DOF1.8', 'PHYPADRAFT_140773', 'PHYPADRAFT_153324', 'DOF5.7', 'DOF2.4', 'PHYPADRAFT_38837', 'DOF5.3', 'DOF5.6'}	{'DOF1.8', 'PHYPADRAFT_140773', 'PHYPADRAFT_153324', 'DOF5.7', 'DOF2.4', 'PHYPADRAFT_38837', 'DOF5.3', 'ARR10', 'DOF5.6'}		{'ARR10'}	2.28291	1.67396	1.19173	2.08122	-0.089477
rs7663205	chr4	7887369	C	T	AFAP1			ACAAGCAGTACGCAAATAAATA	ACAAGCAGTATGCAAATAAATA	{'NAC92', 'SPL4'}	{'vvl', 'POU3F4', 'POU5F1', 'NAC92', 'POU5F1B', 'pha-4', 'Pou2f3', 'POU2F3'}	{'SPL4'}	{'vvl', 'POU5F1', 'Pou2f3', 'POU5F1B', 'pha-4', 'POU3F4', 'POU2F3'}	-0.107985	-0.176432	-1.44745	-0.391687	-0.872322
rs7655918	chr4	7887574	A	G	AFAP1			AAAATAGCATAATGATGTAACC	AAAATAGCATGATGATGTAACC	{'lbl', 'E5', 'zen2'}		{'lbl', 'E5', 'zen2'}		-1.25558	-1.0581	-1.42865	-0.097552	1.28169
rs35119468	chr4	7887742	AG	A	AFAP1			GACACAAAGGAGGAATTTGTCTT	GACACAAAGGAGAATTTGTCTT	{'DOF5.7', 'PHYPADRAFT_140773', 'DOF5.3'}	{'DOF5.7', 'PHYPADRAFT_140773', 'DOF5.3'}			-2.51879	-0.257999	1.6867	1.79252	1.30873
rs7687431	chr4	7887765	T	C	AFAP1			TCTTCTGGCTTAGTACGATTAT	TCTTCTGGCTCAGTACGATTAT	{'SPL4'}	{'SPL4'}			1.57333	-1.60973	1.51998	-1.34122	3.17724
rs28631205	chr4	7887904	A	G	AFAP1			TCAGCTCACCATAACCTCTGTC	TCAGCTCACCGTAACCTCTGTC	{'AGL55'}		{'AGL55'}		-0.916656	-1.47619	0.546977	1.01723	-0.063329
rs34984446	chr4	7887998	T	C	AFAP1			GGCTAAGTTTTGTATTTTTGGT	GGCTAAGTTTCGTATTTTTGGT	{'HAP2'}	{'Deaf1', 'HAP2'}		{'Deaf1'}	3.21808	2.08792	-0.573547	0.232492	2.40391
rs34701321	chr4	7888065	T	G	AFAP1			GGCCTCAAGTTATCTGCCCACC	GGCCTCAAGTGATCTGCCCACC	{'THAP1'}	{'GATA8', 'THAP1', 'GATA15'}		{'GATA8', 'GATA15'}	0.06562	1.86766	-0.52176	2.44021	0.344727
rs34505548	chr4	7888085	A	C	AFAP1			CCTCGGCCTCACAAAGTGCTGG	CCTCGGCCTCCCAAAGTGCTGG	{'PHYPADRAFT_140773', 'PBF', 'Dof3', 'DOF5.3'}	{'PHYPADRAFT_140773', 'PBF', 'Dof3', 'DOF5.3'}			-6.78625	-5.53612	-5.19383	-4.41127	-5.63571
rs28464089	chr4	7888230	C	A	AFAP1			GTTATTTAATCTACAGAAAGGA	GTTATTTAATATACAGAAAGGA	{'PHO2', 'DOF5.7', 'PHYPADRAFT_140773', 'DOF5.3'}	{'PHYPADRAFT_140773', 'lbe', 'DOF5.7', 'MOT2', 'DOF5.3', 'PHO2'}		{'MOT2', 'lbe'}	-2.23363	-3.62801	-1.32803	-2.00029	0.618358
rs28752120	chr4	7889484	T	C	AFAP1			ACCCAGGAGGTGGAGGTTGCAG	ACCCAGGAGGCGGAGGTTGCAG		{'HAL9'}		{'HAL9'}	-0.059268	3.67817	3.1305	2.27231	0.512411
rs28795989	chr4	7889818	A	G	AFAP1			GTATGTAAACAATCTATAAACT	GTATGTAAACGATCTATAAACT	{'ARR1', 'NCU00019', 'Foxl2', 'SRY', 'FOXA3', 'FOXL1', 'FOXD1', 'FOXP2', 'FKH2', 'Foxj2', 'FOXO6', 'FOXO4', 'FOXO3', 'FOXG1', 'FOXP1', 'FOXC1', 'pha-4', 'fkh-2', 'ara', 'FOXC2', 'mirr', 'FOXA2', 'Foxf1', 'FOXI1', 'FOXN3', 'FOXK2', 'FOXP3'}	{'BARHL1', 'ARR1', 'GATA15', 'DOF5.3', 'UPC2', 'GATA8', 'BARHL2', 'DOF5.6'}	{'NCU00019', 'Foxl2', 'SRY', 'FOXA3', 'FOXL1', 'FOXD1', 'FOXP2', 'FKH2', 'Foxj2', 'FOXO6', 'FOXO4', 'FOXO3', 'FOXG1', 'FOXP1', 'FOXC1', 'pha-4', 'fkh-2', 'ara', 'FOXC2', 'mirr', 'FOXA2', 'Foxf1', 'FOXI1', 'FOXN3', 'FOXK2', 'FOXP3'}	{'BARHL1', 'GATA15', 'DOF5.3', 'UPC2', 'GATA8', 'BARHL2', 'DOF5.6'}	-1.35068	1.69476	1.23549	1.26309	-0.270526
rs28370977	chr4	7892687	T	G	AFAP1	TRUE	Rod.bipolar	CCAGGGTGCCTAGAACACGAAC	CCAGGGTGCCGAGAACACGAAC	{'ZBTB12', 'lin-14', 'Macho-1'}	{'ERF069', 'lin-14', 'Macho-1'}	{'ZBTB12'}	{'ERF069'}	1.38841	1.64935	0.936224	0.707232	1.90101
rs28500712	chr4	7894486	A	G	AFAP1			AGAGACGTACATGTCAAGACAA	AGAGACGTACGTGTCAAGACAA	{'WRKY48', 'HLTF'}	{'SPL4', 'WRKY48'}	{'HLTF'}	{'SPL4'}	1.57494	1.23283	2.15102	1.50668	-0.225035
rs28726254	chr4	7895955	C	G	AFAP1			GTGCCTCCCACGTTGAAGCGAT	GTGCCTCCCAGGTTGAAGCGAT					-1.59689	0.666652	-2.00228	-1.54065	-0.986075
rs28489592	chr4	7896081	G	A	AFAP1			GGCTGGTCTCGAACTCCCGACT	GGCTGGTCTCAAACTCCCGACT					2.63769	5.22391	1.86738	4.40832	-1.49151
rs34317049	chr4	7896317	C	T	AFAP1			AATGAGGACTCAGAAGTTACAA	AATGAGGACTTAGAAGTTACAA					0.668261	2.37812	-0.826311	2.71335	-0.583355
rs7686202	chr4	7896850	C	T	AFAP1			TGCTCAGTCCCCATTCCCCACC	TGCTCAGTCCTCATTCCCCACC	{'MIG2', 'YGR067C', 'ADR1', 'YPR022C', 'cre-1', 'HLTF', 'MIG3', 'MIG1', 'RELB'}	{'MIG2', 'YGR067C', 'ADR1', 'YPR022C', 'cre-1', 'MIG3', 'MIG1', 'RELB'}	{'HLTF'}		1.15368	2.38029	2.67242	2.29298	2.48708
rs6845653	chr4	7897652	C	T	AFAP1			GCCTCCAGAGCAGCTGGGAACA	GCCTCCAGAGTAGCTGGGAACA	{'RBPJ', 'Myog', 'BHLHE22(var.2)', 'BHLHA15(var.2)'}	{'RBPJ'}	{'Myog', 'BHLHE22(var.2)', 'BHLHA15(var.2)'}		-0.674778	-1.12708	-1.37683	-1.11461	-3.63774
rs4478172	chr4	7900276	A	C	AFAP1			AATAAAAGAAATGAAACCCCCC	AATAAAAGAACTGAAACCCCCC	{'DOF1.8', 'PHYPADRAFT_140773', 'PHYPADRAFT_153324', 'DOF5.7', 'DOF2.4', 'PHYPADRAFT_38837', 'che-1', 'DOF5.3', 'DOF5.6'}	{'DOF1.8', 'PHYPADRAFT_140773', 'PHYPADRAFT_153324', 'DOF5.7', 'DOF2.4', 'PHYPADRAFT_38837', 'che-1', 'DOF5.3', 'DOF5.6'}			0.476448	0.980759	1.28602	-1.11955	0.461383
rs1878325	chr4	7901111	T	A	AFAP1	TRUE	Retinal.ganglion.cell	GAATGCAGTTTGGGACCTACCC	GAATGCAGTTAGGGACCTACCC					-0.157695	1.27377	-0.162494	-0.288602	1.65646
rs2385910	chr4	7901424	G	C	AFAP1	TRUE	Muller.glia, Retinal.ganglion.cell, GABA.amacrine	GGCTCTCACTGTGCGGAATTAC	GGCTCTCACTCTGCGGAATTAC	{'LYS14', 'RDR1', 'HAL9'}	{'LYS14', 'AT3G46070', 'RDR1', 'HAL9'}		{'AT3G46070'}	-1.0189	0.321637	-1.6087	0.330066	1.4771
rs1320075	chr4	7901517	C	A	AFAP1	TRUE	Muller.glia, Retinal.ganglion.cell, GABA.amacrine	CTGCAGCAGCCCCACTCCTGTC	CTGCAGCAGCACCACTCCTGTC	{'MIG2', 'YGR067C', 'ADR1', 'YPR022C', 'CRZ1', 'cre-1', 'TDA9', 'MIG3', 'MIG1'}		{'MIG2', 'YGR067C', 'ADR1', 'YPR022C', 'CRZ1', 'cre-1', 'TDA9', 'MIG3', 'MIG1'}		0.86264	0.580784	1.52473	0.607528	2.8397
rs7694650	chr4	7901689	A	G	AFAP1	TRUE	Muller.glia, Retinal.ganglion.cell, GABA.amacrine	CTCCCTGTACACACACTCGGAT	CTCCCTGTACGCACACTCGGAT		{'SPL4'}		{'SPL4'}	-0.199964	0.723413	0.685262	0.29575	-0.071439
rs17770447	chr4	7901845	T	C	AFAP1			TTGTCTGGTGTTCAGCATCATA	TTGTCTGGTGCTCAGCATCATA	{'sma-4'}	{'sma-4'}			-0.066703	-0.298863	-0.653622	0.132478	0.863986
rs1320074	chr4	7902384	T	G	AFAP1	TRUE	Rod.bipolar, OFF.cone.bipolar, ON.cone.bipolar, Muller.glia	TTCCTAAAATTATGGGTAATTA	TTCCTAAAATGATGGGTAATTA	{'LHX5', 'Prrx2', 'Shox2', 'HOXB3', 'UNCX', 'E5', 'zen2', 'Dlx2', 'GBX2', 'LBX2', 'ISX', 'PDX1', 'GSX1', 'ESX1', 'Dlx3', 'HOXB8', 'TLX2', 'HOXA2', 'HOXA1', 'HOXD4', 'HOXA7', 'HOXD8', 'EN1', 'lbl', 'exex', 'HOXC8', 'DLX5', 'SHOX', 'Lhx4', 'DLX6', 'MIXL1', 'EN2', 'HOXB2', 'MEOX1', 'HOXA6', 'Dlx4', 'CG9876', 'HOXA4', 'PRRX1', 'EMX2', 'HOXC4', 'Pph13', 'RAX2', 'HOXB7', 'EMX1', 'ALX3', 'RAX', 'dsc-1',…	{'LHX5', 'Prrx2', 'Shox2', 'HOXB3', 'UNCX', 'E5', 'zen2', 'Dlx2', 'GBX2', 'LBX2', 'ISX', 'PDX1', 'GSX1', 'ESX1', 'Dlx3', 'HOXB8', 'TLX2', 'HOXA2', 'HOXA1', 'HOXD4', 'HOXA7', 'HOXD8', 'EN1', 'lbl', 'exex', 'HOXC8', 'DLX5', 'SHOX', 'Lhx4', 'DLX6', 'MIXL1', 'EN2', 'HOXB2', 'MEOX1', 'HOXA6', 'Dlx4', 'CG9876', 'HOXA4', 'PRRX1', 'EMX2', 'HOXC4', 'Pph13', 'RAX2', 'HOXB7', 'EMX1', 'ALX3', 'RAX', 'dsc-1',…			-1.0566	-1.58693	0.569355	-0.411075	2.26962
rs938604	chr4	7902636	G	A	AFAP1	TRUE	Muller.glia, OFF.cone.bipolar	CAAACCTTGTGAACATAATTTT	CAAACCTTGTAAACATAATTTT	{'PHO2', 'HLTF'}	{'NCU00019', 'YAP5', 'FOXA3', 'FOXL1', 'FOXD1', 'FOXA1', 'FKH2', 'FOXO6', 'HLTF', 'FOXO4', 'FOXO3', 'FOXG1', 'FOXP1', 'PHO2', 'fkh-2', 'ara', 'mirr', 'FOXA2', 'Foxf1', 'FOXI1', 'FOXK2', 'FOXP3'}		{'FOXO3', 'FOXG1', 'FOXP1', 'NCU00019', 'fkh-2', 'YAP5', 'FOXA3', 'ara', 'mirr', 'FOXA2', 'FOXL1', 'FOXD1', 'Foxf1', 'FOXA1', 'FOXI1', 'FKH2', 'FOXK2', 'FOXO6', 'FOXP3', 'FOXO4'}	0.522338	1.2338	0.359574	1.38492	0.793733
rs6848540	chr4	7903052	T	A	AFAP1	TRUE	OFF.cone.bipolar	TATCTGAGGATGATGGGCTATC	TATCTGAGGAAGATGGGCTATC					-1.05061	-1.4497	-0.314563	-1.57357	-1.58079
rs4696746	chr4	7903218	G	T	AFAP1			TAACTATCTAGGTGCCAGGCAC	TAACTATCTATGTGCCAGGCAC	{'MOT3'}	{'MOT3'}			-0.699469	-0.772052	-0.525405	-2.50566	0.248518
rs2385909	chr4	7903657	T	C	AFAP1			CCAGCCTGGGTGACACAGCAAG	CCAGCCTGGGCGACACAGCAAG	{'ACE2', 'vis', 'Six4', 'MEIS1'}	{'ACE2', 'ARF2'}	{'vis', 'Six4', 'MEIS1'}	{'ARF2'}	-2.83796	0.364651	-4.67619	0.768531	1.24763
rs2385908	chr4	7903672	G	C	AFAP1			CAGCAAGACTGTGTCTCAAAAA	CAGCAAGACTCTGTCTCAAAAA	{'DOF5.7'}	{'DOF5.7', 'ARG80'}		{'ARG80'}	-0.434441	0.922245	-1.08998	-0.626276	-0.631273
rs59521811	chr4	7908045	T	C	AFAP1			AACCCCGTCTTTACTAAAAATG	AACCCCGTCTCTACTAAAAATG	{'DOF5.7', 'cre-1'}	{'DOF5.7', 'schlank', 'cre-1'}		{'schlank'}	-0.172229	1.79353	-0.594361	0.842255	0.369788
rs6811851	chr4	7910044	A	C	AFAP1	TRUE	Gly.amacrine	CCGGGTGAAAAAAATACCCTGG	CCGGGTGAAACAAATACCCTGG	{'Tcfl5', 'DOF5.7'}	{'ara', 'STE12', 'mirr', 'Tcfl5'}	{'DOF5.7'}	{'ara', 'STE12', 'mirr'}	-0.450677	1.48419	-0.429898	-1.09077	-2.59552
rs34179701	chr4	7914455	T	C	AFAP1			TCCACCCACGTTGCTGAGAATA	TCCACCCACGCTGCTGAGAATA					0.429277	0.930672	1.8673	-0.127021	2.42167
rs6857814	chr4	7914813	A	G	AFAP1			GCGCGATCTCAGCTCGCTCACT	GCGCGATCTCGGCTCGCTCACT	{'ARR1', 'GATA15'}	{'ARR1', 'GATA15'}			-0.595455	-0.246694	-0.067409	-0.358558	-1.30442
rs6846317	chr4	7914888	T	C	AFAP1			GCTGGGATTATGGGCGCCCACC	GCTGGGATTACGGGCGCCCACC	{'CRZ1', 'OTX2'}	{'CRZ1', 'OTX2'}			0.209755	-1.3479	0.465721	-2.21174	0.481023
rs149679078	chr4	7915267	T	TTTTTGATAATACCCAAACAGGTGAGATGGTA	AFAP1			ATTTTTTGTCTTCTCACTGTGG	ATTTTTTGTCTTTTTGATAATACCCAAACAGGTGAGATGGTATCTCACTGTGG	{'MET28'}	{'NCU02182', 'ara', 'GLN3', 'mirr', 'lbe', 'elt-6', 'SNAI1', 'MET28', 'Optix', 'PHO2'}		{'NCU02182', 'ara', 'GLN3', 'mirr', 'lbe', 'elt-6', 'SNAI1', 'Optix', 'PHO2'}	-24.3797	-15.5114	-37.2615	-14.7765	-23.1693
rs13139805	chr4	7915326	A	C	AFAP1			TTTTTTCCACATATTTTTTGGC	TTTTTTCCACCTATTTTTTGGC	{'NFAT5', 'NFATC2', 'PHO2', 'NFATC1', 'SUM1', 'NFATC3', 'HAP2'}	{'NFATC2', 'NFATC1', 'NFAT5', 'NFATC3', 'HAP2'}	{'PHO2', 'SUM1'}		-0.355068	1.45887	0.182966	1.5289	-1.33945
rs12641498	chr4	7915847	C	T	AFAP1			CCCAGGCTCACTCTACATACAA	CCCAGGCTCATTCTACATACAA					-0.232984	-0.504882	1.34558	-1.18118	-1.13137
rs201689649	chr4	7916017	ACT	A	AFAP1			CGGCCTCCTCACTTACGCAATCAC	CGGCCTCCTCATACGCAATCAC	{'CEBPB', 'Dux', 'CEBPE'}	{'Dux'}	{'CEBPB', 'CEBPE'}		0.227761	0.191177	0.701838	0.772974	0.868478
rs6838291	chr4	7916079	C	T	AFAP1			GCTTCACCCACCTGGAAGGCAC	GCTTCACCCATCTGGAAGGCAC	{'FIGLA', 'ZEB1', 'RAV1(var.2)', 'MOT3'}	{'MOT3'}	{'RAV1(var.2)', 'ZEB1', 'FIGLA'}		2.16844	1.24131	3.47013	2.03045	3.59996
rs57831033	chr4	7916613	C	A	AFAP1			CCCCCTCCTGCAGGAGTGGGAA	CCCCCTCCTGAAGGAGTGGGAA	{'SOK2', 'YGR067C', 'PHD1', 'RBPJ'}	{'RBPJ', 'YGR067C'}	{'SOK2', 'PHD1'}		-1.37565	0.609194	-0.156711	-2.24565	-1.07163
rs17833038	chr4	7916866	A	T	AFAP1			CCAGTGGACCACTCCCTTTACC	CCAGTGGACCTCTCCCTTTACC	{'HLTF'}	{'HLTF'}			-0.642015	-0.39544	0.788031	0.537203	-0.152521
rs4696778	chr4	7917581	C	G	AFAP1			TGAAGAAGGCCGAAACAGAAGG	TGAAGAAGGCGGAAACAGAAGG	{'SKN7', 'ara', 'mirr', 'ERF069'}	{'ara', 'mirr', 'HAL9'}	{'SKN7', 'ERF069'}	{'HAL9'}	4.27848	3.98628	0.745598	1.39253	2.20137
rs4696779	chr4	7917648	T	C	AFAP1			ATGAACCACGTACCTCTCACTA	ATGAACCACGCACCTCTCACTA	{'OPI1'}	{'OPI1'}			-0.208601	0.588398	-0.524684	0.848642	0.710452
rs4696780	chr4	7918176	A	G	AFAP1			CCGGGCTGCCAGAAGAGACACT	CCGGGCTGCCGGAAGAGACACT	{'Tcfl5', 'ARF2'}	{'CAT8', 'ERF069', 'ARF2', 'HAL9', 'Eip74EF', 'ASG1', 'Tcfl5'}		{'CAT8', 'ERF069', 'HAL9', 'Eip74EF', 'ASG1'}	2.31088	0.773567	-2.85457	1.74339	1.22662
rs78740203	chr4	7918211	GGCT	G	AFAP1			CAGGAAACAGGGCTGCTGCCGGATG	CAGGAAACAGGGCTGCCGGATG	{'ara', 'CAT8', 'mirr', 'ERF069', 'ASG1', 'Tcfl5'}	{'ara', 'CAT8', 'mirr', 'ERF069', 'ASG1', 'Tcfl5'}			2.17454	-0.749663	-1.02458	-0.246754	1.31078
rs62290576	chr4	7918221	G	A	AFAP1			GGCTGCTGCCGGATGAGACACT	GGCTGCTGCCAGATGAGACACT	{'CAT8', 'ERF069', 'ARF2', 'ASG1', 'Tcfl5'}	{'HAND2', 'ARF2'}	{'CAT8', 'ASG1', 'Tcfl5', 'ERF069'}	{'HAND2'}	-0.45645	0.627226	2.17507	-0.597874	2.81426
rs12507184	chr4	7918735	A	G	AFAP1	TRUE	Gly.amacrine	TGAGACACTCAGCCCAGGTCAC	TGAGACACTCGGCCCAGGTCAC	{'NR2C2(var.2)', 'CRZ1', 'ARF2'}	{'NR2C2(var.2)', 'ARF2'}	{'CRZ1'}		-0.502075	-0.805341	0.50638	0.14751	-0.288394
rs2385901	chr4	7919991	G	C	AFAP1			CTTTTGATGGGTGAATAGTATT	CTTTTGATGGCTGAATAGTATT					-0.063095	0.539378	-0.454685	-0.329063	0.903275
rs2385900	chr4	7920050	G	A	AFAP1			ATTGATGGGCGTTTGGGTTGAT	ATTGATGGGCATTTGGGTTGAT					-2.86027	-2.40745	-1.08077	-1.41667	-1.1657
rs2385898	chr4	7920106	G	A	AFAP1			GAACATACGCGTACATGTATCT	GAACATACGCATACATGTATCT	{'CMTA2', 'MBP1', 'HLTF'}	{'HLTF'}	{'CMTA2', 'MBP1'}		-0.555141	-0.143311	-1.99099	-0.784946	-1.35559
rs1317111	chr4	7920775	T	C	AFAP1			TCGATATGTTTGAGACTAAAAA	TCGATATGTTCGAGACTAAAAA	{'DOF5.7', 'ceh-48'}	{'DOF5.7', 'ceh-48'}			-0.106916	0.326819	0.602618	0.344618	-0.52266
rs4627847	chr4	7920897	G	T	AFAP1			AGGTTTATAGGCTAGGAGAGGG	AGGTTTATAGTCTAGGAGAGGG					-1.30876	-1.28316	0.253044	-0.730825	-1.73129
rs13435730	chr4	7922264	A	G	AFAP1			CAATGTAACTATGAAAAAATGG	CAATGTAACTGTGAAAAAATGG	{'DOF5.7'}	{'DOF5.7'}			0.580767	1.41582	1.67983	0.960732	3.3073
rs2891928	chr4	7923075	C	G	AFAP1			ATGATTTAATCCAGATATATAA	ATGATTTAATGCAGATATATAA	{'OTX1', 'Gsc', 'PITX3', 'RHOXF1', 'bcd', 'oc', 'dve', 'MOT2', 'GSC2', 'Pitx1', 'unc-30', 'GSC', 'Ptx1', 'PITX1'}	{'MOT2', 'EDT1'}	{'OTX1', 'Gsc', 'PITX3', 'RHOXF1', 'bcd', 'oc', 'dve', 'GSC2', 'Pitx1', 'unc-30', 'GSC', 'Ptx1', 'PITX1'}	{'EDT1'}	-1.46493	-3.785	-0.544883	-2.93528	2.38409
rs59892895	chr4	40995241	T	C	APBB2			GCACTGAACATGCAGTACCAAG	GCACTGAACACGCAGTACCAAG	{'PHD1', 'HLTF'}	{'NAC92', 'lin-14'}	{'PHD1', 'HLTF'}	{'NAC92', 'lin-14'}	1.62134	1.32228	1.85788	0.447254	0.050951
rs6447545	chr4	40996942	T	C	APBB2			AAAGTTACTTTTGTCTTAGCTG	AAAGTTACTTCTGTCTTAGCTG	{'DOF5.3', 'PBF', 'PHYPADRAFT_140773', 'HLTF'}	{'PBF', 'PHYPADRAFT_140773', 'DOF5.3'}	{'HLTF'}		-0.443787	0.919302	-0.762869	-0.735159	-0.49078
rs7690956	chr4	40997986	A	T	APBB2			TACCTCATTTACGTGAAAGAAC	TACCTCATTTTCGTGAAAGAAC	{'DOF5.7', 'PHYPADRAFT_140773', 'DOF5.3'}	{'DOF5.7', 'Deaf1', 'PHYPADRAFT_140773', 'DOF5.3'}		{'Deaf1'}	-0.190795	-2.53501	-0.780609	-1.11556	-0.923145
rs139090995	chr4	41000261	C	CTAAA	APBB2			GACCCTGTCTCTAAATAAATAA	GACCCTGTCTCTAAATAAATAAATAA					-3.32892	-2.28177	-2.86971	-1.83532	-1.58279
rs7683673	chr4	41003842	A	C	APBB2			CCTCCTGAGTAGCTGGAATTAC	CCTCCTGAGTCGCTGGAATTAC					1.20188	0.45356	2.34884	1.43044	0.35784
rs7689668	chr4	41003926	T	C	APBB2			TTGGCCAGGCTGGTCTTGAACT	TTGGCCAGGCCGGTCTTGAACT	{'SKN7', 'ct', 'HAP2'}	{'SKN7', 'ERF069', 'Tcfl5', 'ct', 'HAP2'}		{'Tcfl5', 'ERF069'}	3.25561	0.837334	1.47351	2.83627	3.01365
rs142193854	chr4	41006556	T	C	APBB2			CTCCACCTCCTGGGTTCAAGCG	CTCCACCTCCCGGGTTCAAGCG	{'ZNF354C', 'VDR'}	{'ZNF354C', 'Tcfl5', 'VDR'}		{'Tcfl5'}	0.690828	1.89337	1.23691	0.438239	-0.219209
rs78734472	chr4	41011181	T	A	APBB2			AATTTAATTTTATTTTTAAATT	AATTTAATTTAATTTTTAAATT	{'AHL25', 'LIN54', 'PHDP', 'PHO2', 'SUM1'}	{'AHL25', 'LIN54', 'PHDP', 'PHO2', 'SUM1'}			-0.85996	-1.95675	1.34609	-0.851274	0.145704
rs7698139	chr4	41022856	T	C	APBB2			CTGTTATTAATAGTTAAGTCAA	CTGTTATTAACAGTTAAGTCAA	{'EVX1', 'EVX2', 'WRKY48', 'lbe', 'SPT2', 'Arid3b', 'WRKY43', 'BSX', 'PHO2', 'WRKY18', 'WRKY8', 'WRKY40'}	{'ara', 'EVX1', 'EVX2', 'mirr', 'WRKY48', 'lbe', 'WRKY43', 'caup', 'BSX', 'PHO2', 'WRKY18', 'WRKY8', 'WRKY40'}	{'SPT2', 'Arid3b'}	{'ara', 'mirr', 'caup'}	2.3594	0.590169	0.756384	0.69046	-0.534635
rs73809442	chr4	41025082	C	T	APBB2			GATGTTAATCCGCTGGGTCTGA	GATGTTAATCTGCTGGGTCTGA	{'OTX1', 'Gsc', 'PITX3', 'RHOXF1', 'bcd', 'oc', 'dve', 'GSC2', 'Pitx1', 'unc-30', 'GSC', 'Ptx1', 'PITX1'}		{'OTX1', 'Gsc', 'PITX3', 'RHOXF1', 'bcd', 'oc', 'dve', 'GSC2', 'Pitx1', 'unc-30', 'GSC', 'Ptx1', 'PITX1'}		-1.31088	-1.34638	-0.038475	-0.997198	-0.805131
rs11275871	chr4	41027697	A	ATGTACCAAGAGCCTACTATG	APBB2			TTCATTAAATATGTACCAAGAG	TTCATTAAATATGTACCAAGAGCCTACTATGTGTACCAAGAG	{'NKX6-2', 'HOXC4', 'Arid3a', 'C15', 'HOXB3', 'HOXD4', 'NKX6-1', 'BSX', 'GSX1'}	{'NKX6-2', 'HOXC4', 'Arid3a', 'C15', 'HOXB3', 'HOXD4', 'NKX6-1', 'BSX', 'GSX1'}			-12.4287	-9.39869	-16.778	-7.12199	-11.7468
rs60809664	chr4	41037269	G	A	APBB2			TAAAATGCACGCTGATTGTGAA	TAAAATGCACACTGATTGTGAA					-1.84615	-2.03202	-2.21537	-1.54539	-1.16273
rs57898176	chr4	41038946	G	C	APBB2			ACTGAAAGAGGTATGTGTTGTA	ACTGAAAGAGCTATGTGTTGTA	{'DOF5.7', 'PHYPADRAFT_140773', 'DOF5.3'}	{'DOF5.7', 'PHYPADRAFT_140773', 'DOF5.3'}			3.1142	1.28512	2.88238	-0.225347	2.41363
rs150395998	chr4	41041048	T	A	APBB2			ACCCGGCTGATTTTTTGTATTT	ACCCGGCTGAATTTTTGTATTT	{'Tcfl5'}	{'Tcfl5'}			1.24726	0.537534	-0.478914	-0.614593	0.25347
rs73809454	chr4	41042717	T	A	APBB2			ATCAAACACATGAAAGAACACT	ATCAAACACAAGAAAGAACACT	{'ara', 'mirr', 'PHYPADRAFT_140773', 'MXI1', 'Arid3a', 'DOF5.7', 'lin-14', 'DOF5.3', 'HLTF'}	{'ara', 'mirr', 'PHYPADRAFT_140773', 'NAC078', 'Arid3a', 'DOF5.7', 'lin-14', 'DOF5.3'}	{'MXI1', 'HLTF'}	{'NAC078'}	-0.497879	-0.679639	-1.13729	0.095095	-2.13627
rs1983151	chr4	41043490	T	C	APBB2			AGGCAGTATGTATAGTGTCATT	AGGCAGTATGCATAGTGTCATT	{'Pax2'}	{'vvl', 'unc-86', 'Pax2'}		{'vvl', 'unc-86'}	0.969705	0.341316	0.384851	0.690723	0.871154
rs147869774	chr4	53154832	TGA	T	SCFD2			CTGGCTGTGCTGAGAGAGAGAGAT	CTGGCTGTGCTGAGAGAGAGAT					0.843086	-0.307703	0.520139	-0.081359	0.248523
rs10517281	chr4	53161428	A	G	SCFD2	TRUE	Cone, OFF.cone.bipolar	AAGCTTACAGAATTCATCAAAT	AAGCTTACAGGATTCATCAAAT	{'Arid3a'}	{'Arid3a'}			0.161779	2.15219	-0.019396	3.52802	-0.382986
rs13149209	chr4	88829517	T	C	FAM13A			ATGGTATTTATAAATTGTAAGG	ATGGTATTTACAAATTGTAAGG	{'H2.0'}		{'H2.0'}		0.064302	0.7584	-2.18425	-0.431129	-1.93774
rs57400569	chr4	88831125	G	A	FAM13A			CCACAGTTTTGCCAGATGGACT	CCACAGTTTTACCAGATGGACT	{'HAND2', 'NEUROG2(var.2)'}	{'HAND2', 'NEUROG2(var.2)'}			-0.727189	0.971994	-1.47217	-0.311243	0.370679
rs4425336	chr4	88832074	A	G	FAM13A			GAACTCAGAAATAACATTGCAC	GAACTCAGAAGTAACATTGCAC	{'ara', 'mirr', 'lbe', 'caup', 'HLTF'}	{'ara', 'mirr', 'lbe', 'caup', 'HLTF'}			-0.600899	1.14514	-0.451111	0.731963	0.969857
rs17527016	chr4	111042563	C	T	MIR297			CCTAGAAAGACAAAACGTCCAA	CCTAGAAAGATAAAACGTCCAA	{'DOF5.3', 'DOF5.7', 'PHYPADRAFT_140773', 'DOF5.6'}	{'GLN3', 'PHYPADRAFT_140773', 'DOF5.7', 'DOF5.3', 'DOF5.6'}		{'GLN3'}	-0.835777	1.94563	-1.93771	0.953651	0.913977
rs31916	chr5	14814774	A	G	ANKH			TCCATCTTCTATCTGAGGAGGG	TCCATCTTCTGTCTGAGGAGGG					2.63902	1.08439	3.01195	1.63483	3.19461
rs368503	chr5	14820308	A	G	ANKH			AAATTGTCCTAAAGTGCTAATA	AAATTGTCCTGAAGTGCTAATA	{'PBF', 'lbe', 'Dof3', 'DOF1.8', 'PHYPADRAFT_140773', 'PHYPADRAFT_153324', 'DOF2.4', 'PHYPADRAFT_38837', 'DOF5.3', 'DOF5.6'}	{'lbe'}	{'PBF', 'Dof3', 'DOF1.8', 'PHYPADRAFT_140773', 'PHYPADRAFT_153324', 'DOF2.4', 'PHYPADRAFT_38837', 'DOF5.3', 'DOF5.6'}		0.810029	0.809725	1.38106	2.04117	0.674412
rs31918	chr5	14820818	C	T	ANKH	TRUE	OFF.cone.bipolar, Rod	GTTATTACAGCCAGGTGCAGTG	GTTATTACAGTCAGGTGCAGTG	{'PHO2', 'EVX2', 'EVX1', 'BSX'}	{'PHO2', 'EVX2', 'EVX1', 'BSX'}			2.00033	1.33683	0.808939	-0.794983	1.44117
rs398961	chr5	14824063	T	G	ANKH	TRUE	Cone	AGCCCTCAGATAGCTGTGACTG	AGCCCTCAGAGAGCTGTGACTG	{'CRZ1'}	{'CRZ1'}			1.8689	0.013228	2.50182	0.267481	0.529222
rs4702056	chr5	14825480	T	C	ANKH			GCCTCCCGAGTAGCTGAGACTA	GCCTCCCGAGCAGCTGAGACTA		{'Myog', 'BHLHE22(var.2)', 'BHLHA15(var.2)'}		{'Myog', 'BHLHE22(var.2)', 'BHLHA15(var.2)'}	1.85265	3.57169	3.05295	3.34961	4.87467
rs76325372	chr5	14837223	A	C	ANKH			GGACTTCATGACTAAAAAACAA	GGACTTCATGCCTAAAAAACAA	{'ara', 'mirr', 'DOF5.7', 'MAFG::NFE2L1', 'fkh-9'}	{'ara', 'DOF5.7', 'mirr', 'fkh-9'}	{'MAFG::NFE2L1'}		-0.706647	0.048652	-1.2695	0.115407	-0.347143
rs7715323	chr5	14839544	T	C	ANKH			TTCCTTTCTTTCGTCTTCAGTA	TTCCTTTCTTCCGTCTTCAGTA	{'Deaf1', 'HLTF'}	{'HLTF'}	{'Deaf1'}		-0.523655	1.99844	-1.24105	0.56826	-1.17692
rs17318936	chr5	14840291	T	C	ANKH			GTATTCAAGATATAGTTTAAAG	GTATTCAAGACATAGTTTAAAG	{'vvl', 'DOF1.8', 'PHYPADRAFT_140773', 'PHYPADRAFT_153324', 'DOF2.4', 'PHYPADRAFT_38837', 'MOT2', 'DOF5.3', 'DOF5.6'}	{'vvl', 'DOF1.8', 'PHYPADRAFT_140773', 'PHYPADRAFT_153324', 'DOF2.4', 'PHYPADRAFT_38837', 'DOF5.3', 'YAP5', 'DOF5.6'}	{'MOT2'}	{'YAP5'}	1.37271	-0.207785	1.77302	0.401318	-1.21159
rs61394862	chr5	14850985	C	T	ANKH	TRUE	OFF.cone.bipolar	CAGGCAAAGGCGTGGTGATGTT	CAGGCAAAGGTGTGGTGATGTT	{'DOF5.7', 'MOT3', 'PHYPADRAFT_140773', 'DOF5.3'}	{'DOF5.7', 'MOT3', 'PHYPADRAFT_140773', 'DOF5.3'}			-4.30456	-3.81317	-3.49752	-2.47327	-4.15737
rs4569871	chr5	14857614	C	T	ANKH			GTGGAGATCGCGCCACTGCACT	GTGGAGATCGTGCCACTGCACT	{'RSC3', 'E2FA'}		{'RSC3', 'E2FA'}		-2.14819	-1.76001	-1.04882	-1.22287	-3.16547
rs61275591	chr5	56479729	G	A	LINC01948	TRUE	Astrocyte, Muller.glia, Cone, Retinal.ganglion.cell, GABA.amacrine, Horizontal, Rod, Rod.bipolar, OFF.cone.bipolar, ON.cone.bipolar	CTCAGCAGGCGGAACGAAGCTA	CTCAGCAGGCAGAACGAAGCTA	{'Zic1::Zic2', 'DOF5.3', 'HAL9'}	{'Zic1::Zic2', 'MOT3', 'DOF5.3'}	{'HAL9'}	{'MOT3'}	-1.36888	-3.87991	-1.61027	-1.93273	-0.663717
rs112142644	chr5	56487851	G	A	LINC01948			GTGTGAGCTCGGCGTGCCCTGC	GTGTGAGCTCAGCGTGCCCTGC					1.06304	0.319893	3.47245	1.26027	0.58644
rs116640068	chr5	56487867	G	A	LINC01948			CCCTGCACTCGGGGCAGCCAGC	CCCTGCACTCAGGGCAGCCAGC	{'ACE2', 'RDS2', 'PHD1'}	{'ACE2', 'PHD1'}	{'RDS2'}		0.681558	1.40021	1.01495	1.6701	1.24248
rs76051791	chr5	56487888	C	A	LINC01948			CTGGCGCCACCGGCTCGGGCAG	CTGGCGCCACAGGCTCGGGCAG	{'Tcfl5', 'E2FA', 'brk'}	{'MET32', 'E2FA', 'brk'}	{'Tcfl5'}	{'MET32'}	-1.52508	-2.59851	-0.78289	-2.80486	-3.10809
rs16885547	chr5	56493389	G	A	LINC01948			GGCAACAGTCGGACCAGGCTTT	GGCAACAGTCAGACCAGGCTTT					0.297787	-0.082582	0.666084	0.291813	1.6991
rs4703853	chr5	72393844	C	G	PTCD2	TRUE	Cone	TTGTTAGATACATGATTTGCAA	TTGTTAGATAGATGATTTGCAA	{'HLTF'}		{'HLTF'}		-0.795352	-0.312058	0.808229	0.2418	-0.267033
rs4703855	chr5	72398072	C	T	PTCD2			AAAATCGGCACCTTACATAAGA	AAAATCGGCATCTTACATAAGA					-0.591355	0.746539	0.408018	0.181164	2.02327
rs255303	chr5	173161024	G	T	BNIP1			TGGACAAAAGGAGAAAGCATGG	TGGACAAAAGTAGAAAGCATGG	{'PBF', 'Dof3', 'DOF1.8', 'DOF5.6', 'PHYPADRAFT_140773', 'DOF5.7', 'blmp-1', 'DOF2.4', 'PHYPADRAFT_153324', 'PHYPADRAFT_38837', 'DOF5.3', 'YAP5', 'MNB1A', 'Dof2'}	{'PBF', 'Dof3', 'DOF1.8', 'DOF5.6', 'PHYPADRAFT_140773', 'DOF5.7', 'PHYPADRAFT_153324', 'DOF2.4', 'PHYPADRAFT_38837', 'DOF5.3', 'YAP5', 'MNB1A', 'Dof2'}	{'blmp-1'}		0.667183	-0.170663	-0.170936	0.640917	-0.8311
rs17135234	chr6	593109	A	C	EXOC2			TGATAAAACTATTAAAAACAGC	TGATAAAACTCTTAAAAACAGC	{'ara', 'GLN3', 'EVX1', 'mirr', 'Arid3a', 'elt-6', 'DOF5.7', 'BSX', 'Optix', 'EVX2'}	{'ara', 'GLN3', 'mirr', 'elt-6', 'DOF5.7', 'Optix'}	{'BSX', 'EVX2', 'EVX1', 'Arid3a'}		1.58082	1.64418	-0.511103	-0.092186	0.26186
rs3823130	chr6	594012	C	T	EXOC2	TRUE	Horizontal, Cone	ACTCAGGCTGCCCAGAGGTGGC	ACTCAGGCTGTCCAGAGGTGGC	{'THAP1'}		{'THAP1'}		1.69338	1.82261	-1.35123	0.18395	-0.591569
rs4335022	chr6	596417	G	A	EXOC2			ACCCAGGCTCGAGTGCAGTGGT	ACCCAGGCTCAAGTGCAGTGGT	{'tin'}	{'tin'}			1.4892	2.28647	2.49681	0.554838	2.08913
rs72835956	chr6	597164	T	C	EXOC2			AATTCACCTCTCTTAATATCAC	AATTCACCTCCCTTAATATCAC	{'PHO2', 'lbe'}	{'PHO2', 'lbe'}			1.23828	1.10077	1.78455	0.444496	0.24659
rs113985657	chr6	597203	C	T	EXOC2			AAGACAGAGTCTCACTCTGTTG	AAGACAGAGTTTCACTCTGTTG	{'AT3G46070'}	{'AT3G46070'}			1.71316	-0.164219	2.58385	-0.603414	0.618853
rs17135357	chr6	602983	A	C	EXOC2			TAGTCCTGTAATTCTGATGGTG	TAGTCCTGTACTTCTGATGGTG		{'SPL9'}		{'SPL9'}	-2.16428	-3.02133	-3.31298	-1.12703	0.244466
rs57111852	chr6	606263	G	A	EXOC2			ACTGAGGCCCGTCGTGGAGTTG	ACTGAGGCCCATCGTGGAGTTG					-1.02919	-1.78858	-1.03563	-2.6239	-1.80976
rs998777	chr6	610431	T	C	EXOC2			AACAGTTGAATTGAAAAAGAAA	AACAGTTGAACTGAAAAAGAAA	{'AZF1', 'DOF1.8', 'PHYPADRAFT_140773', 'PHYPADRAFT_153324', 'DOF5.7', 'DOF2.4', 'PHYPADRAFT_38837', 'DOF5.3', 'DOF5.6'}	{'AZF1', 'DOF1.8', 'PHYPADRAFT_140773', 'PHYPADRAFT_153324', 'DOF5.7', 'DOF2.4', 'PHYPADRAFT_38837', 'DOF5.3', 'ct', 'DOF5.6'}		{'ct'}	2.25143	1.66703	2.10069	0.520376	1.63721
rs3834308	chr6	612801	C	CT	EXOC2			GTAATTTAGTCTGTTTCGGCTT	GTAATTTAGTCTTGTTTCGGCTT	{'PRDM4', 'Deaf1'}	{'Deaf1', 'HMG-1'}	{'PRDM4'}	{'HMG-1'}	-1.76621	-1.59575	0.523104	0.203046	0.258718
rs55698539	chr6	613930	C	T	EXOC2			AAAAATCCTGCCACATGTAGCA	AAAAATCCTGTCACATGTAGCA	{'DOF5.7', 'MXI1', 'HLTF'}	{'DOF5.7', 'MXI1', 'HLTF'}			-1.31037	2.26654	1.32671	2.1581	4.5698
rs17135679	chr6	614787	T	C	EXOC2			TATCAAATAGTGGACCCTGAAG	TATCAAATAGCGGACCCTGAAG	{'Arid3a'}	{'Arid3a'}			3.61167	3.34941	1.03778	0.545641	1.86622
rs57440245	chr6	616855	G	C	EXOC2			CAATTCTCCAGCCTCAGCCTCC	CAATTCTCCACCCTCAGCCTCC	{'ACE2'}	{'ZNF354C'}	{'ACE2'}	{'ZNF354C'}	0.252389	-0.545629	-0.801689	0.724241	-0.866638
rs2294667	chr6	617523	A	T	EXOC2	TRUE	GABA.amacrine, AII.amacrine, OFF.cone.bipolar, Horizontal, Cone, Rod.bipolar, ON.cone.bipolar	AAAGCCTCAGAGATAAATTTTT	AAAGCCTCAGTGATAAATTTTT	{'GLN3', 'PBF', 'Dof3', 'PHYPADRAFT_140773', 'AHL12', 'DOF5.3', 'SUM1', 'MNB1A', 'Dof2'}	{'GLN3', 'PBF', 'Dof3', 'PHYPADRAFT_140773', 'elt-6', 'AHL12', 'Optix', 'DOF5.3', 'SUM1', 'MNB1A', 'Dof2'}		{'elt-6', 'Optix'}	0.3713	-1.87889	1.14434	-2.1184	0.333336
rs55771940	chr6	626835	C	T	EXOC2			TCAAGTGATCCGCCCGCCTCGG	TCAAGTGATCTGCCCGCCTCGG	{'GATA8', 'CRZ1', 'GATA15', 'RHOXF1'}	{'GATA8', 'GATA15'}	{'CRZ1', 'RHOXF1'}		-0.366393	-1.30223	-0.136763	-0.885285	1.26795
rs2073006	chr6	637465	C	T	EXOC2			CAAATCTCAGCCCTGGGAAACC	CAAATCTCAGTCCTGGGAAACC	{'ARR1', 'Gfi1b', 'CRZ1', 'che-1', 'RBPJ'}	{'che-1', 'RBPJ', 'ARR1'}	{'Gfi1b', 'CRZ1'}		-0.920527	1.26128	-0.18255	-0.885734	-0.890744
rs72835984	chr6	642017	C	T	EXOC2			CAGCTAGACCCGTCCACACTGC	CAGCTAGACCTGTCCACACTGC					-0.880055	1.18849	-1.92537	-0.847261	-1.20343
rs72835985	chr6	643694	T	C	EXOC2			ATGACAGAAATAGGAAAAAAAT	ATGACAGAAACAGGAAAAAAAT	{'MEIS1', 'MEIS3', 'hth', 'achi', 'DOF5.7', 'MAFG::NFE2L1', 'vis'}	{'ara', 'MEIS1', 'MEIS3', 'mirr', 'IKZF1', 'hth', 'achi', 'DOF5.7', 'MAFG::NFE2L1', 'vis'}		{'ara', 'mirr', 'IKZF1'}	2.7188	-0.153052	1.89159	-0.050355	0.933698
rs2317961	chr6	1532881	A	G	FOXCUT			TTCAAATGACAATAGTTTACCT	TTCAAATGACGATAGTTTACCT	{'vis', 'MAFG::NFE2L1', 'MEIS1'}	{'MAFG::NFE2L1'}	{'vis', 'MEIS1'}		0.52448	1.51469	0.817583	1.95865	0.531752
rs2816294	chr6	1538546	A	G	FOXCUT			ATCACCCTGCAGGCACTGGTTC	ATCACCCTGCGGGCACTGGTTC	{'SOK2', 'MOT3', 'PHD1'}		{'SOK2', 'MOT3', 'PHD1'}		2.0315	0.978747	2.01843	0.329986	-0.200837
rs7739648	chr6	1540248	A	G	FOXCUT			AATTACGTGCATTAGGCCGGGT	AATTACGTGCGTTAGGCCGGGT	{'SKN7', 'ERF069', 'BSX', 'YAP3', 'Tcfl5', 'HIF1A'}	{'SKN7', 'ERF069', 'YAP3', 'HIF1A', 'Tcfl5', 'MYB24'}	{'BSX'}	{'MYB24'}	0.724878	-0.193297	1.05507	-1.4469	-2.06297
rs2745572	chr6	1548134	A	G	FOXCUT			AAACCATTTAATATCCTGAAAT	AAACCATTTAGTATCCTGAAAT	{'PHO2', 'lbe', 'HLTF'}	{'HLTF'}	{'PHO2', 'lbe'}		-0.047124	-0.937244	-0.8446	-2.86271	0.252589
rs3800136	chr6	1921614	T	G	GMDS			GAAAATGGTTTTTTGCTTAATC	GAAAATGGTTGTTTGCTTAATC					1.38554	1.26432	3.2294	2.11386	0.182797
rs10900914	chr6	1921741	T	A	GMDS			TTCTTAAATGTTTGGTTTGTTA	TTCTTAAATGATTGGTTTGTTA	{'Barhl1', 'C15', 'HAP2', 'B-H1', 'BARHL2'}	{'ATHB-12', 'Barhl1', 'C15', 'HAP2', 'B-H1', 'BARHL2'}		{'ATHB-12'}	0.137788	2.67505	2.92092	3.72924	3.42509
rs11969985	chr6	1922673	G	A	GMDS			AGAGAGAAACGTGGTTTGACTG	AGAGAGAAACATGGTTTGACTG	{'DOF5.3', 'ARNT::HIF1A', 'DOF5.6'}	{'ara', 'mirr', 'YAP5', 'HLTF'}	{'DOF5.3', 'ARNT::HIF1A', 'DOF5.6'}	{'ara', 'mirr', 'YAP5', 'HLTF'}	-2.17207	-1.05877	-1.22933	-0.276412	-2.15363
rs5873821	chr6	1924986	A	AC	GMDS			TGCTATCTATACCCCATAAAAT	TGCTATCTATACCCCCATAAAAT	{'cre-1'}	{'cre-1'}			-1.279	-1.07491	-0.903039	-1.44376	0.178502
rs12530211	chr6	1925649	T	G	GMDS			TAAAAAAGTGTCAGTCACTTCA	TAAAAAAGTGGCAGTCACTTCA	{'PBF', 'Dof3', 'DOF1.8', 'DOF5.6', 'PHYPADRAFT_140773', 'DOF5.7', 'PHYPADRAFT_153324', 'DOF2.4', 'PHYPADRAFT_38837', 'CDF3', 'CDF2', 'DOF2.5', 'DOF5.3', 'NKX2-8', 'Pax2'}	{'AT1G47655', 'PBF', 'Dof3', 'DOF1.8', 'DOF5.6', 'PHYPADRAFT_140773', 'DOF5.7', 'PHYPADRAFT_153324', 'DOF2.4', 'PHYPADRAFT_38837', 'CDF3', 'CDF2', 'DOF2.5', 'DOF5.3', 'NKX2-8', 'Pax2'}		{'AT1G47655'}	1.62116	-0.108398	-0.199991	0.154493	-1.93577
rs12664587	chr6	1948469	A	T	GMDS			AGGACCATTAAAAAAATACATG	AGGACCATTATAAAAATACATG	{'NKX6-2', 'BARX1', 'Arid3a', 'HOXB3', 'DOF5.7', 'BSX', 'HLTF', 'GSX1'}	{'BARX1', 'HOXB3', 'DOF5.7', 'BSX', 'br(var.4)', 'HLTF', 'GSX1'}	{'NKX6-2', 'Arid3a'}	{'br(var.4)'}	-1.09458	-0.22932	-0.92904	0.316182	-1.43998
rs7759192	chr6	1954274	G	A	GMDS			ACTGAAAACCGTTAATGACCAT	ACTGAAAACCATTAATGACCAT	{'NR1H4', 'CG18599', 'HOXB6', 'E5', 'zen2', 'lab', 'Scr', 'C15', 'zen', 'btn', 'ems', 'lbl', 'ftz', 'H2.0', 'MYB77', 'pb', 'Dbx', 'Dfd', 'ind', 'MAFG::NFE2L1', 'eve', 'abd-A', 'bsh', 'OVOL2', 'MYB52', 'Antp'}	{'NR1H4', 'BARX1', 'CG18599', 'HOXB3', 'HOXB6', 'E5', 'zen2', 'GSX1', 'lab', 'Scr', 'C15', 'zen', 'btn', 'ems', 'HLTF', 'lbl', 'ftz', 'H2.0', 'NKX6-2', 'pb', 'Dbx', 'Dfd', 'ind', 'MAFG::NFE2L1', 'eve', 'abd-A', 'bsh', 'BSX', 'Antp', 'BARX2'}	{'MYB77', 'MYB52', 'OVOL2'}	{'NKX6-2', 'BARX1', 'HOXB3', 'BSX', 'HLTF', 'GSX1', 'BARX2'}	-1.49031	-1.06895	1.83945	-1.34806	0.404573
rs7759496	chr6	1954504	G	A	GMDS			TTTCAGAATTGGAGTCAATCTC	TTTCAGAATTAGAGTCAATCTC	{'ARR1', 'WRKY48', 'WRKY43', 'WRKY18', 'WRKY8', 'WRKY40'}	{'ARR1', 'WRKY48', 'WRKY43', 'WRKY18', 'WRKY8', 'WRKY40'}			0.996797	2.63537	0.359698	1.99689	0.434153
rs62391632	chr6	1957768	G	T	GMDS			TATTTTAAATGAAGACGTGTTA	TATTTTAAATTAAGACGTGTTA	{'Barhl1', 'C15', 'LIN54', 'ARNT::HIF1A', 'B-H1', 'BARHL2'}	{'LIN54', 'ARNT::HIF1A'}	{'Barhl1', 'C15', 'B-H1', 'BARHL2'}		-0.126958	1.33051	-0.410083	1.7398	-1.37874
rs6916130	chr6	1963736	G	A	GMDS			AAGGCCTTGGGAGAGCGGGTGT	AAGGCCTTGGAAGAGCGGGTGT	{'Macho-1', 'HLTF'}	{'Macho-1', 'HLTF'}			1.76618	0.475978	0.160633	2.26832	2.09918
rs12528819	chr6	1967012	C	T	GMDS			CACTTATCCCCCACTACGACGA	CACTTATCCCTCACTACGACGA	{'MIG2', 'YGR067C', 'ADR1', 'YPR022C', 'cre-1', 'TDA9', 'MIG3', 'MIG1'}		{'MIG2', 'YGR067C', 'ADR1', 'YPR022C', 'cre-1', 'TDA9', 'MIG3', 'MIG1'}		2.4177	2.29147	0.840808	1.36037	1.12371
rs17134557	chr6	1975125	T	C	GMDS			ATCATTTTCATAGTGAAAAATC	ATCATTTTCACAGTGAAAAATC	{'DOF5.7'}	{'DOF5.7'}			0.697394	0.630009	1.58463	0.452331	3.02721
rs56031192	chr6	1979974	T	A	GMDS			AGATTTAAGATCCTTTTCAGAC	AGATTTAAGAACCTTTTCAGAC	{'ARR10', 'HLTF'}	{'SPT2', 'OPI1', 'HLTF'}	{'ARR10'}	{'SPT2', 'OPI1'}	-0.286734	-0.248563	1.14832	-0.659961	-1.30963
rs6914444	chr6	1983206	T	C	GMDS			ATTCCTTCCTTACACCATATAC	ATTCCTTCCTCACACCATATAC	{'MOT2'}	{'MOT2'}			1.62763	-0.79	0.196468	-0.215801	1.63607
rs9392348	chr6	1989370	G	A	GMDS			AGGCTGGTATGTGGTCAAGGTC	AGGCTGGTATATGGTCAAGGTC	{'WRKY48', 'WRKY18', 'WRKY43', 'WRKY8'}	{'WRKY48', 'WRKY18', 'WRKY43', 'WRKY8'}			-1.06618	1.23323	-1.10225	0.711265	0.194466
rs202033146	chr6	1998873	C	CTTT	GMDS			TAAAGGAAAACTGTTTTTTTTA	TAAAGGAAAACTTTTGTTTTTTTTA	{'DOF1.8', 'PHYPADRAFT_140773', 'PHYPADRAFT_153324', 'DOF5.7', 'DOF2.4', 'PHYPADRAFT_38837', 'DOF5.3', 'DOF5.6'}	{'DOF1.8', 'PHYPADRAFT_140773', 'PHYPADRAFT_153324', 'DOF5.7', 'DOF2.4', 'PHYPADRAFT_38837', 'SOX15', 'DOF5.3', 'HLTF', 'DOF5.6'}		{'SOX15', 'HLTF'}	-2.52546	-2.99262	-0.180535	-1.69535	-5.20121
rs77481139	chr6	1998875	G	T	GMDS			AAGGAAAACTGTTTTTTTTAAA	AAGGAAAACTTTTTTTTTTAAA		{'HLTF'}		{'HLTF'}	-0.458047	0.126209	0.647671	0.02084	-2.25944
rs433295	chr6	5475252	A	G	FARS2			GACAGTTCTCAAAAAGAGTTGG	GACAGTTCTCGAAAAGAGTTGG	{'DOF1.8', 'PHYPADRAFT_140773', 'PHYPADRAFT_153324', 'DOF5.7', 'DOF2.4', 'PHYPADRAFT_38837', 'DOF5.3', 'DOF5.6'}	{'DOF1.8', 'PHYPADRAFT_140773', 'PHYPADRAFT_153324', 'DOF5.7', 'DOF2.4', 'PHYPADRAFT_38837', 'DOF5.3', 'DOF5.6'}			0.490036	0.951181	2.42411	-0.527538	2.12572
rs169248	chr6	5475835	G	A	FARS2			TCCCCTCTCTGTGTCCCAGTCT	TCCCCTCTCTATGTCCCAGTCT	{'TDA9', 'YGR067C'}	{'TDA9', 'YGR067C'}			-0.081667	0.155345	-2.1167	-0.403077	1.04823
rs200213	chr6	5475868	T	C	FARS2			CTGTCATGGATGCCGGTCGTTG	CTGTCATGGACGCCGGTCGTTG	{'Tcfl5', 'ERF069', 'Pax2'}	{'Foxn1', 'Tcfl5', 'ERF069', 'Pax2'}		{'Foxn1'}	0.211752	0.06393	-0.062327	-0.317308	0.435074
rs407238	chr6	29839124	C	G	HLA-G			AGTGAGAGAGCATCTTCCCCAC	AGTGAGAGAGGATCTTCCCCAC	{'MIG2', 'YGR067C', 'ADR1', 'YPR022C', 'cre-1', 'MIG3', 'MIG1'}	{'MIG2', 'YGR067C', 'ADR1', 'YPR022C', 'cre-1', 'MIG3', 'MIG1'}			1.45521	0.257451	1.15411	0.708483	-1.36469
rs7738559	chr6	36580791	C	T	SRSF3			TGTGCCACCACGACCGGCTACT	TGTGCCACCATGACCGGCTACT	{'Tcfl5'}	{'Tcfl5', 'MAFG::NFE2L1', 'HLTF'}		{'MAFG::NFE2L1', 'HLTF'}	-0.992918	-0.276156	-1.35539	-0.072854	0.208576
rs7738561	chr6	36580795	C	T	SRSF3			CCACCACGACCGGCTACTTTTG	CCACCACGACTGGCTACTTTTG	{'Tcfl5', 'HLTF'}	{'HLTF'}	{'Tcfl5'}		-0.371317	-0.533633	-0.72826	-0.184032	0.174707
rs9357217	chr6	36581743	G	A	SRSF3			AAAGGCTGAGGCAGGAGGATTG	AAAGGCTGAGACAGGAGGATTG	{'DOF5.7', 'PHYPADRAFT_140773', 'DOF5.3'}	{'DOF5.7', 'ARF2', 'PHYPADRAFT_140773', 'DOF5.3'}		{'ARF2'}	1.51868	4.19148	0.318041	3.87448	3.03892
rs9366907	chr6	36581777	G	C	SRSF3			AGTTCAAGACGACCTTGGGCAA	AGTTCAAGACCACCTTGGGCAA	{'HLTF'}	{'HLTF'}			-3.34394	-1.38647	-1.31038	-2.77037	-1.67455
rs9380577	chr6	36581931	G	A	SRSF3			CCGTGATTATGCCACTGCATTC	CCGTGATTATACCACTGCATTC					-1.10357	-0.718465	-2.4243	1.49426	0.470921
rs9368938	chr6	36581975	A	G	SRSF3			TCCTGTCTCCAAAAAGGAAAAA	TCCTGTCTCCGAAAAGGAAAAA	{'DOF1.8', 'PHYPADRAFT_140773', 'PHYPADRAFT_153324', 'DOF5.7', 'blmp-1', 'DOF2.4', 'PHYPADRAFT_38837', 'AT3G52440', 'DOF5.3', 'OBP4', 'DAG2', 'DOF5.6'}	{'DOF1.8', 'PHYPADRAFT_140773', 'PHYPADRAFT_153324', 'DOF5.7', 'blmp-1', 'DOF2.4', 'PHYPADRAFT_38837', 'DOF5.3', 'DOF5.6'}	{'OBP4', 'AT3G52440', 'DAG2'}		2.24172	2.2774	0.431052	1.51616	2.76928
rs34264759	chr6	36582028	G	GA	SRSF3			CAGAAAACAGGAAAAAAAAATT	CAGAAAACAGGAAAAAAAAAATT	{'ara', 'mirr', 'IKZF1', 'DOF5.7', 'hb', 'AHL12', 'ZNF384'}	{'ara', 'mirr', 'IKZF1', 'DOF5.7', 'hb', 'AHL12', 'ZNF384'}			-0.698102	-0.101682	-0.705144	-0.615943	-0.534631
rs9357218	chr6	36582081	G	A	SRSF3			TTAAACTTTCGTACTTTTTTCT	TTAAACTTTCATACTTTTTTCT	{'ct', 'Deaf1', 'SPL8', 'HLTF'}	{'ct', 'HLTF'}	{'SPL8', 'Deaf1'}		-1.62844	-1.28384	-1.49822	-0.688524	-0.947628
rs144046930	chr6	36582503	A	AAG	SRSF3			TCTGTCTCAAAAAAAAAGAAGA	TCTGTCTCAAAAGAAAAAAGAAGA	{'DOF1.8', 'PHYPADRAFT_140773', 'PHYPADRAFT_153324', 'DOF5.7', 'hb', 'DOF2.4', 'PHYPADRAFT_38837', 'DOF5.3', 'ZNF384', 'DOF5.6'}	{'DOF1.8', 'PHYPADRAFT_140773', 'PHYPADRAFT_153324', 'DOF5.7', 'DOF2.4', 'PHYPADRAFT_38837', 'DOF5.3', 'DOF5.6'}	{'ZNF384', 'hb'}		-4.39337	-0.09029	-4.11888	-1.98958	1.50828
rs9380578	chr6	36582510	G	A	SRSF3			CAAAAAAAAAGAAGAGCTCTGA	CAAAAAAAAAAAAGAGCTCTGA	{'DOF1.8', 'PHYPADRAFT_140773', 'PHYPADRAFT_153324', 'DOF5.7', 'hb', 'DOF2.4', 'PHYPADRAFT_38837', 'DOF5.3', 'ZNF384', 'DOF5.6'}	{'DOF1.8', 'PHYPADRAFT_140773', 'PHYPADRAFT_153324', 'DOF5.7', 'hb', 'DOF2.4', 'PHYPADRAFT_38837', 'DOF5.3', 'ZNF384', 'DOF5.6'}			3.26166	1.69609	3.47652	1.94964	2.21423
rs9394359	chr6	36582563	A	G	SRSF3			GGTGGCTCACACCTGTAATCCC	GGTGGCTCACGCCTGTAATCCC	{'OTX1', 'Gsc', 'PITX3', 'ZEB1', 'RHOXF1', 'bcd', 'oc', 'PITX2', 'FIGLA', 'dve', 'Rbpjl', 'GSC2', 'Pitx1', 'unc-30', 'Ptf1a(var.3)', 'PITX1'}	{'OTX1', 'Gsc', 'PITX3', 'RHOXF1', 'bcd', 'oc', 'PITX2', 'dve', 'GSC2', 'Pitx1', 'unc-30', 'PITX1'}	{'Rbpjl', 'ZEB1', 'FIGLA', 'Ptf1a(var.3)'}		5.93035	3.73536	6.13883	1.45495	2.03551
rs9394360	chr6	36582593	A	G	SRSF3			CGGAGGCCAAAGCAGGTGGATC	CGGAGGCCAAGGCAGGTGGATC	{'SKN7', 'PBF', 'Dof3', 'PHYPADRAFT_140773', 'SNAI1', 'HAL9', 'DOF5.3', 'MNB1A', 'Dof2'}	{'SKN7', 'SNAI1', 'MOT3', 'HAL9'}	{'PHYPADRAFT_140773', 'PBF', 'Dof3', 'DOF5.3', 'MNB1A', 'Dof2'}	{'MOT3'}	-1.65951	-4.59983	-0.526434	-2.08542	-1.49318
rs9366908	chr6	36582711	G	A	SRSF3			ATGTGGTGGCGCGAGCCTGTAT	ATGTGGTGGCACGAGCCTGTAT	{'RPN4'}		{'RPN4'}		0.125973	-1.77105	-0.844929	-1.42952	-3.1611
rs9349001	chr6	36582904	C	T	SRSF3			TCCTTACATACGTAAATCCTCT	TCCTTACATATGTAAATCCTCT	{'YPR013C', 'YPR015C'}	{'YPR013C'}	{'YPR015C'}		-2.32222	-0.83148	-3.59851	0.032313	-0.613463
rs9394361	chr6	36583593	A	C	SRSF3	TRUE	Retinal.ganglion.cell, Muller.glia	AACAGGGAGCAGAGGTGCAATC	AACAGGGAGCCGAGGTGCAATC		{'ERF069'}		{'ERF069'}	-0.426967	1.35225	1.8096	-0.420496	2.08899
rs9380580	chr6	36583619	T	C	SRSF3	TRUE	Retinal.ganglion.cell, Muller.glia	TGGGTCCTTGTGTCAGTCTCTG	TGGGTCCTTGCGTCAGTCTCTG	{'HLTF'}	{'HLTF'}			0.213537	1.32161	1.83288	1.16359	-0.13177
rs79156838	chr6	36583704	A	G	SRSF3	TRUE	Retinal.ganglion.cell, Muller.glia	TCATCTACTCATTTTTTTTTTT	TCATCTACTCGTTTTTTTTTTT					2.72955	2.69841	-0.114294	3.3477	0.92346
rs113393185	chr6	36583807	T	C	SRSF3	TRUE	Retinal.ganglion.cell, Muller.glia, Rod.bipolar	GCTCCGCCTCTCGGGTTCACGC	GCTCCGCCTCCCGGGTTCACGC	{'VDR'}	{'Tcfl5', 'VDR'}		{'Tcfl5'}	-0.653861	-1.14332	0.325008	-0.12088	-0.552207
rs370275159	chr6	36584002	GCCACCGCGCCCGGC	G	SRSF3	TRUE	Retinal.ganglion.cell, Muller.glia, Rod.bipolar	ACAGGCATGAGCCACCGCGCCCGGCCCATTTACTCA	ACAGGCATGAGCCATTTACTCA	{'MOT3', 'CRZ1', 'RSC3', 'HLTF', 'Tcfl5', 'YAP5'}	{'MOT3', 'YAP5', 'HLTF'}	{'Tcfl5', 'RSC3', 'CRZ1'}		9.54871	4.72681	10.2816	3.73452	7.39257
rs7759778	chr6	36584490	C	G	SRSF3			GGTGGTATCTCAAAGTATCAAA	GGTGGTATCTGAAAGTATCAAA	{'PHYPADRAFT_140773', 'PBF', 'Dof3', 'Arid3a', 'DOF5.3'}	{'PHYPADRAFT_140773', 'PBF', 'Dof3', 'Arid3a', 'DOF5.3'}			0.444424	-0.50551	0.812138	-0.307786	1.28928
rs7741888	chr6	36584527	T	C	SRSF3			TTTTTGGAAATGGCATCTTTTT	TTTTTGGAAACGGCATCTTTTT		{'DOF5.3', 'DOF5.6'}		{'DOF5.3', 'DOF5.6'}	2.34551	2.26905	0.962258	0.424623	0.051897
rs7759933	chr6	36584659	A	C	SRSF3			TCAGCCTCCCAAGTAGCTGGGA	TCAGCCTCCCCAGTAGCTGGGA		{'cre-1', 'MIG1'}		{'cre-1', 'MIG1'}	2.21615	2.25796	3.89166	2.37564	2.21049
rs112640969	chr6	36584810	G	A	SRSF3			TGGGATTACAGGCATGAGCCTC	TGGGATTACAAGCATGAGCCTC	{'MOT3', 'YAP5', 'OTX2'}	{'NAC92', 'YAP5', 'OTX2'}	{'MOT3'}	{'NAC92'}	-0.028151	0.996036	-0.427131	2.13191	2.67691
rs111915260	chr6	36584814	T	C	SRSF3			ATTACAGGCATGAGCCTCCATG	ATTACAGGCACGAGCCTCCATG	{'MOT3', 'YAP5', 'HLTF'}	{'MOT3', 'HLTF'}	{'YAP5'}		-0.189365	-1.92307	-1.36432	-2.08676	1.09426
rs200252984	chr6	36584815	G	A	SRSF3			TTACAGGCATGAGCCTCCATGC	TTACAGGCATAAGCCTCCATGC	{'MOT3', 'YAP5', 'HLTF'}	{'MOT3', 'YAP5', 'HLTF'}			2.44864	5.67937	0.175721	6.50465	1.89728
rs7760766	chr6	36584908	G	T	SRSF3			TCTGCCTCCCGAGTACTGGTGT	TCTGCCTCCCTAGTACTGGTGT					0.484671	0.727858	-0.476339	-0.509162	0.111931
rs9366909	chr6	36585092	G	A	SRSF3			CCTAAGTGCTGAGATTACAGGC	CCTAAGTGCTAAGATTACAGGC					-0.254229	-1.10233	0.08869	-0.337053	0.156335
rs59814858	chr6	36585234	AT	A	SRSF3			ATGACTATCTATTGTAATTGTGT	ATGACTATCTATGTAATTGTGT	{'Barhl1', 'Dll', 'SHOX', 'YHP1', 'MAFG::NFE2L1', 'HESX1'}	{'Barhl1', 'Dll', 'SHOX', 'YHP1', 'MAFG::NFE2L1', 'HESX1'}			1.04367	0.293245	0.2692	-1.05638	1.17563
rs56144242	chr6	36585432	G	T	SRSF3			GGGACTATGGGCCCATGCCACC	GGGACTATGGTCCCATGCCACC	{'OJ1581_H09.2', 'TCP2', 'HLTF'}	{'TCP2', 'HLTF'}	{'OJ1581_H09.2'}		0.331411	0.724248	-0.433868	-0.197313	1.15457
rs60281675	chr6	36585510	A	ATT	SRSF3			GATAAAATTAATTTTTTTTTTG	GATAAAATTAATTTTTTTTTTTTG	{'GLN3', 'AHL20', 'AHL25', 'PHDP', 'AHL12', 'PHO2', 'SUM1'}	{'GLN3', 'AHL20', 'AHL25', 'PHDP', 'AHL12', 'PHO2', 'SUM1'}			0	0	0	0	0
rs61211228	chr6	36585639	T	C	SRSF3			TCCCGAGTGCTTGGGACTACAG	TCCCGAGTGCCTGGGACTACAG					-2.76378	-0.068242	0.628966	-0.711707	0.256811
rs147951825	chr6	36585694	AC	A	SRSF3			TTTTAGAGAGACGAGATTTCACC	TTTTAGAGAGAGAGATTTCACC					3.18338	-0.901051	2.99835	1.47744	1.3814
rs199865585	chr6	36585714	C	CCAGGCTGGT	SRSF3			ACCATGTTGGCCACAAACTCCT	ACCATGTTGGCCAGGCTGGTCACAAACTCCT	{'SKN7', 'HAP2', 'HLTF'}	{'SKN7', 'HAP2', 'HLTF'}			-6.44032	-4.14713	-6.75833	-5.24221	-6.43521
rs12202732	chr6	36585973	C	T	SRSF3			AGGGTTTCACCGTGTTGGTCAG	AGGGTTTCACTGTGTTGGTCAG	{'HAP2'}	{'HAP2'}			3.34086	-0.599546	-0.077352	-0.800238	0.377879
rs59108361	chr6	36586117	ATTTATTTTTTTG	A	SRSF3			TTATTTATTTATTTATTTTTTTGAGACAGGGTAT	TTATTTATTTAAGACAGGGTAT	{'PHO2', 'SUM1', 'ARF2'}	{'PHO2'}	{'SUM1', 'ARF2'}		11.1491	10.5565	9.08269	6.47309	8.41172
rs12153820	chr6	36586253	A	G	SRSF3			TGGGACTACAAGCGTTTGCCAC	TGGGACTACAGGCGTTTGCCAC					-0.326119	0.046157	-0.595391	-0.9385	-1.08106
rs72852338	chr6	36586463	A	C	SRSF3			CTTGAAATCAAATGAAATAATG	CTTGAAATCACATGAAATAATG	{'SPT23', 'Arid3a'}	{'MXI1', 'HLTF'}	{'SPT23', 'Arid3a'}	{'MXI1', 'HLTF'}	2.66535	0.688674	1.35647	1.63772	2.5993
rs73423325	chr6	36586512	G	A	SRSF3			AATCCAGCATGTATTTTTCATT	AATCCAGCATATATTTTTCATT	{'ACE2'}	{'ACE2', 'MOT2', 'SUM1', 'PHO2'}		{'PHO2', 'MOT2', 'SUM1'}	0.041673	0.225005	-0.66798	1.2228	-1.03424
rs72852340	chr6	36587027	G	A	SRSF3			GAACTATTGTGATGGTTCATGC	GAACTATTGTAATGGTTCATGC	{'Sox17'}		{'Sox17'}		1.27778	-0.929299	-0.465988	1.61481	2.59448
rs77022411	chr6	36587209	C	T	SRSF3			AGCCACCATGCCTGGCTAATTT	AGCCACCATGTCTGGCTAATTT	{'Pdx1', 'PHDP', 'HLTF'}	{'sma-4', 'Smad4', 'Pdx1', 'PHDP', 'HLTF'}		{'sma-4', 'Smad4'}	-0.317096	0.481519	0.095947	-3.29914	0.004972
rs7767296	chr6	36587258	T	C	SRSF3			CTCGTTCTGTTGCCCAGGCTGG	CTCGTTCTGTCGCCCAGGCTGG	{'TFAP2A(var.2)', 'THAP1'}	{'TFAP2A(var.2)', 'CRZ1'}	{'THAP1'}	{'CRZ1'}	1.34856	-1.57256	-0.957161	-1.6393	0.20038
rs7747264	chr6	36587465	A	G	SRSF3			TGATCCTCCCACCTCGGCCTCC	TGATCCTCCCGCCTCGGCCTCC	{'GATA15', 'RHOXF1'}	{'GATA15', 'RHOXF1'}			1.7876	2.09134	2.65451	0.397525	1.33462
rs79102826	chr6	36588037	C	T	SRSF3	TRUE	Retinal.ganglion.cell	ATTTTTTTTTCTTCTTAGAGAC	ATTTTTTTTTTTTCTTAGAGAC					1.07921	0.432143	-0.260262	-1.78081	0.786855
rs9394362	chr6	36588538	T	C	SRSF3			GCCAAGATCATGCCACTGAACT	GCCAAGATCACGCCACTGAACT					1.60271	0.543427	2.79537	2.26406	1.37858
rs10807169	chr6	36588792	A	G	SRSF3			TCAGCCCCCTAAGTAGCTGGGA	TCAGCCCCCTGAGTAGCTGGGA	{'CRZ1', 'GIS1'}	{'msn-1', 'CRZ1', 'REI1'}	{'GIS1'}	{'msn-1', 'REI1'}	-0.949288	-1.79855	0.526188	-4.95062	0.041848
rs9380582	chr6	36588953	T	C	SRSF3			ATTACAGGCATGAACCATTGTG	ATTACAGGCACGAACCATTGTG	{'MOT3', 'Sox17', 'HLTF', 'OPI1', 'YAP5'}	{'OPI1', 'Sox17', 'MOT3', 'HLTF'}	{'YAP5'}		-0.183371	0.121767	-0.044696	0.179795	-0.337147
rs2145048	chr6	36589803	C	A	SRSF3			TAATTTAAATCAACTCTACATT	TAATTTAAATAAACTCTACATT	{'AHL25', 'LIN54', 'HLTF'}	{'AHL25', 'C15', 'LIN54', 'HLTF'}		{'C15'}	-1.26608	0.350883	0.569639	-0.102912	-3.17209
rs9357219	chr6	36589906	G	C	SRSF3			GTTGGTTGCAGGAACCTGAAGA	GTTGGTTGCACGAACCTGAAGA	{'HAP2', 'OPI1'}	{'HAP2', 'OPI1'}			-1.45777	-0.121972	1.5088	0.823913	1.44659
rs1812020	chr6	36590038	A	G	SRSF3			TCAGGAGTTCAAGACCAGCCTG	TCAGGAGTTCGAGACCAGCCTG	{'ACE2', 'VDR'}	{'ACE2'}	{'VDR'}		-2.27729	-6.72945	-2.74902	-1.58853	3.49038
rs1812019	chr6	36590171	T	C	SRSF3	TRUE	Microglia	ACCTGGGAGGTGGAGGTTGCAG	ACCTGGGAGGCGGAGGTTGCAG		{'HAL9'}		{'HAL9'}	1.74015	4.32861	3.022	2.75137	3.37998
rs1812018	chr6	36590199	C	T	SRSF3	TRUE	Microglia, Muller.glia, Astrocyte	GAGACCTCGCCGATGCACTCCA	GAGACCTCGCTGATGCACTCCA	{'ERF069', 'PHD1'}	{'PHD1'}	{'ERF069'}		0.728225	0.859743	1.32339	-0.471561	1.79736
rs9368940	chr6	36590923	T	A	SRSF3			AAAATACAAATATCAGCCTGGC	AAAATACAAAAATCAGCCTGGC		{'DOF5.7'}		{'DOF5.7'}	0.324336	-0.16638	2.04727	-0.530722	2.39795
rs113968737	chr6	36591069	G	GACA	SRSF3			GACAGAGTGAGACAACAACAAC	GACAGAGTGAGACAACAACAACAAC	{'ARF2'}	{'ARF2'}			-3.62369	-1.90759	-2.35603	-0.49711	-1.65926
rs9394363	chr6	36591187	T	C	SRSF3			AGAATGTTTTTGTTACTAGAGG	AGAATGTTTTCGTTACTAGAGG		{'Deaf1'}		{'Deaf1'}	-0.227347	0.555892	0.042176	1.82829	0.934673
rs1076931	chr6	36594244	G	C	SRSF3	TRUE	Gly.amacrine, ON.cone.bipolar, Horizontal, Retinal.ganglion.cell, Cone, Muller.glia, Microglia, Rod.bipolar, AII.amacrine, OFF.cone.bipolar, Rod, GABA.amacrine, Astrocyte	CAGCAACCGCGGCTCTCGCTGC	CAGCAACCGCCGCTCTCGCTGC	{'STP1'}	{'ERF069', 'ERF8', 'ERF7', 'Gam1', 'ERF098'}	{'STP1'}	{'ERF069', 'ERF8', 'ERF7', 'Gam1', 'ERF098'}	-0.772246	0.26925	1.24649	-0.31832	1.03074
rs9368943	chr6	36598798	C	T	SRSF3	TRUE	Muller.glia, Rod, OFF.cone.bipolar	GGCTTTAATACGCATGTCAGAA	GGCTTTAATATGCATGTCAGAA	{'PHO2', 'lbe'}	{'vvl', 'lbe', 'unc-86', 'PHO2', 'SOK2'}		{'vvl', 'unc-86', 'SOK2'}	-1.30316	-1.71878	-0.398061	-1.27871	0.856838
rs7344	chr6	36602589	T	C	SRSF3			ATTTGATTGCTGTATATGGATA	ATTTGATTGCCGTATATGGATA	{'onecut'}	{'ERF069', 'onecut'}		{'ERF069'}	1.56687	1.05049	0.891049	-0.157933	-0.588137
rs77424833	chr6	36603927	A	AAT	SRSF3	TRUE	Muller.glia	GGCTAAGAGAAATAATACAGAA	GGCTAAGAGAAATATAATACAGAA	{'PHO2', 'lbe'}	{'PHO2', 'MOT2', 'lbe'}		{'MOT2'}	-1.39126	0.130322	-3.27289	1.02868	-2.21716
rs10947614	chr6	36606045	G	C	SRSF3	TRUE	Muller.glia	TTTGTTTTTTGAGACCAGTGGT	TTTGTTTTTTCAGACCAGTGGT					1.85758	2.43442	3.07026	1.22581	3.82091
rs7743396	chr6	36611475	C	T	SRSF3			TTGGTAATGACCCTTGACTCTT	TTGGTAATGATCCTTGACTCTT	{'NR1H4', 'HOXB6', 'E5', 'zen2', 'MAFG::NFE2L1', 'HLTF', 'lbl', 'ARG81', 'HAP2', 'ARG80'}	{'RHOXF1', 'E5', 'zen2', 'GATA15', 'HLTF', 'lbl', 'ARG81', 'HAP2', 'ARG80'}	{'NR1H4', 'HOXB6', 'MAFG::NFE2L1'}	{'GATA15', 'RHOXF1'}	0.414491	0.905315	-0.880684	0.131542	-0.470635
rs11278936	chr6	36615452	GATAATC	G	MIR3925	TRUE	OFF.cone.bipolar, Microglia, Astrocyte, Rod, Cone, Muller.glia, Rod.bipolar, AII.amacrine, Retinal.ganglion.cell	CATTAACAAAGATAATCATAACAGTAAT	CATTAACAAAGATAACAGTAAT	{'ara', 'GLN3', 'mirr', 'SOX10', 'lbe', 'PHYPADRAFT_140773', 'DOF5.7', 'caup', 'BSX', 'DOF5.3', 'SOX4'}	{'ara', 'GLN3', 'mirr', 'GATA3', 'lbe', 'SOX10', 'PHYPADRAFT_140773', 'DOF5.7', 'caup', 'BSX', 'DOF5.3', 'SOX4', 'GATA5'}		{'GATA3', 'GATA5'}	4.56148	0.560992	4.82414	0.039932	3.02179
rs12208086	chr6	36618293	G	A	MIR3925			CCCGGGAGGCGGAGCTTGCAGT	CCCGGGAGGCAGAGCTTGCAGT	{'Tcfl5', 'PUT3', 'HAL9'}	{'Tcfl5', 'PUT3'}	{'HAL9'}		-3.99475	-5.35847	-3.04925	-2.0353	-3.2204
rs12211825	chr6	36620363	C	T	MIR3925			CACGCCAATGCGCTCCAGCCTG	CACGCCAATGTGCTCCAGCCTG	{'ACE2'}	{'ACE2'}			-0.525495	-0.7393	-0.312182	-1.05024	0.029761
rs67530707	chr6	36625209	TCA	T	MIR3925	TRUE	Astrocyte	CTTCTCTGCCTCACACTGGGAGCT	CTTCTCTGCCTCACTGGGAGCT					3.06926	0.422316	2.39175	-0.036863	0.859174
rs11756557	chr6	36629918	A	G	MIR3925			AGTAAAAACAAAAAATTAGCTA	AGTAAAAACAGAAAATTAGCTA	{'ara', 'mirr', 'DOF5.7', 'AHL12', 'fkh-9'}	{'ara', 'DOF5.7', 'mirr'}	{'fkh-9', 'AHL12'}		2.12713	-0.169256	0.361117	-1.97224	1.25417
rs6913530	chr6	36630432	G	A	MIR3925			AAGGAGCAGAGACAATCCTGGA	AAGGAGCAGAAACAATCCTGGA	{'ARF2'}	{'ara', 'mirr', 'SRY'}	{'ARF2'}	{'ara', 'mirr', 'SRY'}	0.669553	-1.06338	2.65747	0.634701	0.354889
rs9394365	chr6	36631060	G	C	MIR3925			GCCTCCCAAAGTGTTGGGATTA	GCCTCCCAAACTGTTGGGATTA	{'PHYPADRAFT_140773', 'PBF', 'Dof3', 'DOF5.3', 'OTX2'}	{'OTX2'}	{'Dof3', 'PHYPADRAFT_140773', 'PBF', 'DOF5.3'}		0.801902	0.146771	1.39076	-0.148781	1.02758
rs10947615	chr6	36631819	T	C	MIR3925	TRUE	Muller.glia	GGGAGGCATGTGAGCAGCTGGA	GGGAGGCATGCGAGCAGCTGGA	{'Myog', 'YAP5', 'BHLHE22(var.2)', 'BHLHA15(var.2)'}	{'Myog', 'YAP5', 'BHLHE22(var.2)', 'BHLHA15(var.2)'}			-2.17491	-1.47382	-0.576557	-0.585718	-1.82037
rs2145826	chr6	44796044	G	A	SUPT3H			TAGAGATATCGGGTTATGTGAC	TAGAGATATCAGGTTATGTGAC					-0.541453	-0.006868	-1.98374	-1.47995	-0.36977
rs9369523	chr6	44940991	T	C	SUPT3H			TATAGTTAAATCATGTTTTGTT	TATAGTTAAACCATGTTTTGTT		{'ct', 'HLTF'}		{'ct', 'HLTF'}	-0.533106	0.848935	-0.860229	1.55627	-1.99575
rs17752199	chr6	51542050	A	G	LOC101927082	TRUE	Rod.bipolar, Muller.glia, GABA.amacrine, ON.cone.bipolar, AII.amacrine, Horizontal	GGGCTGCCCAATTATATTTTTA	GGGCTGCCCAGTTATATTTTTA	{'BARX1', 'Prrx2', 'Shox2', 'HOXB3', 'UNCX', 'Dlx2', 'GBX2', 'LBX2', 'PDX1', 'ISX', 'GSX1', 'ESX1', 'Dlx3', 'TLX2', 'LHX9', 'THAP1', 'EN1', 'SUM1', 'DLX5', 'MSX1', 'DLX6', 'Msx3', 'MIXL1', 'EN2', 'Dr', 'HOXB2', 'Dlx4', 'GBX1', 'PHO2', 'DRGX', 'LHX2', 'PRRX1', 'RAX2', 'MSX2', 'ALX3', 'RAX', 'LHX1'}	{'PHO2', 'SUM1', 'THAP1'}	{'BARX1', 'Prrx2', 'Shox2', 'HOXB3', 'UNCX', 'Dlx2', 'GBX2', 'LBX2', 'PDX1', 'ISX', 'GSX1', 'ESX1', 'Dlx3', 'TLX2', 'LHX9', 'EN1', 'DLX5', 'MSX1', 'DLX6', 'Msx3', 'MIXL1', 'EN2', 'Dr', 'HOXB2', 'Dlx4', 'GBX1', 'DRGX', 'LHX2', 'PRRX1', 'RAX2', 'MSX2', 'ALX3', 'RAX', 'LHX1'}		0.255871	-0.874266	-2.82756	2.07843	2.35013
rs72904286	chr6	51550124	C	T	LOC101927082			GGGAGAAATACACATATACAAG	GGGAGAAATATACATATACAAG	{'MOT2'}	{'MOT2'}			-1.24962	-0.565056	-0.961655	-0.80475	-0.12398
rs2491422	chr6	51568801	C	T	LOC101927082			TTATTCTCTTCCTCCCTTTTTC	TTATTCTCTTTCTCCCTTTTTC	{'KAN1', 'HLTF'}	{'KAN1', 'PRDM1', 'HLTF'}		{'PRDM1'}	-1.35209	-1.92802	-1.36633	-0.93863	-1.33517
rs2439035	chr6	51573811	C	T	LOC101927082			TTGTTTAGTTCGATGAATATAC	TTGTTTAGTTTGATGAATATAC	{'MOT2'}	{'MOT2'}			-1.61284	-1.77318	0.449872	-1.94474	0.035367
rs2495850	chr6	51578614	T	C	LOC101927082			ATTTGATAAATAGATATGGAAG	ATTTGATAAACAGATATGGAAG	{'elt-6', 'Optix', 'GLN3', 'ARR10'}	{'ara', 'GLN3', 'mirr', 'elt-6', 'FOXL1', 'Foxf1', 'Optix', 'FOXP3', 'fkh-2', 'ARR10'}		{'ara', 'mirr', 'Foxf1', 'FOXL1', 'FOXP3', 'fkh-2'}	2.20821	-0.15334	-0.096776	0.044615	-1.61438
rs1571443	chr6	51580324	G	A	LOC101927082			AGACACTGTAGAGACACAGAGA	AGACACTGTAAAGACACAGAGA	{'ARF2'}	{'DOF1.8', 'PHYPADRAFT_140773', 'PHYPADRAFT_153324', 'DOF5.7', 'DOF2.4', 'PHYPADRAFT_38837', 'DOF5.3', 'DOF5.6'}	{'ARF2'}	{'DOF1.8', 'PHYPADRAFT_140773', 'PHYPADRAFT_153324', 'DOF5.7', 'DOF2.4', 'PHYPADRAFT_38837', 'DOF5.3', 'DOF5.6'}	-0.443671	2.39967	0.271537	0.826168	1.24177
rs2439041	chr6	51581043	T	C	LOC101927082			CAGAAAGATTTAGGAGTTGGAG	CAGAAAGATTCAGGAGTTGGAG	{'DOF5.7', 'PHYPADRAFT_140773', 'DOF5.3'}	{'DOF5.7', 'UIF1', 'PHYPADRAFT_140773', 'DOF5.3'}		{'UIF1'}	-1.99694	0.058371	-0.166494	-0.840247	1.71705
rs2439042	chr6	51581817	T	G	LOC101927082			TCTTTTTTTTTTTTTTTCTTGA	TCTTTTTTTTGTTTTTTCTTGA					-7.01805	-3.33666	-6.57676	-0.516868	-5.3558
rs2495855	chr6	51582385	T	G	LOC101927082			TCAAGAAAATTTGTAAAACCTG	TCAAGAAAATGTGTAAAACCTG	{'NAC078'}	{'NAC078'}			-0.223975	-0.027952	-1.56766	0.257191	4.07714
rs2253597	chr6	51582547	A	G	LOC101927082			AATAGCATCAATTTCTAAATTT	AATAGCATCAGTTTCTAAATTT					1.1269	2.47976	-0.809163	2.35058	1.79245
rs735860	chr6	53258320	T	C	ELOVL5	TRUE	Retinal.ganglion.cell	CTGCTCCATCTGAAGAGCTGAT	CTGCTCCATCCGAAGAGCTGAT					1.95117	0.131038	-1.31346	0.79794	0.768714
rs9475699	chr6	56437256	G	A	DST			AATGGCAACCGAAAGAAGCAAG	AATGGCAACCAAAAGAAGCAAG	{'Foxn1', 'DOF5.7', 'PHYPADRAFT_140773', 'DOF5.3'}	{'DOF1.8', 'PHYPADRAFT_140773', 'PHYPADRAFT_153324', 'DOF5.7', 'DOF2.4', 'PHYPADRAFT_38837', 'Foxn1', 'DOF5.3', 'DOF5.6'}		{'DOF1.8', 'PHYPADRAFT_153324', 'DOF2.4', 'PHYPADRAFT_38837', 'DOF5.6'}	-1.35509	-1.86144	-0.336664	-1.65041	-2.86082
rs3757155	chr6	136137455	C	T	PDE7B	TRUE	Muller.glia, AII.amacrine	TGGATCTCCACGGGTGCTTAAC	TGGATCTCCATGGGTGCTTAAC	{'ZNF354C', 'Macho-1'}	{'Macho-1', 'HLTF'}	{'ZNF354C'}	{'HLTF'}	-0.459088	-1.04298	-1.37074	-0.84675	-0.561487
rs2046092	chr6	136138100	A	G	PDE7B			AAAATTGTATAAGGGTCTTAAA	AAAATTGTATGAGGGTCTTAAA					-2.18133	-2.54489	0.003672	-2.20789	0.518163
rs2046091	chr6	136138111	A	G	PDE7B			AGGGTCTTAAATAAACCTAGCA	AGGGTCTTAAGTAAACCTAGCA	{'C15', 'P0510F09.23'}	{'P0510F09.23'}	{'C15'}		0.407284	0.543785	-0.869046	-1.24864	0.641028
rs9766499	chr6	136139479	A	G	PDE7B			CTTTGGGTATATACCCGGTAAT	CTTTGGGTATGTACCCGGTAAT	{'Tcfl5', 'MOT2', 'STB5'}	{'Tcfl5', 'STB5'}	{'MOT2'}		0.48942	0.712679	0.462339	0.511221	-0.319484
rs9494453	chr6	136140722	T	G	PDE7B			TTTTGTTCTCTTTGAAGCAATT	TTTTGTTCTCGTTGAAGCAATT	{'TCF7'}		{'TCF7'}		-0.368019	0.89309	-0.240838	1.90338	-0.10037
rs4612174	chr6	136141606	T	G	PDE7B			TGGACTTTTTTTGGTTTGTAAG	TGGACTTTTTGTGGTTTGTAAG	{'HAP2', 'SEP3', 'HLTF'}	{'RUNX1', 'HLTF'}	{'HAP2', 'SEP3'}	{'RUNX1'}	0.896835	-1.22135	0.274668	-1.00389	1.64361
rs36196612	chr6	136142856	A	AG	PDE7B			TCTGCACATGAATGGGTTTCCT	TCTGCACATGAGATGGGTTTCCT	{'MXI1', 'HLTF'}	{'MXI1', 'HLTF'}			-2.06763	-0.55272	-3.84245	-2.354	-2.09367
rs7748159	chr6	136143397	T	G	PDE7B			CAGGCTAGAGTCAGGGGAATGA	CAGGCTAGAGGCAGGGGAATGA	{'MSN4', 'MSN2', 'RGM1'}	{'MSN4', 'MSN2', 'RGM1'}			-0.721415	-0.234771	-0.473826	0.233214	-1.17209
rs7770469	chr6	136143622	G	A	PDE7B			TCTAGGTGAAGAAAAATAGGTA	TCTAGGTGAAAAAAAATAGGTA	{'DOF5.7', 'MOT3'}	{'ZNF384', 'DOF5.7', 'hb', 'MOT3'}		{'ZNF384', 'hb'}	1.57536	0.637961	0.163792	0.257829	2.8691
rs4896198	chr6	136144295	T	C	PDE7B			ACTCTTTCTCTATATGCACCAT	ACTCTTTCTCCATATGCACCAT	{'vvl', 'PRDM1'}	{'vvl', 'PRDM1'}			-1.18181	-0.048828	-0.30782	-0.02717	-1.02521
rs4896199	chr6	136144434	A	C	PDE7B	TRUE	Horizontal	TTTTGTAACCACACTTCAATTA	TTTTGTAACCCCACTTCAATTA	{'BARX1', 'Prrx2', 'Shox2', 'HOXB3', 'UNCX', 'Dlx2', 'GBX2', 'LBX2', 'PDX1', 'ISX', 'GSX1', 'ESX1', 'Dlx3', 'TLX2', 'EN1', 'NKX2-8', 'DLX5', 'MSX1', 'DLX6', 'Msx3', 'MIXL1', 'EN2', 'HOXB2', 'Dlx4', 'DRGX', 'PRRX1', 'RAX2', 'MSX2', 'ALX3', 'RAX', 'LHX1'}	{'BARX1', 'Prrx2', 'Shox2', 'YPR022C', 'HOXB3', 'UNCX', 'cre-1', 'Dlx2', 'GBX2', 'LBX2', 'ISX', 'PDX1', 'GSX1', 'ESX1', 'ADR1', 'Dlx3', 'TLX2', 'EN1', 'MIG3', 'NKX2-8', 'MIG2', 'DLX5', 'MSX1', 'DLX6', 'Msx3', 'MIXL1', 'EN2', 'HOXB2', 'TDA9', 'Dlx4', 'DRGX', 'MIG1', 'PRRX1', 'YGR067C', 'RAX2', 'MSX2', 'ALX3', 'RAX', 'LHX1'}		{'MIG2', 'YGR067C', 'ADR1', 'YPR022C', 'cre-1', 'TDA9', 'MIG3', 'MIG1'}	-2.45641	0.717538	-2.79292	-2.24044	-2.38557
rs1600620	chr6	136144903	A	T	PDE7B	TRUE	Horizontal	GGCATTAACTAGGGTTACTTAG	GGCATTAACTTGGGTTACTTAG	{'BSX'}	{'BSX', 'HLTF'}		{'HLTF'}	-2.27407	-0.886933	-2.44736	-1.85549	-0.559374
rs1600619	chr6	136145037	T	A	PDE7B			CTTTTTAAACTTTCATTTAATA	CTTTTTAAACATTCATTTAATA	{'PHO2', 'ct', 'lbe', 'HLTF'}	{'ara', 'mirr', 'lbe', 'HLTF', 'PHO2', 'ct', 'YAP5'}		{'ara', 'mirr', 'YAP5'}	-1.39619	0.61743	-1.00786	1.45043	3.47369
rs4295500	chr6	136145190	T	C	PDE7B			TTTCCTTATTTATTTACTTATT	TTTCCTTATTCATTTACTTATT	{'PHO2'}	{'KAN1', 'vvl'}	{'PHO2'}	{'KAN1', 'vvl'}	-1.24504	1.07534	1.24617	-0.300972	-0.038229
rs11154854	chr6	136145253	C	T	PDE7B			CAATGGTTTACAATCCATTCTT	CAATGGTTTATAATCCATTCTT	{'HLTF'}	{'OTX1', 'Gsc', 'PITX3', 'RHOXF1', 'bcd', 'oc', 'unc-30', 'dve', 'GSC2', 'Pitx1', 'HLTF', 'PITX1', 'H2.0'}		{'OTX1', 'Gsc', 'PITX3', 'RHOXF1', 'bcd', 'oc', 'unc-30', 'dve', 'GSC2', 'Pitx1', 'PITX1', 'H2.0'}	0.670765	1.84507	-1.02257	4.01947	0.245488
rs12662330	chr6	136145481	A	C	PDE7B			GCAAAAAGTCATATTTAAAAAC	GCAAAAAGTCCTATTTAAAAAC	{'PBF', 'Dof3', 'DOF1.8', 'PHYPADRAFT_140773', 'PHYPADRAFT_153324', 'DOF5.7', 'DOF2.4', 'PHYPADRAFT_38837', 'CDF2', 'DOF5.3', 'PHO2', 'DOF5.6'}	{'PBF', 'Dof3', 'DOF1.8', 'PHYPADRAFT_140773', 'PHYPADRAFT_153324', 'DOF5.7', 'DOF2.4', 'PHYPADRAFT_38837', 'CDF2', 'DOF5.3', 'DOF5.6'}	{'PHO2'}		3.82984	3.5211	4.16883	2.69863	-0.678385
rs9494457	chr6	136153656	T	A	PDE7B			ATCAGTATTCTGATGCTACTTG	ATCAGTATTCAGATGCTACTTG	{'HLTF'}	{'vvl', 'HAND2', 'HLTF'}		{'vvl', 'HAND2'}	-0.208574	0.650661	-1.12685	-1.59077	-0.500069
rs190298731	chr6	148738155	A	T	UST			TATATATATAAATATATATTTT	TATATATATATATATATATTTT	{'NHP6A', 'MOT2', 'Cf2', 'PHO2'}	{'PHO2', 'MOT2', 'Cf2'}	{'NHP6A'}		-2.59131	1.45708	0.388691	-0.67999	-2.72774
rs4709210	chr6	158550924	T	A	TMEM181			GAACCAATAATGTTTTAAATAA	GAACCAATAAAGTTTTAAATAA	{'ceh-48', 'C15', 'OPI1', 'LIN54'}	{'PBF', 'DOF1.8', 'PHYPADRAFT_140773', 'PHYPADRAFT_153324', 'LIN54', 'C15', 'DOF2.4', 'ceh-48', 'PHYPADRAFT_38837', 'DOF5.3', 'OPI1', 'DOF5.6'}		{'PBF', 'PHYPADRAFT_140773', 'PHYPADRAFT_153324', 'DOF1.8', 'DOF2.4', 'PHYPADRAFT_38837', 'DOF5.3', 'DOF5.6'}	-0.795135	-0.867688	-0.298534	-0.880675	-1.44962
rs9364973	chr6	158554684	C	T	TMEM181			TTTAAGGGTCCATGCTAGATCT	TTTAAGGGTCTATGCTAGATCT	{'ARR1', 'GATA12', 'GAT4', 'HLTF', 'ECM23'}	{'ECM23', 'GATA12', 'ARR1', 'GAT4'}	{'HLTF'}		1.05345	1.25518	0.020929	1.67989	1.1433
rs4709212	chr6	158555245	C	A	TMEM181			ACAGAGACACCTTATATTATTG	ACAGAGACACATTATATTATTG	{'EVX2', 'EVX1', 'CG4328-RA', 'ARF2', 'BSX', 'PHO2'}	{'EVX1', 'EVX2', 'CG4328-RA', 'ARF2', 'BSX', 'HLTF', 'PHO2'}		{'HLTF'}	1.13388	-1.1817	1.66883	-0.576545	-0.669905
rs3012455	chr6	170132792	A	G	LOC102724511			GTGAAGAAAGACGGTGTGTGGC	GTGAAGAAAGGCGGTGTGTGGC	{'DOF5.7', 'PHYPADRAFT_140773', 'DOF5.3'}	{'DREB2', 'DOF5.7', 'PHYPADRAFT_140773', 'DOF5.3'}		{'DREB2'}	1.43974	2.41731	1.5364	2.54519	2.7821
rs62422620	chr6	170139456	T	C	LOC102724511			CCCTTGAGCATGTGGAGAACGG	CCCTTGAGCACGTGGAGAACGG	{'DOF5.3', 'HLTF'}	{'Mlxip', 'BEE2', 'PHO4', 'Arnt', 'MYC3', 'PHYPADRAFT_143875', 'ARNT::HIF1A', 'Hes1', 'BIM2', 'MNT', 'BHLH34', 'MAX', 'BIM3', 'PHYPADRAFT_72483', 'HBI1', 'HLTF', 'DOF5.3', 'BIM1'}		{'BIM3', 'BIM2', 'MNT', 'BHLH34', 'MAX', 'BIM1', 'Mlxip', 'BEE2', 'PHO4', 'Arnt', 'MYC3', 'PHYPADRAFT_143875', 'ARNT::HIF1A', 'Hes1', 'PHYPADRAFT_72483', 'HBI1'}	-1.18345	0.476968	1.04865	1.0306	0.475958
rs2935057	chr6	170139691	A	G	LOC102724511			GGCAGTGCCCATGAGCGCGCAG	GGCAGTGCCCGTGAGCGCGCAG	{'HIC2', 'RSC3', 'HLTF'}	{'HIC2', 'RSC3'}	{'HLTF'}		0.16987	0.149201	0.073728	2.02104	-0.340833
rs3013268	chr6	170140682	T	C	LOC102724511			GAGGGGAAGATGGCAATCTTGA	GAGGGGAAGACGGCAATCTTGA	{'MSN2', 'ARR1', 'MZF1(var.2)', 'RGM1', 'MSN4'}	{'MSN2', 'ARR1', 'MZF1(var.2)', 'RGM1', 'MSN4'}			1.85076	1.04322	-0.617257	-0.786117	0.127175
rs4407701	chr6	170143360	T	C	LOC102724511			GCAGAAAGAATGGACAACTTGA	GCAGAAAGAACGGACAACTTGA	{'DOF5.3', 'DOF5.7', 'PHYPADRAFT_140773', 'HLTF'}	{'DOF5.3', 'DOF5.7', 'PHYPADRAFT_140773', 'HLTF'}			0.346466	4.48765	3.28536	1.6722	2.22947
rs2935074	chr6	170145042	T	C	LOC102724511			TGGTTGGTGCTTGTTCTGATGT	TGGTTGGTGCCTGTTCTGATGT	{'HAP2', 'MYB4'}	{'HAP2', 'MYB4'}			-1.97317	-1.26936	0.570152	-0.731902	-0.4868
rs2935072	chr6	170145688	C	T	LOC102724511			CTGTCTGTAACGTTTTTGATCC	CTGTCTGTAATGTTTTTGATCC	{'prd', 'RHOXF1', 'ovo', 'myb.Ph3', 'GATA15', 'DOF5.3', 'MYB81', 'DOF5.6'}	{'GATA15', 'RHOXF1'}	{'prd', 'ovo', 'myb.Ph3', 'DOF5.3', 'MYB81', 'DOF5.6'}		0.827621	-1.00002	0.39564	-0.372012	1.65461
rs2935071	chr6	170145921	A	G	LOC102724511			GAGGACTCACATCAGCCAGGGA	GAGGACTCACGTCAGCCAGGGA		{'TGA1A', 'TGA2'}		{'TGA1A', 'TGA2'}	1.40476	1.06814	4.63191	-0.087176	1.08262
rs2935084	chr6	170148616	C	T	LOC102724511			AACCATAGCACACCTGCCTGAA	AACCATAGCATACCTGCCTGAA	{'TCF3', 'ZEB1', 'TCF12(var.2)'}		{'TCF3', 'ZEB1', 'TCF12(var.2)'}		0.728276	0.40193	1.91843	0.620541	0.469565
rs3013272	chr6	170148749	G	T	LOC102724511			TGAGATGTAGGAGGAGTGTGTT	TGAGATGTAGTAGGAGTGTGTT					-1.73989	0.470359	-0.378407	0.004188	0.032485
rs3013273	chr6	170148902	C	T	LOC102724511			TATGCATTTGCGAGAAAGAGCG	TATGCATTTGTGAGAAAGAGCG	{'vvl', 'PHYPADRAFT_140773', 'DOF5.7', 'unc-86', 'DOF5.3'}	{'vvl', 'PHYPADRAFT_140773', 'DOF5.7', 'unc-86', 'DOF5.3'}			0.3266	-1.60409	-1.58894	-1.84006	-0.221937
rs3013274	chr6	170149143	G	A	LOC102724511			CCAGGCTCCAGCCGCAAAGTCG	CCAGGCTCCAACCGCAAAGTCG	{'PHYPADRAFT_140773', 'PBF', 'Dof3', 'ERF069', 'ERF7', 'ACE2', 'DOF5.3', 'ERF098'}	{'PHYPADRAFT_140773', 'PBF', 'Dof3', 'DOF5.3'}	{'ERF7', 'ACE2', 'ERF098', 'ERF069'}		0.906735	-1.80228	-1.83811	-1.98307	-0.675469
rs3012376	chr6	170149186	A	G	LOC102724511			AAAAGGCCTCAGAGGGTAAGGG	AAAAGGCCTCGGAGGGTAAGGG	{'DOF1.8', 'PHYPADRAFT_140773', 'PHYPADRAFT_153324', 'DOF5.7', 'DOF2.4', 'PHYPADRAFT_38837', 'DOF5.3', 'DOF5.6'}	{'DOF1.8', 'PHYPADRAFT_140773', 'PHYPADRAFT_153324', 'DOF5.7', 'DOF2.4', 'HAL9', 'PHYPADRAFT_38837', 'DOF5.3', 'DOF5.6'}		{'HAL9'}	0.291374	-0.416665	0.759032	-0.20818	-0.184597
rs2935085	chr6	170149274	G	C	LOC102724511			CCTCACCCCCGACCACAAGCCT	CCTCACCCCCCACCACAAGCCT	{'cre-1'}	{'MIG2', 'YGR067C', 'ADR1', 'VEZF1', 'YPR022C', 'cre-1', 'MIG3', 'MIG1'}		{'MIG2', 'YGR067C', 'ADR1', 'VEZF1', 'YPR022C', 'MIG3', 'MIG1'}	1.08651	-0.479788	-0.026772	-1.46309	-0.901985
rs3013275	chr6	170149289	A	G	LOC102724511			CAAGCCTGCCACCTGCCACCCC	CAAGCCTGCCGCCTGCCACCCC	{'TCF3', 'ZEB1', 'TCF12(var.2)'}	{'ERF069', 'ERF098', 'ERF7'}	{'TCF3', 'ZEB1', 'TCF12(var.2)'}	{'ERF7', 'ERF098', 'ERF069'}	0.585011	-1.61056	1.25499	-3.58334	1.67658
rs2935087	chr6	170149556	G	C	LOC102724511			CTTCACCCTCGCCAACAAGCCT	CTTCACCCTCCCCAACAAGCCT		{'cre-1', 'ADR1'}		{'cre-1', 'ADR1'}	0.275458	-1.01297	-1.96104	-1.79819	0.394449
rs2935101	chr6	170150357	A	G	LOC102724511	TRUE	OFF.cone.bipolar, Rod.bipolar, GABA.amacrine	GGGAGGAGGAATCCCTCCCTGA	GGGAGGAGGAGTCCCTCCCTGA					-0.268827	-1.96413	-1.42279	-1.37763	-0.611894
rs3013282	chr6	170150898	G	C	LOC102724511			TTCGAAAATTGTGTGACGTGAA	TTCGAAAATTCTGTGACGTGAA	{'HYH', 'CST6', 'atf-7', 'ARNT::HIF1A'}	{'HYH', 'CST6', 'atf-7', 'ARNT::HIF1A'}			-0.480476	1.74551	-0.549242	1.01669	-1.50405
rs2935100	chr6	170151076	A	G	LOC102724511			CGGCGCTCACAATTCAACAACA	CGGCGCTCACGATTCAACAACA					0.189344	1.78882	0.035851	0.512126	0.596734
rs3012379	chr6	170151088	T	C	LOC102724511			TTCAACAACATGGACTTCATAT	TTCAACAACACGGACTTCATAT	{'HLTF'}		{'HLTF'}		1.68988	2.22709	2.43745	0.710985	1.82487
rs2935099	chr6	170151245	T	G	LOC102724511			TTAAGGTAAATCTGCTTCCCAG	TTAAGGTAAAGCTGCTTCCCAG	{'ARR1', 'MOT3', 'GCR2'}	{'MOT3', 'PBF', 'DOF1.8', 'DOF5.6', 'PHYPADRAFT_140773', 'PHYPADRAFT_153324', 'DOF2.4', 'PHYPADRAFT_38837', 'DOF5.3', 'Dof2', 'MNB1A', 'GCR2'}	{'ARR1'}	{'PHYPADRAFT_140773', 'PBF', 'PHYPADRAFT_153324', 'DOF1.8', 'DOF2.4', 'PHYPADRAFT_38837', 'DOF5.3', 'Dof2', 'MNB1A', 'DOF5.6'}	0.07275	0.209047	-0.807151	0.771228	0.632036
rs2526101	chr7	11637825	A	G	THSD7A			CTTTATATTCACATATATTATT	CTTTATATTCGCATATATTATT	{'vvl', 'EVX1', 'EVX2', 'BSX', 'MOT2', 'KAN1', 'PHO2'}	{'EVX2', 'EVX1', 'BSX', 'MOT2', 'KAN1', 'PHO2'}	{'vvl'}		1.68172	2.13105	1.57864	0.872595	0.658945
rs2526099	chr7	11638213	A	G	THSD7A	TRUE	ON.cone.bipolar, Rod.bipolar, Horizontal, OFF.cone.bipolar, Gly.amacrine	GAAACCTGCTAAAGTAGGTCAA	GAAACCTGCTGAAGTAGGTCAA	{'NR2C2(var.2)', 'WRKY48', 'PBF', 'Dof3', 'DOF1.8', 'PHYPADRAFT_140773', 'PHYPADRAFT_153324', 'DOF2.4', 'WRKY43', 'PHYPADRAFT_38837', 'che-1', 'DOF5.3', 'WRKY18', 'WRKY8', 'DOF5.6'}	{'NR2C2(var.2)', 'WRKY48', 'WRKY43', 'che-1', 'WRKY18', 'WRKY8'}	{'PHYPADRAFT_140773', 'PBF', 'PHYPADRAFT_153324', 'Dof3', 'DOF1.8', 'DOF2.4', 'PHYPADRAFT_38837', 'DOF5.3', 'DOF5.6'}		-0.516705	-1.74866	-0.015401	-1.4566	-1.02511
rs12699251	chr7	11639486	A	G	THSD7A			TGACTAACACAGTGAAACCCTG	TGACTAACACGGTGAAACCCTG	{'ara', 'mirr', 'lbe', 'caup', 'che-1'}	{'ara', 'mirr', 'lbe', 'caup', 'che-1'}			-4.23377	1.74551	0.248816	2.19777	-0.106963
rs36039219	chr7	11664911	G	A	THSD7A	TRUE	OFF.cone.bipolar	AGATGGTGTCGCTTTCTAATAA	AGATGGTGTCACTTTCTAATAA	{'lbe'}	{'HLTF', 'lbe', 'Pax2'}		{'Pax2', 'HLTF'}	-0.776595	-0.468193	1.53016	-0.832833	1.09045
rs113432289	chr7	22253498	A	C	RAPGEF5			ACGTGGTTGAAAATACCACCAA	ACGTGGTTGACAATACCACCAA	{'schlank'}	{'vis', 'schlank', 'MEIS1'}		{'vis', 'MEIS1'}	-0.057458	-0.646685	0.381382	0.121942	0.234565
rs138561988	chr7	22253694	A	C	RAPGEF5			CTTCCAAAAAAATTAAACACAT	CTTCCAAAAACATTAAACACAT	{'ara', 'mirr', 'Arid3a', 'DOF5.7', 'hb', 'AHL12', 'ct'}	{'ara', 'mirr', 'Arid3a', 'DOF5.7', 'BSX', 'HLTF', 'ct', 'YAP5'}	{'hb', 'AHL12'}	{'HLTF', 'YAP5', 'BSX'}	1.48464	0.10974	-0.685192	-0.694469	2.76897
rs111411502	chr7	22253993	A	G	RAPGEF5			TCTACACATGAAAAAGGGAAAG	TCTACACATGGAAAAGGGAAAG	{'DOF1.8', 'PHYPADRAFT_140773', 'PHYPADRAFT_153324', 'MXI1', 'DOF5.7', 'DOF2.4', 'PHYPADRAFT_38837', 'DOF5.3', 'HLTF', 'DOF5.6'}	{'NFATC4', 'DOF1.8', 'PHYPADRAFT_140773', 'PHYPADRAFT_153324', 'MXI1', 'DOF5.7', 'DOF2.4', 'PHYPADRAFT_38837', 'DOF5.3', 'HLTF', 'DOF5.6'}		{'NFATC4'}	-1.18857	0.231197	0.157186	0.013283	-0.831012
rs10275479	chr7	35808099	A	G	SEPT7	TRUE	Horizontal	TTACAGGTGCAAGCCACCGCAC	TTACAGGTGCGAGCCACCGCAC	{'SNAI3', 'SNAI1'}	{'SNAI1'}	{'SNAI3'}		-0.164481	-1.06565	-0.848504	0.510324	0.632021
rs10275485	chr7	35808113	A	G	SEPT7	TRUE	Horizontal	CACCGCACCCAGCCTGGTTTTT	CACCGCACCCGGCCTGGTTTTT	{'ACE2'}	{'Tcfl5'}	{'ACE2'}	{'Tcfl5'}	0.388477	1.91371	-0.71715	1.22964	-0.204196
rs6972499	chr7	35811628	G	T	SEPT7			GGTTCTCATCGGTAAACCCAGC	GGTTCTCATCTGTAAACCCAGC	{'ACE2', 'NCU02182', 'STB5'}	{'ACE2', 'NCU02182'}	{'STB5'}		-0.471529	-0.96084	-1.4512	-0.945993	-0.21788
rs10245422	chr7	35814902	A	G	SEPT7	TRUE	Horizontal	CTAAACCTGGAAGGCAGGGCTT	CTAAACCTGGGAGGCAGGGCTT	{'MOT3'}		{'MOT3'}		-0.878012	-1.72364	-1.99224	-0.455725	-0.623184
rs3905502	chr7	35819409	T	A	SEPT7			CTTGAGAAGATTGTGTTTTGCT	CTTGAGAAGAATGTGTTTTGCT					0.687474	-2.80533	-1.06952	-3.29465	0.944912
rs1579255	chr7	35819521	G	A	SEPT7			TGTTTTACCCGTTATTGAAAGT	TGTTTTACCCATTATTGAAAGT	{'PBF', 'PHYPADRAFT_140773', 'DOF5.3'}	{'NCU02182', 'BARX1', 'PBF', 'CG4328-RA', 'PHYPADRAFT_140773', 'HOXB3', 'BSX', 'NKX6-3', 'DOF5.3', 'HLTF', 'GSX1'}		{'NCU02182', 'BARX1', 'CG4328-RA', 'HOXB3', 'BSX', 'NKX6-3', 'HLTF', 'GSX1'}	-2.23536	-2.29392	-0.677557	-2.26098	-0.067637
rs10256111	chr7	35826512	T	C	SEPT7			TTTTTGTAGCTTGATGTTTAAA	TTTTTGTAGCCTGATGTTTAAA					2.21681	0.424307	0.035738	-0.527875	-0.511536
rs2111182	chr7	35826828	T	C	SEPT7			GTATTCAGAGTTTTAAAAATGG	GTATTCAGAGCTTTAAAAATGG	{'vvl', 'DOF5.7'}	{'vvl', 'DOF5.7'}			2.01142	3.49539	-0.32831	2.25752	4.07427
rs13245373	chr7	35830241	T	A	SEPT7	TRUE	Horizontal	CATGAAGTGATAGTATGCACTG	CATGAAGTGAAAGTATGCACTG	{'Optix', 'vvl'}	{'vvl', 'PHYPADRAFT_140773', 'PBF', 'Dof3', 'DOF5.3'}	{'Optix'}	{'Dof3', 'PHYPADRAFT_140773', 'PBF', 'DOF5.3'}	3.29483	1.03393	2.30959	0.493451	0.280597
rs2249906	chr7	35839989	T	A	SEPT7			CAGTATCATTTTTATTTATTTG	CAGTATCATTATTATTTATTTG	{'PHO2'}	{'HOXA4', 'EVX2', 'EVX1', 'HOXC4', 'CG4328-RA', 'HOXB3', 'HOXD4', 'BSX', 'PHO2', 'GSX1'}		{'HOXA4', 'EVX2', 'EVX1', 'HOXC4', 'CG4328-RA', 'HOXB3', 'HOXD4', 'BSX', 'GSX1'}	1.29532	0.496141	0.804619	0.656972	2.80894
rs2727853	chr7	35841086	C	T	SEPT7			CCAGATGTAGCGGTGTGCACCT	CCAGATGTAGTGGTGTGCACCT	{'TWIST1', 'HAND2'}	{'TWIST1', 'HAND2'}			-1.69574	-2.29587	-0.045071	-2.08002	-0.508838
rs2715598	chr7	35852283	G	A	SEPT7			CACAAGAAAAGTTTATTGATGG	CACAAGAAAAATTTATTGATGG	{'PBF', 'CG4328-RA', 'DOF1.8', 'PHYPADRAFT_140773', 'PHYPADRAFT_153324', 'DOF5.7', 'NAC078', 'DOF2.4', 'PHYPADRAFT_38837', 'DOF5.3', 'DOF5.6'}	{'NAC078', 'DOF5.7', 'AHL12', 'CG4328-RA'}	{'PBF', 'PHYPADRAFT_140773', 'PHYPADRAFT_153324', 'DOF1.8', 'DOF2.4', 'PHYPADRAFT_38837', 'DOF5.3', 'DOF5.6'}	{'AHL12'}	-2.12894	-0.660446	-0.848207	0.525763	1.37685
rs2727850	chr7	35855127	C	T	SEPT7			GGCATTCCTACGTCAATTTTTT	GGCATTCCTATGTCAATTTTTT	{'TGA1A', 'WRKY48', 'TEC1', 'AHL12', 'TEAD3'}	{'WRKY48', 'TEC1', 'AHL12', 'TEAD3'}	{'TGA1A'}		-2.87344	-1.13035	-3.52078	-1.07238	-0.422137
rs56287072	chr7	35859180	G	A	SEPT7			TCTGTATTCCGTAAGTTTCGGC	TCTGTATTCCATAAGTTTCGGC	{'Deaf1'}	{'Deaf1'}			-1.71757	-2.13591	-1.78912	0.602049	-0.389965
rs2715604	chr7	35864770	A	G	SEPT7			TATGTGATATATAGGACATGAG	TATGTGATATGTAGGACATGAG	{'Optix', 'MOT2', 'HLTF'}	{'Optix', 'HLTF'}	{'MOT2'}		1.04692	-0.113878	2.41033	0.934239	-0.251184
rs2715605	chr7	35865322	C	A	SEPT7			CAGTATTACACCCCCCAAAGAT	CAGTATTACAACCCCCAAAGAT	{'EVX1', 'ADR1', 'PHYPADRAFT_140773', 'DOF5.7', 'cre-1', 'BSX', 'DOF5.3', 'AFT2', 'EVX2'}	{'EVX1', 'ADR1', 'PHYPADRAFT_140773', 'DOF5.7', 'cre-1', 'BSX', 'DOF5.3', 'EVX2'}	{'AFT2'}		1.30964	-0.458024	0.247316	0.6496	1.3405
rs7792970	chr7	35866907	T	C	SEPT7			GATTGCTGAGTCCCTTTCTTCA	GATTGCTGAGCCCCTTTCTTCA	{'HLTF'}	{'CRZ1', 'YER130C', 'GIS1', 'HLTF'}		{'CRZ1', 'YER130C', 'GIS1'}	-0.335355	-1.22747	-2.12917	-0.335449	-1.82052
rs4723448	chr7	35871086	T	G	SEPT7			TAATGCATATTAATACTTAATA	TAATGCATATGAATACTTAATA	{'EVX1', 'EVX2', 'lbe', 'NKX3-1', 'Arid3b', 'BSX', 'PHO2'}	{'PHO2', 'lbe', 'NKX3-1'}	{'EVX2', 'EVX1', 'Arid3b', 'BSX'}		-0.649089	-2.3346	-0.28318	-2.66999	-0.381232
rs6955154	chr7	35873027	A	G	SEPT7			TAACATAGGTAAATAGAAGAAT	TAACATAGGTGAATAGAAGAAT	{'ara', 'mirr', 'MOT3', 'lbe', 'caup', 'NCU00019'}	{'ara', 'mirr', 'lbe', 'caup'}	{'NCU00019', 'MOT3'}		0.50736	-0.633669	-0.260183	0.041039	-1.37989
rs4723449	chr7	35877299	A	G	SEPT7			GGAGGCAGCTATCTTAATTCTC	GGAGGCAGCTGTCTTAATTCTC	{'PHO2', 'lim-7', 'PHDP'}	{'Myog', 'MYOG', 'Myod1', 'PHDP', 'PHO2', 'lim-7', 'BHLHA15(var.2)', 'BHLHE22(var.2)'}		{'Myog', 'MYOG', 'Myod1', 'BHLHA15(var.2)', 'BHLHE22(var.2)'}	-0.262154	-0.353117	0.652846	2.50812	2.76695
rs2727859	chr7	35878797	A	G	SEPT7			GGGGGTTCAGATGAGCTTTTGA	GGGGGTTCAGGTGAGCTTTTGA	{'HAND2', 'VDR', 'MSN2', 'Macho-1'}	{'VDR', 'MSN2', 'Macho-1'}	{'HAND2'}		-1.63428	-2.00907	-4.94034	-2.27511	-4.61432
rs62452859	chr7	35880660	T	A	SEPT7			TTTTCTCTTTTGCTGCTTATTT	TTTTCTCTTTAGCTGCTTATTT	{'PHO2'}	{'PHO2'}			3.33117	3.77373	2.08747	4.7611	1.32735
rs2727845	chr7	35881768	G	A	SEPT7			AAATTATTTGGATGTCTGTATT	AAATTATTTGAATGTCTGTATT	{'PHO2', 'AHL12'}	{'PHO2', 'LIN54', 'AHL12'}		{'LIN54'}	0.406531	1.20784	-1.09282	0.427528	-1.96795
rs2392387	chr7	35884283	G	A	SEPT7			AACGTTTTGAGCACTGACATGC	AACGTTTTGAACACTGACATGC	{'MEIS1', 'hth', 'DOF5.3', 'HLTF', 'vis'}	{'MEIS1', 'hth', 'lin-14', 'DOF5.3', 'HLTF', 'vis', 'ct'}		{'ct', 'lin-14'}	-0.494197	-0.716282	-0.325079	0.183838	-1.71494
rs67144743	chr7	35884546	A	G	SEPT7			CTGGGGCCCAAAGTTTGCTCCC	CTGGGGCCCAGAGTTTGCTCCC	{'OJ1581_H09.2', 'PBF', 'PHYPADRAFT_140773', 'DOF5.3'}	{'OJ1581_H09.2'}	{'PBF', 'PHYPADRAFT_140773', 'DOF5.3'}		3.54174	0.254179	1.65728	0.458506	4.51525
rs2727854	chr7	35886532	A	G	SEPT7			TAGACAAGGAACAGAAAGGGCA	TAGACAAGGAGCAGAAAGGGCA	{'DOF5.7', 'PHYPADRAFT_140773', 'DOF5.3'}	{'DOF5.7', 'PHYPADRAFT_140773', 'DOF5.3'}			-2.5704	1.12261	2.11102	1.24126	3.17945
rs58918750	chr7	35889068	T	A	SEPT7			AGATATGATGTCACCTGTGACG	AGATATGATGACACCTGTGACG	{'CREB1', 'ZEB1', 'ARR10'}	{'MEIS1', 'ZEB1', 'Six4', 'FIGLA', 'Rbpjl', 'MAFG::NFE2L1', 'vis', 'Ptf1a(var.3)', 'ARR10'}	{'CREB1'}	{'MEIS1', 'Six4', 'FIGLA', 'Rbpjl', 'MAFG::NFE2L1', 'vis', 'Ptf1a(var.3)'}	-1.08149	-0.164899	-2.90267	2.30395	-1.1605
rs56231318	chr7	35895888	G	A	SEPT7			TTGGCTCACTGCAACCTCTGCC	TTGGCTCACTACAACCTCTGCC	{'HAP2'}	{'HAP2'}			1.61735	1.37233	1.72533	0.976634	0.39306
rs4720187	chr7	35899281	C	T	SEPT7			ATGCCTGTAACGCCAGCACTTT	ATGCCTGTAATGCCAGCACTTT	{'prd', 'ovo', 'ACE2', 'DOF5.3', 'HLTF', 'DOF5.6'}	{'ACE2', 'HLTF'}	{'ovo', 'prd', 'DOF5.6', 'DOF5.3'}		-0.992421	-0.028964	-1.57449	0.263684	-0.895667
rs62454465	chr7	35899751	G	T	SEPT7			GGGCATGATGGCCTGCACCTAT	GGGCATGATGTCCTGCACCTAT	{'PHD1'}	{'PHD1'}			1.23754	-0.125525	4.39006	1.60172	0.961569
rs2710801	chr7	35900696	A	G	SEPT7			ATTTTAGGACATGTTGCTAAAA	ATTTTAGGACGTGTTGCTAAAA	{'HLTF'}	{'ARNT::HIF1A'}	{'HLTF'}	{'ARNT::HIF1A'}	0.870481	1.16683	0.698333	2.57257	0.388818
rs3801339	chr7	35908200	T	C	SEPTIN7	TRUE	Muller.glia, Astrocyte	ATGAAAACTTTTGCTGCTTTTC	ATGAAAACTTCTGCTGCTTTTC	{'HLTF'}		{'HLTF'}		-1.00449	-0.415527	0.541117	2.59809	1.42876
rs6959502	chr7	35909411	C	T	SEPT7			TAAAAATCCACTTTCTGTAGTC	TAAAAATCCATTTTCTGTAGTC	{'ZNF354C', 'DOF5.7', 'HLTF'}	{'DOF5.7', 'HLTF'}	{'ZNF354C'}		-2.84318	-1.60712	-1.68908	-1.55834	0.660238
rs12537951	chr7	35913603	C	A	SEPT7			TTCCTTCCTTCTTTCCTTCCTT	TTCCTTCCTTATTTCCTTCCTT		{'PHO2'}		{'PHO2'}	3.45474	1.77855	2.42747	1.37108	0.537791
rs62454470	chr7	35918468	G	C	SEPT7	TRUE	Horizontal	CGTGGACAGGGCAGGCTACTCC	CGTGGACAGGCCAGGCTACTCC		{'SKN7'}		{'SKN7'}	0.427025	1.36918	0.337017	0.185362	0.500926
rs6957752	chr7	35921527	C	T	SEPT7			GCTGTGGCACCGCTATGAACCA	GCTGTGGCACTGCTATGAACCA	{'OPI1', 'MET28'}	{'OPI1', 'MET28'}			-0.204799	-0.352317	-0.26541	-0.355661	0.010507
rs3816415	chr7	37948709	G	A	EPDR1, SFRP4			GTTTATAAACGTTAAGTGATTG	GTTTATAAACATTAAGTGATTG	{'BARHL1', 'H2.0', 'Nkx2-5', 'bap', 'DOF5.3', 'BARHL2', 'DOF5.6'}	{'ara', 'FOXG1', 'mirr', 'FOXL1', 'Nkx2-5', 'Foxf1', 'BSX', 'bap', 'HLTF', 'FOXP3', 'fkh-2', 'YAP5', 'H2.0'}	{'BARHL1', 'DOF5.3', 'BARHL2', 'DOF5.6'}	{'ara', 'FOXG1', 'mirr', 'Foxf1', 'FOXL1', 'BSX', 'HLTF', 'FOXP3', 'fkh-2', 'YAP5'}	-1.41445	-0.57851	1.13153	0.966915	-0.691392
rs13243718	chr7	39007989	G	A	POU6F2			ATAAACATACGTGTGCATGTGT	ATAAACATACATGTGCATGTGT	{'ara', 'FOXG1', 'mirr', 'FOXL1', 'Foxf1', 'FOXP3', 'fkh-2', 'YAP5'}	{'ara', 'FOXG1', 'mirr', 'FOXL1', 'Foxf1', 'HLTF', 'FOXP3', 'fkh-2', 'YAP5'}		{'HLTF'}	-1.91982	-0.452859	-1.97751	-1.59703	-0.588426
rs200062594	chr7	39013248	C	G	POU6F2			TTTTTTAAGCCAGTCCGAAAAG	TTTTTTAAGCGAGTCCGAAAAG	{'DOF1.8', 'PHYPADRAFT_140773', 'PHYPADRAFT_153324', 'DOF5.7', 'DOF2.4', 'PHYPADRAFT_38837', 'DOF5.3', 'DOF5.6'}	{'DOF1.8', 'PHYPADRAFT_140773', 'PHYPADRAFT_153324', 'DOF5.7', 'DOF2.4', 'PHYPADRAFT_38837', 'DOF5.3', 'DOF5.6'}			-0.530359	-1.22831	-0.31869	-1.11786	0.216675
rs75251910	chr7	39013249	A	G	POU6F2			TTTTTAAGCCAGTCCGAAAAGC	TTTTTAAGCCGGTCCGAAAAGC	{'DOF1.8', 'PBF', 'DOF5.6', 'PHYPADRAFT_140773', 'PHYPADRAFT_153324', 'DOF5.7', 'DOF2.4', 'PHYPADRAFT_38837', 'DOF5.3', 'MNB1A', 'Dof2'}	{'DOF1.8', 'PBF', 'DOF5.6', 'PHYPADRAFT_140773', 'PHYPADRAFT_153324', 'DOF5.7', 'ERF069', 'DOF2.4', 'PHYPADRAFT_38837', 'DOF5.3', 'Tcfl5', 'MNB1A', 'Dof2'}		{'Tcfl5', 'ERF069'}	-0.373374	0.135522	0.91337	0.45513	-0.284866
rs34807615	chr7	39013253	C	T	POU6F2			TAAGCCAGTCCGAAAAGCGCAA	TAAGCCAGTCTGAAAAGCGCAA	{'DOF1.8', 'PBF', 'Dof3', 'DOF5.6', 'PHYPADRAFT_140773', 'DOF5.7', 'PHYPADRAFT_153324', 'DOF2.4', 'PHYPADRAFT_38837', 'DOF5.3', 'MNB1A', 'Dof2'}	{'DOF1.8', 'PBF', 'Dof3', 'DOF5.6', 'PHYPADRAFT_140773', 'DOF5.7', 'PHYPADRAFT_153324', 'DOF2.4', 'PHYPADRAFT_38837', 'DOF5.3', 'MNB1A', 'Dof2'}			0.838772	0.657838	2.13303	0.480934	1.08331
rs10435033	chr7	39015237	G	A	POU6F2			TTATATATCTGTATTATATATA	TTATATATCTATATTATATATA	{'EVX1', 'EVX2', 'MOT2', 'BSX'}	{'EVX2', 'EVX1', 'BSX', 'MOT2', 'PHO2'}		{'PHO2'}	-3.07634	-0.075553	-0.522674	-1.33411	0.285388
rs71536622	chr7	39015351	G	T	POU6F2			TATAATAATAGATATATATTAT	TATAATAATATATATATATTAT	{'EVX1', 'EVX2', 'lbe', 'BSX', 'MOT2', 'PHO2'}	{'EVX1', 'EVX2', 'Cf2', 'lbe', 'BSX', 'MOT2', 'PHO2'}		{'Cf2'}	-3.13104	1.85719	-0.567753	-1.23853	-0.014753
rs77081298	chr7	39015401	T	C	POU6F2			ATATATATTATATGTAAATTAG	ATATATATTACATGTAAATTAG	{'EVX2', 'EVX1', 'BSX', 'MOT2', 'PHO2'}	{'EVX1', 'EVX2', 'MATALPHA2', 'BSX', 'MOT2', 'HMRA2', 'HLTF', 'PHO2'}		{'MATALPHA2', 'HMRA2', 'HLTF'}	0.618995	-1.02916	0.586862	0.430821	0.730649
rs10248136	chr7	39037797	C	T	POU6F2			TTTGTGCCATCGGCCTGATTGT	TTTGTGCCATTGGCCTGATTGT		{'HAP2', 'HLTF'}		{'HAP2', 'HLTF'}	0.284495	0.992604	0.47544	-1.20643	-1.55415
rs327712	chr7	81206741	C	G	SEMA3C			ATCAGTATTTCATAAGAGTAGA	ATCAGTATTTGATAAGAGTAGA		{'GZF3', 'GLN3', 'GATA3', 'elt-6', 'GAT1', 'Optix', 'GATA5'}		{'GZF3', 'Optix', 'GLN3', 'GATA3', 'elt-6', 'GAT1', 'GATA5'}	-2.27729	0.295788	-1.8907	1.2649	-1.85633
rs327716	chr7	81209661	A	G	SEMA3C			TATGTGTAAGAGGTATAAGGGG	TATGTGTAAGGGGTATAAGGGG	{'MSN4', 'MSN2', 'RGM1'}	{'MSN4', 'MSN2', 'RGM1'}			-0.496277	-1.38834	0.046019	-2.68797	-1.7932
rs327718	chr7	81210337	G	A	SEMA3C	TRUE	ON.cone.bipolar, Rod.bipolar	GGAGGAGATAGATAGACATAAA	GGAGGAGATAAATAGACATAAA	{'YAP5'}	{'GLN3', 'YAP5'}		{'GLN3'}	2.86637	4.24235	2.28312	4.48613	3.03468
rs327719	chr7	81210553	G	A	SEMA3C	TRUE	Rod.bipolar	TTAACATCCAGGGATAATATTT	TTAACATCCAAGGATAATATTT	{'ara', 'GLN3', 'mirr', 'lbe', 'caup', 'CG11617', 'ATHB-15', 'PHO2'}	{'ara', 'GLN3', 'mirr', 'lbe', 'caup', 'CG11617', 'ATHB-15', 'PHO2', 'ttk'}		{'ttk'}	-0.920217	-1.88493	0.150068	-2.20614	-0.502848
rs327720	chr7	81210641	C	A	SEMA3C			TGCCAACTCCCACTCAGAATTA	TGCCAACTCCAACTCAGAATTA	{'NFIX', 'NFIA'}	{'NFIX', 'NFIA'}			-0.649195	-1.89213	0.715739	0.627235	-2.91752
rs327723	chr7	81212024	T	C	SEMA3C			ACTCCAGCTCTGTTTCTTAAGT	ACTCCAGCTCCGTTTCTTAAGT	{'ACE2', 'PRDM4'}	{'ACE2'}	{'PRDM4'}		0.702926	2.82712	-0.400203	2.99183	-0.045302
rs59101260	chr7	81216213	G	GA	SEMA3C			AGCAGCAAGAGAAAAAAAAAAA	AGCAGCAAGAGAAAAAAAAAAAA	{'ZNF384', 'DOF5.7', 'hb'}	{'ZNF384', 'DOF5.7', 'hb'}			0	0	0	0	0
rs327636	chr7	81219506	A	G	SEMA3C			TTACAGGCATATGCCACCACAC	TTACAGGCATGTGCCACCACAC	{'MOT3', 'YAP5'}	{'MOT3', 'YAP5'}			0.792647	-2.36592	1.2317	-4.40273	0.058839
rs551351	chr7	81220831	G	A	SEMA3C			TTGTATTCATGATGACTATACT	TTGTATTCATAATGACTATACT	{'vvl', 'MAFG::NFE2L1'}	{'vvl', 'HOXB6', 'E5', 'zen2', 'MAFG::NFE2L1', 'lbl'}		{'lbl', 'HOXB6', 'E5', 'zen2'}	0.332245	0.865967	0.117337	-0.142744	-0.632464
rs327640	chr7	81221508	T	G	SEMA3C			ATTAAAGAAATTCCCCGCCCCC	ATTAAAGAAAGTCCCCGCCCCC	{'rst2', 'PHYPADRAFT_140773', 'DOF5.7', 'cre-1', 'PHYPADRAFT_38837', 'KLF15', 'DOF1.8', 'C15', 'DOF5.3', 'RELB', 'MIG3', 'MIG2', 'Arid3a', 'PHYPADRAFT_153324', 'CRZ1', 'MIG1', 'DOF5.6', 'YGR067C', 'DOF2.4'}	{'rst2', 'PBF', 'Dof3', 'PHYPADRAFT_140773', 'DOF5.7', 'cre-1', 'PHYPADRAFT_38837', 'KLF15', 'DOF1.8', 'C15', 'DOF5.3', 'MIG3', 'MIG2', 'Arid3a', 'PHYPADRAFT_153324', 'CRZ1', 'MIG1', 'DOF5.6', 'YGR067C', 'DOF2.4'}	{'RELB'}	{'PBF', 'Dof3'}	1.74791	1.85916	-0.831348	1.27948	0.983853
rs327644	chr7	81223326	T	G	SEMA3C			TGCACTGTGTTCCTGGAAAAGC	TGCACTGTGTGCCTGGAAAAGC	{'DOF1.8', 'PBF', 'DOF5.6', 'PHYPADRAFT_140773', 'PHYPADRAFT_153324', 'DOF5.7', 'STAT3', 'DOF2.4', 'PHYPADRAFT_38837', 'DOF5.3', 'MNB1A', 'Dof2'}	{'DOF1.8', 'PBF', 'DOF5.6', 'PHYPADRAFT_140773', 'PHYPADRAFT_153324', 'DOF5.7', 'DOF2.4', 'PHYPADRAFT_38837', 'DOF5.3', 'MNB1A', 'Dof2'}	{'STAT3'}		0.171403	-0.326834	-0.856629	-0.244673	0.358749
rs327647	chr7	81225821	C	T	SEMA3C			AGTTTCCACTCGAAGGAATTCT	AGTTTCCACTTGAAGGAATTCT	{'NFATC1'}	{'NFATC1', 'BHLH112', 'NKX2-3', 'HLTF', 'NKX2-8'}		{'BHLH112', 'NKX2-8', 'NKX2-3', 'HLTF'}	0.005063	-0.217115	-0.164848	-1.34479	0.383601
rs327649	chr7	81227880	T	C	SEMA3C			ACAGCAGGTCTGAGGTGAGAAG	ACAGCAGGTCCGAGGTGAGAAG	{'Zic1::Zic2'}	{'Zic1::Zic2'}			-3.17091	-0.310878	0.204163	-0.616212	0.436702
rs179173	chr7	81228105	C	T	SEMA3C			AAAATTATTTCAGTAAAATATC	AAAATTATTTTAGTAAAATATC	{'PHO2', 'AHL12'}	{'PHO2', 'AHL12'}			-2.14138	-1.06243	-2.18775	-2.85781	-2.37444
rs186609	chr7	81228135	T	C	SEMA3C			GAGGAAATTATGTATCAGTAAG	GAGGAAATTACGTATCAGTAAG		{'YAP3'}		{'YAP3'}	0.751396	1.53184	-0.048306	0.478808	-0.079508
rs327733	chr7	81228587	A	T	SEMA3C			ATTTCTTGTAAATTGCAGATCT	ATTTCTTGTATATTGCAGATCT	{'GATA9', 'ARR1', 'GATA12', 'GAT4', 'ECM23'}	{'GATA9', 'ARR1', 'GATA12', 'GAT4', 'ECM23'}			-0.506774	-1.10498	-1.61228	0.515863	-1.66949
rs327734	chr7	81228627	T	C	SEMA3C			TATTTTTAGATAATATGTATAT	TATTTTTAGACAATATGTATAT	{'PHO2', 'GLN3', 'lbe'}	{'ATHB-6'}	{'PHO2', 'GLN3', 'lbe'}	{'ATHB-6'}	2.23563	-0.159893	-1.41691	-0.844801	1.92399
rs327735	chr7	81228707	T	C	SEMA3C			TGTATGTATATATATTTATCAT	TGTATGTATACATATTTATCAT	{'PHO2', 'MOT2', 'Cf2'}	{'PHO2'}	{'MOT2', 'Cf2'}		1.9496	-1.28771	0.612774	-1.99499	1.25189
rs327736	chr7	81228779	C	T	SEMA3C			TTTGGCAAGCCATAGACCCAGG	TTTGGCAAGCTATAGACCCAGG	{'HAP2'}	{'HAP2'}			1.29161	1.10404	-1.97489	0.634436	0.250226
rs327738	chr7	81229340	A	G	SEMA3C			TTTTTTGTGAAGAAAATAAATC	TTTTTTGTGAGGAAAATAAATC					-1.9335	-0.503752	2.16856	-0.04232	1.16495
rs327739	chr7	81229463	A	T	SEMA3C			GTCTTTAAGTAGTGGAAGAGAA	GTCTTTAAGTTGTGGAAGAGAA					0.281045	-2.34368	-0.484026	-0.944881	-2.64109
rs327742	chr7	81230452	G	A	SEMA3C			TTCAGGCAAAGTGGGATACAGC	TTCAGGCAAAATGGGATACAGC	{'MOT3', 'PHYPADRAFT_140773', 'PBF', 'Dof3', 'DOF5.3'}	{'MOT3'}	{'Dof3', 'PHYPADRAFT_140773', 'PBF', 'DOF5.3'}		-1.08764	-1.89591	0.003089	-3.06676	-1.34543
rs327744	chr7	81233101	C	T	SEMA3C			AGGTATGTGCCAATTGGTTCAT	AGGTATGTGCTAATTGGTTCAT	{'NFIX', 'MSGN1', 'HAP2', 'NFIA'}	{'Pdx1', 'SHOX', 'lms', 'en', 'PHDP', 'Barhl1', 'OdsH', 'YHP1', 'HESX1', 'Rx', 'unpg', 'Nobox', 'HAP2'}	{'NFIX', 'MSGN1', 'NFIA'}	{'Pdx1', 'SHOX', 'lms', 'en', 'PHDP', 'Barhl1', 'OdsH', 'YHP1', 'HESX1', 'Rx', 'unpg', 'Nobox'}	1.3088	3.45415	4.73328	2.80296	2.48211
rs327745	chr7	81233678	A	G	SEMA3C			GGCAGCTGCCATGGTGGCTGGG	GGCAGCTGCCGTGGTGGCTGGG	{'Myog', 'MYOG', 'Myod1', 'HLTF', 'BHLHA15(var.2)', 'ASCL1', 'BHLHE22(var.2)'}	{'Myog', 'MYOG', 'ERF069', 'Myod1', 'BHLHA15(var.2)', 'ASCL1', 'BHLHE22(var.2)'}	{'HLTF'}	{'ERF069'}	0.694937	0.79995	2.35197	1.36791	0.068823
rs35656647	chr7	81234504	TA	T	SEMA3C			GATAAATTGATAAAAATAATAAT	GATAAATTGATAAAATAATAAT	{'GLN3', 'lbe', 'elt-6', 'DOF5.7', 'Optix', 'PHO2'}	{'GLN3', 'lbe', 'elt-6', 'Optix', 'PHO2'}	{'DOF5.7'}		0.242834	-0.635817	1.56444	-0.376363	1.88013
rs327747	chr7	81235204	T	A	SEMA3C			TATTAACTGTTGAAACTTGATG	TATTAACTGTAGAAACTTGATG	{'BSX', 'EVX2', 'EVX1', 'HLTF'}	{'BSX', 'EVX2', 'EVX1', 'HLTF'}			-1.71286	-0.355698	-2.20483	-0.760049	0.307701
rs55892100	chr7	116170622	A	G	TFEC			GTTGGGGGTGAGGAGGGGGAAT	GTTGGGGGTGGGGAGGGGGAAT	{'MSN4', 'MSN2', 'Macho-1', 'RGM1'}	{'MSN4', 'MSN2', 'Macho-1', 'RGM1'}			2.1776	2.10765	3.89231	0.949641	2.69455
rs2896175	chr7	116171382	A	C	TFEC			GTTCCCCCTCAGCCTTGCCGTG	GTTCCCCCTCCGCCTTGCCGTG	{'TDA9', 'YGR067C', 'ERF069', 'HLTF'}	{'YGR067C', 'ERF069', 'HLTF'}	{'TDA9'}		-0.58381	0.5372	-2.03098	0.316708	1.88996
rs10953811	chr7	116172451	G	C	TFEC			ACAGAACAGAGCTTGTAAACTG	ACAGAACAGACCTTGTAAACTG		{'HLTF'}		{'HLTF'}	0.328137	-1.82091	-1.20294	0.136328	-2.67583
rs6977380	chr7	116174756	C	T	TFEC			GGTTTTCTTTCCCTGTCTTAGT	GGTTTTCTTTTCCTGTCTTAGT					1.08533	-0.552579	-1.639	0.763516	-1.07571
rs28710948	chr7	116176494	C	T	TFEC			GCTTCAGTTGCTTGGCATGAAA	GCTTCAGTTGTTTGGCATGAAA	{'NFIC', 'HAP2'}	{'HAP2'}	{'NFIC'}		-1.78042	-1.50055	-1.61328	-2.00576	-2.48829
rs4436065	chr7	116181326	C	G	TFEC			CCTTCGCGGTCAGCGTTACAGC	CCTTCGCGGTGAGCGTTACAGC	{'LEU3'}	{'LEU3'}			-0.607283	-0.826501	0.089312	-0.570552	-0.790584
rs10953813	chr7	116183926	G	A	TFEC			GAGTGAGGTGGTACCTCATTGT	GAGTGAGGTGATACCTCATTGT		{'Optix', 'so', 'Six4'}		{'Optix', 'so', 'Six4'}	-0.184714	-0.110441	0.545856	-0.806809	-0.523309
rs11764793	chr7	116191206	T	C	TES			CCCTATAGCCTTCAGTGATTGA	CCCTATAGCCCTCAGTGATTGA		{'CRZ1'}		{'CRZ1'}	0.145651	-1.08884	-1.01814	-1.373	-2.66928
rs6979486	chr7	116192384	G	T	TES			AAAGAAGTTGGGTATTTTTTTC	AAAGAAGTTGTGTATTTTTTTC	{'DOF5.7', 'PHYPADRAFT_140773', 'DOF5.3'}	{'DOF5.7', 'PHYPADRAFT_140773', 'DOF5.3'}			-0.459065	1.28434	0.246219	0.67613	1.10582
rs6967663	chr7	116195756	G	C	TES			CAATATGGCAGAGCCTATTGTT	CAATATGGCACAGCCTATTGTT	{'SOX15', 'Sox5', 'ATHB-6', 'SOX9'}	{'SOX15', 'Sox5', 'ATHB-6', 'SOX9'}			-1.1961	-0.397721	1.25024	0.150379	0.33939
rs2402053	chr7	116196743	T	C	TES			TACGAATTTTTAGTTCCATTAC	TACGAATTTTCAGTTCCATTAC	{'BARX1', 'HOXB3', 'BSX', 'HLTF', 'GSX1'}	{'BARX1', 'HOXB3', 'BSX', 'HLTF', 'GSX1'}			1.15925	-0.418619	2.38902	0.948578	1.89603
rs940471	chr7	116201154	T	C	TES			CCCTTGTAACTTGATACACCCA	CCCTTGTAACCTGATACACCCA	{'Six4', 'Optix', 'so', 'AFT2', 'HLTF'}	{'Six4', 'Optix', 'so', 'AFT2', 'HLTF'}			0.742663	1.39353	-0.318817	2.25792	0.52312
rs10233003	chr7	116503608	C	A	CAV2			CTGGGCAGATCACTTGAGGTCA	CTGGGCAGATAACTTGAGGTCA	{'NR2C2(var.2)', 'NKX2-8', 'NR2C1', 'HLTF'}	{'NR2C2(var.2)', 'GLN3', 'GATA3', 'HLTF', 'NR2C1'}	{'NKX2-8'}	{'GLN3', 'GATA3'}	-0.056554	-2.75644	0.153645	-2.08371	-0.444461
rs67933359	chr7	116503808	C	A	CAV2			CCAGCCTGGGCAATAGAGTGAG	CCAGCCTGGGAAATAGAGTGAG	{'ACE2', 'TFAP2C'}	{'ACE2', 'RBPJ'}	{'TFAP2C'}	{'RBPJ'}	2.52934	2.54374	1.59195	-0.866189	2.32303
rs10258482	chr7	116510041	C	A	CAV2	TRUE	Muller.glia, Gly.amacrine	ACCAAGACTACCCTGTCATTTC	ACCAAGACTAACCTGTCATTTC	{'Pax2'}	{'unc-62', 'Pax2'}		{'unc-62'}	-0.374528	0.650792	0.273632	1.07826	-0.114415
rs10262524	chr7	116510898	C	A	CAV2			CACATTGTCTCATCTGAATCCC	CACATTGTCTAATCTGAATCCC	{'Sox17', 'HLTF'}	{'GATA1', 'Sox17', 'HLTF'}		{'GATA1'}	2.69293	6.11417	-0.068045	4.89687	-1.53103
rs10281637	chr7	116511284	T	C	CAV2			TCCCAATTTCTTCTCCCTATTC	TCCCAATTTCCTCTCCCTATTC					4.55376	1.4846	0.660361	0.592659	0.321906
rs2024211	chr7	116512971	A	C	CAV2	TRUE	Muller.glia	GCTTCATGTAACCTCCTCACTC	GCTTCATGTACCCTCCTCACTC					-2.00694	-1.51183	-1.34514	-1.8936	-0.404239
rs10281661	chr7	116513275	A	G	CAV2			TTTGGACTAAACATATTGTTTT	TTTGGACTAAGCATATTGTTTT	{'ara', 'mirr', 'YAP5', 'Sox5'}	{'YAP5', 'Sox5'}	{'ara', 'mirr'}		0.481347	1.97674	1.33655	1.92251	0.508888
rs149422863	chr7	116514229	GGAGATC	G	CAV2			CACGAGGTCAGGAGATCGAGACCTTCCT	CACGAGGTCAGGAGACCTTCCT	{'NR2C2(var.2)', 'NR2C1'}	{'NR2C2(var.2)', 'NR2C1'}			8.43829	4.04572	5.0377	5.66216	2.84001
rs6969706	chr7	116514777	G	T	CAV2			GAAAATCCCTGAAGTCTGCAAT	GAAAATCCCTTAAGTCTGCAAT					2.23729	2.06264	-0.850966	3.28123	0.470226
rs62469005	chr7	116515914	A	G	CAV2			TCACCACATGAACCTACATCCA	TCACCACATGGACCTACATCCA	{'AGL55', 'OPI1', 'MXI1', 'HLTF'}	{'AGL55', 'MXI1', 'HLTF'}	{'OPI1'}		0.773567	-0.148101	0.558052	1.2883	0.613185
rs59454355	chr7	116515969	C	G	CAV2			ACACACACACCCACAGAGTCTT	ACACACACACGCACAGAGTCTT	{'AFT2'}	{'NAC92'}	{'AFT2'}	{'NAC92'}	4.22098	3.13459	3.74666	3.14537	3.85394
rs12540035	chr7	116519472	G	A	CAV1			GAGTTAATTAGGTTAAAAAGCC	GAGTTAATTAAGTTAAAAAGCC	{'HOXB3', 'PHYPADRAFT_38837', 'GBX2', 'ISX', 'ESX1', 'ap', 'btn', 'CG15696-RA', 'unpg', 'Vsx2', 'exex', 'SHOX', 'PHDP', 'EN2', 'CDF2', 'CG9876', 'Rx', 'Vsx1', 'Pph13', 'ALX3', 'DOF2.4', 'Lim3', 'PHYPADRAFT_140773', 'Dof3', 'CG18599', 'DOF5.7', 'mix-a', 'lab', 'Dlx3', 'CG32532', 'VAX1', 'DOF5.3', 'EN1', 'lbl', 'ftz', 'MNB1A', 'PHYPADRAFT_153324', 'Lhx4', 'lms', 'Dbx', 'slou', 'Dlx4', 'eve', 'DRGX'…	{'HOXB3', 'PHYPADRAFT_38837', 'GBX2', 'ISX', 'ESX1', 'ap', 'btn', 'CG15696-RA', 'unpg', 'exex', 'SHOX', 'PHDP', 'EN2', 'CDF2', 'CG9876', 'Rx', 'Vsx1', 'Pph13', 'ALX3', 'DOF2.4', 'Lim3', 'PHYPADRAFT_140773', 'Dof3', 'CG18599', 'DOF5.7', 'mix-a', 'lab', 'Dlx3', 'CG32532', 'VAX1', 'DOF5.3', 'EN1', 'lbl', 'ftz', 'MNB1A', 'PHYPADRAFT_153324', 'Lhx4', 'lms', 'Dbx', 'slou', 'Dlx4', 'eve', 'DRGX', 'abd-A…	{'zfh-2', 'Vsx2', 'AT-GTL1', 'LBX1'}	{'ATHB23', 'NKX6-2', 'YOX1', 'NKX6-1', 'MNX1', 'al'}	-2.55945	-3.13706	-2.02858	-4.19746	-0.682045
rs4730745	chr7	116520205	A	T	CAV1	TRUE	Gly.amacrine	ACAGTGCAGCACTTGTTCTCCT	ACAGTGCAGCTCTTGTTCTCCT	{'HLTF'}		{'HLTF'}		1.65299	1.76699	1.41191	0.034915	-2.21817
rs6950798	chr7	116521531	T	C	CAV1			ATTGATATCATTGAGAGTGGTC	ATTGATATCACTGAGAGTGGTC	{'Optix'}	{'Optix'}			1.43048	0.821348	-0.132616	1.90177	1.21911
rs6950964	chr7	116521617	T	C	CAV1			CCCATGGTGGTAGGGATGGGAA	CCCATGGTGGCAGGGATGGGAA	{'RBPJ', 'HLTF'}	{'RBPJ', 'HLTF'}			2.24061	0.176631	1.4631	-0.980307	2.47032
rs10257125	chr7	116522252	A	T	CAV1	TRUE	Muller.glia	TAATGAAGAGATTGTGGTTTTT	TAATGAAGAGTTTGTGGTTTTT	{'lbl', 'zen2', 'E5', 'RUNX1'}	{'lbl', 'zen2', 'E5', 'RUNX1'}			0.56501	-1.50384	0.932045	-1.93805	-0.01927
rs4236601	chr7	116522675	G	A	CAV1			AGTGTATTGTGTTTGTTAATAT	AGTGTATTGTATTTGTTAATAT	{'PHO2', 'Sox17', 'lbe', 'fkh'}	{'PHO2', 'lbe'}	{'Sox17', 'fkh'}		-2.10146	-0.606741	-3.51299	-0.792076	-1.8553
rs4385407	chr7	116522934	G	A	CAV1			TATAGTTTCAGCATTCTATCAG	TATAGTTTCAACATTCTATCAG	{'FZF1'}	{'FZF1', 'HLTF'}		{'HLTF'}	-0.49945	-0.587694	-0.100559	-0.030631	-1.092
rs2402273	chr7	117960370	T	C	CTTNBP2			TGTGCCTGGATTTCTTTGATTC	TGTGCCTGGACTTCTTTGATTC	{'TCF7'}	{'TCF7'}			-2.84438	-1.9997	0.541006	-2.36903	-2.07146
rs7801876	chr7	117962072	A	G	CTTNBP2			CCCCTGGCAAACATTTAATTTC	CCCCTGGCAAGCATTTAATTTC	{'ara', 'mirr', 'AHL25', 'PHDP', 'HLTF', 'PHO2', 'YAP5'}	{'AHL25', 'PHDP', 'NAC92', 'PHO2', 'YAP5'}	{'ara', 'mirr', 'HLTF'}	{'NAC92'}	0.836654	1.83388	2.07026	3.65909	2.53263
rs1013278	chr7	117963766	G	C	CTTNBP2	TRUE	GABA.amacrine	ATAAACAAAGGTGTTCTGTCAG	ATAAACAAAGCTGTTCTGTCAG	{'ara', 'FOXG1', 'mirr', 'SOX10', 'PHYPADRAFT_140773', 'HCM1', 'FOXL1', 'br(var.3)', 'DOF5.7', 'Foxf1', 'Foxj2', 'DOF5.3', 'FOXP3', 'fkh-2', 'SOX4'}	{'ara', 'FOXG1', 'mirr', 'PBF', 'SOX10', 'HCM1', 'PHYPADRAFT_140773', 'FOXL1', 'br(var.3)', 'Foxf1', 'Foxj2', 'DOF5.3', 'FOXP3', 'fkh-2', 'MNB1A', 'Dof2'}	{'DOF5.7', 'SOX4'}	{'PBF', 'MNB1A', 'Dof2'}	3.96569	1.81227	2.6058	1.73264	4.78612
rs1468183	chr7	117965660	G	A	CTTNBP2			AATTTGAATGGAACAATCAAAT	AATTTGAATGAAACAATCAAAT	{'LIN54', 'Dux', 'Arid3a'}	{'ara', 'mirr', 'Dux', 'Arid3a', 'LIN54', 'STE12', 'SRY'}		{'ara', 'STE12', 'mirr', 'SRY'}	-1.64793	-0.45339	-1.55552	0.043932	0.880648
rs138567272	chr7	117967604	G	A	CTTNBP2			CATACCGAATGGGCAAAAACTG	CATACCGAATAGGCAAAAACTG	{'DOF5.7'}	{'DOF5.7', 'MOT3'}		{'MOT3'}	1.27161	0.033981	2.38658	0.179244	0.338205
rs370682797	chr7	117968170	G	C	CTTNBP2			GCTACCAATGGCTTTCTTCACA	GCTACCAATGCCTTTCTTCACA	{'schlank'}	{'schlank', 'HLTF'}		{'HLTF'}	-0.617604	-1.34724	-1.50977	0.982988	-0.218639
rs111987160	chr7	117969042	G	A	CTTNBP2			TTAAAAAGTCGGGAAACAACAG	TTAAAAAGTCAGGAAACAACAG	{'ara', 'mirr', 'PBF', 'Dof3', 'DOF1.8', 'PHYPADRAFT_140773', 'PHYPADRAFT_153324', 'DOF5.7', 'DOF2.4', 'PHYPADRAFT_38837', 'CDF2', 'DOF5.3', 'DOF5.6'}	{'ara', 'mirr', 'PBF', 'Dof3', 'DOF1.8', 'PHYPADRAFT_140773', 'PHYPADRAFT_153324', 'DOF5.7', 'DOF2.4', 'PHYPADRAFT_38837', 'CDF2', 'DOF5.3', 'DOF5.6'}			0.32658	-1.61488	-1.93502	-1.33189	0.265799
rs28438696	chr7	117970236	G	C	CTTNBP2			GATATGAAAAGGCAGTTAGGTG	GATATGAAAACGCAGTTAGGTG	{'MYB111', 'MOT3', 'DOF1.8', 'PHYPADRAFT_140773', 'PHYPADRAFT_153324', 'DOF5.7', 'DOF2.4', 'PHYPADRAFT_38837', 'MYB46', 'DOF5.3', 'MYB24', 'DOF5.6'}	{'MYB111', 'MYB46', 'DOF5.3', 'MYB24', 'DOF5.6'}	{'MOT3', 'DOF1.8', 'PHYPADRAFT_140773', 'PHYPADRAFT_153324', 'DOF5.7', 'DOF2.4', 'PHYPADRAFT_38837'}		0.404012	0.97816	1.59723	2.2736	0.723222
rs13438572	chr7	117970714	C	G	CTTNBP2			GAGACTCCATCTCAAAAAAACA	GAGACTCCATGTCAAAAAAACA	{'ara', 'DOF5.7', 'mirr', 'ARG80'}	{'ara', 'mirr', 'WRKY48', 'DOF5.7', 'TOS8', 'HLTF', 'ARG80'}		{'TOS8', 'WRKY48', 'HLTF'}	1.86938	3.6468	1.74443	-0.605943	8.5914
rs7784849	chr7	117971196	A	G	CTTNBP2			GCTGTGTTCAATGTTTATTTAG	GCTGTGTTCAGTGTTTATTTAG	{'PHO2'}	{'PHO2'}			3.67116	3.03461	3.0521	1.13726	1.25125
rs12113919	chr7	117972261	C	G	CTTNBP2			AGCCACCGAGCGCCTGGCCGTT	AGCCACCGAGGGCCTGGCCGTT	{'SKN7', 'ERF069'}	{'SKN7', 'ERF069'}			-1.88979	-1.81374	-2.07282	-2.28412	-1.96171
rs957290	chr7	117976180	T	A	CTTNBP2			ATGTAAATCTTACTAAAGGATT	ATGTAAATCTAACTAAAGGATT	{'ARR1', 'DOF1.8', 'PHYPADRAFT_140773', 'PHYPADRAFT_153324', 'DOF5.7', 'DOF2.4', 'PHYPADRAFT_38837', 'YPR013C', 'DOF5.3', 'DOF5.6'}	{'ARR1', 'DOF1.8', 'PHYPADRAFT_140773', 'PHYPADRAFT_153324', 'DOF5.7', 'DOF2.4', 'PHYPADRAFT_38837', 'YPR013C', 'DOF5.3', 'DOF5.6'}			-0.581983	-1.20274	0.445794	-1.61921	-1.14991
rs7777391	chr7	117981823	A	G	CTTNBP2			ACAGCTTTATAAGTACAGCCTT	ACAGCTTTATGAGTACAGCCTT	{'H2.0'}	{'Abd-B', 'Dbx', 'H2.0'}		{'Abd-B', 'Dbx'}	-1.04447	-2.0454	0.225529	-3.33127	1.2862
rs6947612	chr7	117992921	A	G	CTTNBP2	TRUE	GABA.amacrine	TTCAAAGGTGACAAAGTGGAGA	TTCAAAGGTGGCAAAGTGGAGA	{'MEIS1', 'PBF', 'Dof3', 'PHYPADRAFT_140773', 'DOF5.7', 'DOF5.3', 'vis'}	{'PHYPADRAFT_140773', 'PBF', 'Dof3', 'DOF5.7', 'DOF5.3'}	{'MEIS1', 'vis'}		0.238349	0.270726	-1.83613	-0.484385	-0.390258
rs2188836	chr7	117995328	C	T	CTTNBP2			AGGGCCACTGCCCTCCAGATCC	AGGGCCACTGTCCTCCAGATCC	{'SKN7'}	{'SKN7'}			-2.24935	0.759659	-1.49953	-2.72562	-0.733425
rs2214230	chr7	117995551	G	T	CTTNBP2			GGAGCTTTAAGATTTGACTGCC	GGAGCTTTAATATTTGACTGCC	{'ARR10'}	{'PHO2', 'lbe', 'ATHB-15'}	{'ARR10'}	{'PHO2', 'lbe', 'ATHB-15'}	-1.0186	-2.32604	2.20452	-1.75261	2.71902
rs10230941	chr7	117996057	C	G	CTTNBP2			GCTTCTTCCTCATTTTCTCTTG	GCTTCTTCCTGATTTTCTCTTG					1.09644	0.635298	-0.42969	1.85865	1.16496
rs10237321	chr7	134835770	C	A	CALD1			AGTCTAATAGCATTAAAGAGGT	AGTCTAATAGAATTAAAGAGGT	{'DOF1.8', 'lbe', 'Arid3a', 'PHYPADRAFT_140773', 'PHYPADRAFT_153324', 'C15', 'DOF5.7', 'DOF2.4', 'PHYPADRAFT_38837', 'BSX', 'DOF5.3', 'DOF5.6'}	{'DOF1.8', 'lbe', 'Arid3a', 'PHYPADRAFT_140773', 'PHYPADRAFT_153324', 'C15', 'DOF5.7', 'DOF2.4', 'PHYPADRAFT_38837', 'DOF5.3', 'DOF5.6'}	{'BSX'}		-1.88916	-1.16569	1.81621	-1.33037	-1.73543
rs12674387	chr7	134837481	C	T	CALD1			TAGCTGGCATCACAGGCGCACA	TAGCTGGCATTACAGGCGCACA		{'BSX'}		{'BSX'}	0.12337	2.13701	-2.43379	1.64522	-0.427283
rs1026274	chr7	134838803	G	A	CALD1			CTGGTACAATGTATGACAAGAG	CTGGTACAATATATGACAAGAG	{'vis', 'MAFG::NFE2L1', 'MEIS1'}	{'MEIS1', 'ATHB-6', 'MOT2', 'MAFG::NFE2L1', 'vis'}		{'MOT2', 'ATHB-6'}	-0.173062	-0.37281	-2.07855	-0.685547	1.14563
rs540694424	chr7	146650935	G	C	CNTNAP2			TGTGAGAATTGCTTGAGCCCAG	TGTGAGAATTCCTTGAGCCCAG	{'CRZ1', 'ZBTB6'}	{'CRZ1', 'ZBTB6', 'HLTF'}		{'HLTF'}	-0.436725	1.23613	-1.64104	0.867952	-0.504531
rs4128399	chr7	151801593	T	C	PRKAG2			AGTTTCTTGGTTGGGGACTCAA	AGTTTCTTGGCTGGGGACTCAA	{'HAP2'}	{'HAP2'}			2.4329	1.88271	3.47698	1.09728	1.8956
rs62478245	chr7	151808612	C	T	PRKAG2	TRUE	GABA.amacrine, OFF.cone.bipolar, Gly.amacrine	TGAGGCTATCCGCTGACATCTT	TGAGGCTATCTGCTGACATCTT	{'vis', 'hth', 'MEIS1'}	{'vis', 'hth', 'MEIS1'}			0.346556	0.058441	1.72652	1.77033	1.83004
rs79560908	chr8	30562797	A	AT	RBPMS	TRUE	Horizontal	GAAAGAACAGAAGACGAGCAGG	GAAAGAACAGATAGACGAGCAGG	{'DOF5.7', 'PHYPADRAFT_140773', 'DOF5.3'}	{'DOF5.7', 'PHYPADRAFT_140773', 'DOF5.3'}			-1.61083	1.14268	-2.72474	-0.902754	-0.56837
rs35631438	chr8	30566923	T	C	RBPMS	TRUE	Horizontal, Retinal.ganglion.cell, GABA.amacrine	TTTAGCTTAGTAGTTCATGGTT	TTTAGCTTAGCAGTTCATGGTT	{'En1'}		{'En1'}		1.83956	3.06983	2.01001	2.89682	1.8858
rs34535252	chr8	30587263	A	T	GTF2E2			ATGTTTTAAGATTAGCCAAGTT	ATGTTTTAAGTTTAGCCAAGTT					-2.53908	-4.73978	0.821666	-5.02317	-1.72815
rs35220810	chr8	30595214	G	A	GTF2E2			AAAGACATTAGAACAGTATACT	AAAGACATTAAAACAGTATACT	{'PHYPADRAFT_140773', 'DOF5.7', 'BSX', 'DOF5.3', 'HLTF', 'YAP5'}	{'ara', 'mirr', 'PHYPADRAFT_140773', 'Arid3a', 'DOF5.7', 'BSX', 'DOF5.3', 'HLTF', 'YAP5'}		{'ara', 'mirr', 'Arid3a'}	-1.35494	-2.16086	-1.57174	-0.902205	-0.426324
rs35740987	chr8	30596692	CA	C	GTF2E2			TTTTATGCCTCAAAAACTTTTTT	TTTTATGCCTCAAAACTTTTTT	{'DOF5.7', 'HLTF'}	{'HLTF'}	{'DOF5.7'}		0.858048	-0.072528	1.80435	0.843235	0.78112
rs7815625	chr8	30612288	A	C	GTF2E2			TAGAAAGAAAAGAGAGATTACC	TAGAAAGAAACGAGAGATTACC	{'DOF1.8', 'PHYPADRAFT_140773', 'PHYPADRAFT_153324', 'DOF5.7', 'DOF2.4', 'PHYPADRAFT_38837', 'DOF5.3', 'DOF5.6'}	{'PHYPADRAFT_140773', 'DOF5.7', 'DOF5.3', 'UPC2', 'DOF5.6'}	{'DOF2.4', 'DOF1.8', 'PHYPADRAFT_38837', 'PHYPADRAFT_153324'}	{'UPC2'}	1.24407	-0.015268	1.0809	0.56859	0.878697
rs17636280	chr8	30613676	G	A	GTF2E2			CTGATTAATGGTCATGTTACAT	CTGATTAATGATCATGTTACAT	{'C15', 'bsh', 'tup', 'Pax2'}	{'CG18599', 'E5', 'zen2', 'GATA15', 'lab', 'Scr', 'C15', 'zen', 'btn', 'ems', 'lbl', 'ftz', 'H2.0', 'pb', 'Dbx', 'Dfd', 'ind', 'eve', 'abd-A', 'bsh', 'Antp'}	{'tup', 'Pax2'}	{'CG18599', 'pb', 'E5', 'zen2', 'Dbx', 'Dfd', 'ind', 'GATA15', 'eve', 'abd-A', 'lab', 'Scr', 'zen', 'btn', 'ems', 'lbl', 'ftz', 'Antp', 'H2.0'}	-0.596555	0.635598	1.4298	0.775506	-2.63302
rs9693800	chr8	30613880	T	G	GTF2E2			GGTCACTGACTGCGTTGGGGTT	GGTCACTGACGGCGTTGGGGTT	{'Pax2'}	{'Pax2'}			1.51405	0.314385	-0.039734	0.378108	-0.958767
rs62505306	chr8	30625270	C	T	GTF2E2			CTGAGATAATCATGTGGTTTTT	CTGAGATAATTATGTGGTTTTT	{'GLN3', 'HAT1', 'TFAP4(var.2)'}	{'GLN3', 'Prrx2', 'Shox2', 'HOXB3', 'UNCX', 'E5', 'zen2', 'Dlx2', 'GBX2', 'LBX2', 'ISX', 'PDX1', 'GSX1', 'ESX1', 'Dlx3', 'TLX2', 'Dll', 'HOXA2', 'HOXA1', 'HOXD4', 'EN1', 'POU6F1', 'lbl', 'HOXC8', 'DLX5', 'SHOX', 'Lhx4', 'DLX6', 'MIXL1', 'EN2', 'HOXB2', 'Dlx4', 'PHO2', 'CG9876', 'HOXA4', 'PRRX1', 'EMX2', 'HOXC4', 'Pph13', 'RAX2', 'CG4328-RA', 'EMX1', 'ALX3', 'RAX', 'dsc-1', 'Lim3', 'LHX1', 'HESX1'…	{'HAT1', 'TFAP4(var.2)'}	{'Prrx2', 'Shox2', 'HOXB3', 'UNCX', 'E5', 'zen2', 'Dlx2', 'GBX2', 'LBX2', 'ISX', 'PDX1', 'GSX1', 'ESX1', 'Dlx3', 'TLX2', 'Dll', 'HOXA2', 'HOXA1', 'HOXD4', 'EN1', 'POU6F1', 'lbl', 'HOXC8', 'DLX5', 'SHOX', 'Lhx4', 'DLX6', 'MIXL1', 'EN2', 'HOXB2', 'Dlx4', 'PHO2', 'CG9876', 'HOXA4', 'PRRX1', 'EMX2', 'HOXC4', 'Pph13', 'RAX2', 'CG4328-RA', 'EMX1', 'ALX3', 'RAX', 'dsc-1', 'Lim3', 'LHX1', 'HESX1', 'Dlx1'}	-0.993408	-1.47786	1.68981	-2.88372	-1.08956
rs62505308	chr8	30626537	T	C	GTF2E2			TTTTTGCAACTTTCTCAGTTAC	TTTTTGCAACCTTCTCAGTTAC	{'PRDM1', 'Cebpa', 'HLTF'}	{'Cebpa'}	{'PRDM1', 'HLTF'}		0.157666	0.803891	-0.172312	2.60276	-0.303536
rs12156362	chr8	30628855	C	T	GTF2E2			CGCTTGAACCCGGGAGGCGGAG	CGCTTGAACCTGGGAGGCGGAG	{'PUT3', 'HAL9', 'Tcfl5', 'ct', 'OPI1'}	{'ct', 'OPI1', 'HAL9'}	{'Tcfl5', 'PUT3'}		-0.252976	-0.166502	-3.2099	-1.11782	-2.74701
rs17636471	chr8	30634599	C	G	GTF2E2			CAGTAAATGTCTAATTTTCTCC	CAGTAAATGTGTAATTTTCTCC	{'Pdx1', 'Barhl1', 'PHDP', 'BARHL2'}	{'Barhl1', 'BARHL2'}	{'Pdx1', 'PHDP'}		0.540395	-1.11839	0.497871	-3.24514	-0.28929
rs6999713	chr8	30642005	T	C	GTF2E2, SMIM18			GTGAATAAAGTATACAGTCTAA	GTGAATAAAGCATACAGTCTAA	{'PBF', 'Dof3', 'DOF1.8', 'PHYPADRAFT_140773', 'PHYPADRAFT_153324', 'DOF2.4', 'PHYPADRAFT_38837', 'AT3G52440', 'DOF5.3', 'DOF5.6'}	{'PBF', 'Dof3', 'DOF1.8', 'DOF5.6', 'PHYPADRAFT_140773', 'PHYPADRAFT_153324', 'DOF2.4', 'PHYPADRAFT_38837', 'DOF5.3', 'YAP5', 'MNB1A', 'Dof2'}	{'AT3G52440'}	{'YAP5', 'MNB1A', 'Dof2'}	0.964322	0.434263	1.99416	1.70395	1.8845
rs4486158	chr8	30648290	G	A	GTF2E2			AGGCAGGCACGCAGGCTGCAGT	AGGCAGGCACACAGGCTGCAGT	{'NAC92', 'MOT3', 'PHD1'}	{'MOT3', 'PHD1'}	{'NAC92'}		-0.435797	-0.861099	-1.05939	-3.85161	-1.91121
rs62505315	chr8	30654948	T	A	GTF2E2			TTGTTAGAAATGTCTACAGAGA	TTGTTAGAAAAGTCTACAGAGA		{'PBF', 'Dof3', 'DOF1.8', 'PHYPADRAFT_140773', 'PHYPADRAFT_153324', 'DOF5.7', 'DOF2.4', 'PHYPADRAFT_38837', 'DOF5.3', 'DOF5.6'}		{'PBF', 'Dof3', 'DOF1.8', 'PHYPADRAFT_140773', 'PHYPADRAFT_153324', 'DOF5.7', 'DOF2.4', 'PHYPADRAFT_38837', 'DOF5.3', 'DOF5.6'}	-0.659752	0.861963	0.102813	0.125715	-1.58444
rs59167398	chr8	30664839	A	G	GTF2E2			TCCCTTCACAAATTTATTTCTC	TCCCTTCACAGATTTATTTCTC	{'PHO2', 'AHL12'}	{'PHO2'}	{'AHL12'}		1.64202	2.63546	-0.151254	3.91069	1.93076
rs7845611	chr8	40166852	G	C	TCIM			ATTCAAAAAAGAATTCACTTTT	ATTCAAAAAACAATTCACTTTT	{'DOF1.8', 'PHYPADRAFT_140773', 'PHYPADRAFT_153324', 'DOF5.7', 'DOF2.4', 'PHYPADRAFT_38837', 'DOF5.3', 'HLTF', 'DOF5.6'}	{'ara', 'mirr', 'SRY', 'DOF5.7', 'fkh-9', 'HLTF'}	{'DOF1.8', 'PHYPADRAFT_140773', 'PHYPADRAFT_153324', 'DOF2.4', 'PHYPADRAFT_38837', 'DOF5.3', 'DOF5.6'}	{'ara', 'mirr', 'fkh-9', 'SRY'}	-0.469323	1.24326	2.09244	1.10394	1.82996
rs76248625	chr8	40168431	G	A	TCIM			GAATGCCCTTGCCCTTCTTTTT	GAATGCCCTTACCCTTCTTTTT	{'HLTF'}		{'HLTF'}		1.57644	1.00194	-1.79078	1.43651	-0.477584
rs11993724	chr8	40169272	G	A	TCIM			TTCAAGAGATGCAACGACAAAT	TTCAAGAGATACAACGACAAAT	{'DOF5.3', 'PHD1'}	{'DOF5.3'}	{'PHD1'}		-0.301313	0.152527	-1.28189	-0.223333	-1.44976
rs7829371	chr8	40175781	G	T	TCIM			AATAGACAAAGAATGTGGAATT	AATAGACAAATAATGTGGAATT	{'DOF5.7', 'PHYPADRAFT_140773', 'DOF5.3'}		{'DOF5.7', 'PHYPADRAFT_140773', 'DOF5.3'}		-1.45588	0.587392	0.564653	0.684073	1.56964
rs10098041	chr8	40176046	G	A	TCIM			TTAAAGACATGCCTGGGGAAAT	TTAAAGACATACCTGGGGAAAT	{'DOF1.8', 'PHYPADRAFT_140773', 'PHYPADRAFT_153324', 'C15', 'DOF5.7', 'DOF2.4', 'PHYPADRAFT_38837', 'DOF5.3', 'HLTF', 'YAP5', 'DOF5.6'}	{'DOF1.8', 'PHYPADRAFT_140773', 'PHYPADRAFT_153324', 'C15', 'DOF5.7', 'DOF2.4', 'PHYPADRAFT_38837', 'DOF5.3', 'YAP5', 'DOF5.6'}	{'HLTF'}		-4.34352	-0.847806	-4.76919	-2.21877	-4.59749
rs7835454	chr8	40176915	C	T	TCIM			AAGTCAATGACGCATTGTCCTG	AAGTCAATGATGCATTGTCCTG	{'WRKY48', 'WRKY43', 'Sox17', 'MAFG::NFE2L1', 'JUN::JUNB', 'WRKY18', 'ARG80', 'WRKY8', 'WRKY40'}	{'WRKY48', 'WRKY43', 'PHD1', 'Sox17', 'WRKY18', 'WRKY8', 'WRKY40'}	{'MAFG::NFE2L1', 'ARG80', 'JUN::JUNB'}	{'PHD1'}	-1.56264	-1.82977	-3.11011	-1.31733	0.887267
rs10092544	chr8	40177534	A	G	TCIM			TTATTTAGCAAATATGTTCAAA	TTATTTAGCAGATATGTTCAAA	{'PHO2'}	{'PHO2', 'ARR10'}		{'ARR10'}	-0.035546	0.990318	-0.362386	1.17467	0.559797
rs112333642	chr8	51974568	G	A	PCMTD1			ACCATGCCCCGCCTCCCAGCCT	ACCATGCCCCACCTCCCAGCCT	{'MIG2', 'rst2', 'YGR067C', 'cre-1', 'ACE2', 'HLTF', 'MIG3', 'MIG1'}	{'MIG2', 'YGR067C', 'ADR1', 'YPR022C', 'cre-1', 'ACE2', 'HLTF', 'MIG3', 'MIG1'}	{'rst2'}	{'YPR022C', 'ADR1'}	-3.12733	-4.90946	-4.06011	-2.64219	-3.56997
rs1015213	chr8	51974981	C	T	PCMTD1			AATCCCACAGCGTTGTCTGGCA	AATCCCACAGTGTTGTCTGGCA	{'sma-4', 'Smad4'}	{'sma-4', 'Smad4'}			-0.225523	0.183741	0.008882	-0.139493	-1.39949
rs6990124	chr8	51975588	A	G	PCMTD1			TGCTCCTATCATTCCAAAATTC	TGCTCCTATCGTTCCAAAATTC	{'FZF1'}		{'FZF1'}		0.133388	1.28559	0.39104	0.663381	0.560882
rs57182175	chr8	51977171	G	A	PCMTD1			GCGAGCCACCGCGCCCGGCCAA	GCGAGCCACCACGCCCGGCCAA	{'SKN7', 'Tcfl5', 'RSC3', 'CRZ1'}	{'SKN7', 'CRZ1', 'KLF6', 'Tcfl5', 'KLF2'}	{'RSC3'}	{'KLF2', 'KLF6'}	-0.875944	-2.09823	-2.03265	-4.19547	-1.38778
rs7816406	chr8	51978116	G	A	PCMTD1			AGGTCAGACTGAATGTTCATTG	AGGTCAGACTAAATGTTCATTG	{'NR2C2(var.2)'}	{'NR2C2(var.2)', 'Barhl1', 'BARHL2'}		{'Barhl1', 'BARHL2'}	-0.579245	0.664869	-0.913453	-0.48116	-0.541627
rs7817432	chr8	51978123	C	T	PCMTD1			ACTGAATGTTCATTGAATAAAA	ACTGAATGTTTATTGAATAAAA		{'CG4328-RA'}		{'CG4328-RA'}	-1.44597	-0.722578	-1.57765	-0.184489	-1.30719
rs16917012	chr8	51978515	A	G	PCMTD1			AAGAAACTACAGTACTAGATTA	AAGAAACTACGGTACTAGATTA		{'STB5'}		{'STB5'}	-1.87256	-0.207622	0.41873	-0.904788	-0.67754
rs16917014	chr8	51978562	C	T	PCMTD1			TGGTGACACACGCCGCAAATTT	TGGTGACACATGCCGCAAATTT	{'MEIS1', 'Six4', 'ERF069', 'ERF8', 'ERF7', 'ERF098', 'vis'}	{'MEIS1', 'MXI1', 'Six4', 'ERF069', 'ERF7', 'ERF098', 'HLTF', 'vis'}	{'ERF8'}	{'MXI1', 'HLTF'}	0.298364	-0.5124	1.00484	0.060578	0.794306
rs6991222	chr8	51979019	C	T	PCMTD1			GGCTCTATCTCGGCTTACTGCA	GGCTCTATCTTGGCTTACTGCA		{'HAP2'}		{'HAP2'}	-1.54249	-1.39439	0.415736	0.434649	-2.10815
rs6991238	chr8	51979050	C	A	PCMTD1			TCCCGGGTTCCAGTGATTCTCC	TCCCGGGTTCAAGTGATTCTCC	{'Tcfl5'}	{'Tcfl5', 'VDR'}		{'VDR'}	-2.9937	-2.07297	-0.762918	-3.00547	-3.09478
rs7814773	chr8	51980506	T	C	PCMTD1			TTAATATTATTGCAAAGAAAAT	TTAATATTATCGCAAAGAAAAT	{'EVX1', 'EVX2', 'PHYPADRAFT_140773', 'lbe', 'CG4328-RA', 'DOF5.7', 'BSX', 'slbo', 'ATHB-15', 'DOF5.3', 'PHO2'}	{'EVX2', 'EVX1', 'PHYPADRAFT_140773', 'lbe', 'DOF5.7', 'BSX', 'ATHB-15', 'DOF5.3', 'PHO2'}	{'slbo', 'CG4328-RA'}		0.233526	1.77062	0.184017	1.29689	1.83269
rs1851292	chr8	104944615	T	C	ZFPM2			CTATGTCTATTGCTACAACCAG	CTATGTCTATCGCTACAACCAG					-0.005503	1.43431	0.120351	1.58268	0.497394
rs284487	chr8	104945204	C	T	ZFPM2			AACATGGCAGCGTCTCAATAAA	AACATGGCAGTGTCTCAATAAA	{'ceh-48', 'HLTF'}	{'ceh-48', 'HLTF'}			-0.036002	-1.87784	1.20776	-0.076585	-1.39627
rs284488	chr8	104945236	A	G	ZFPM2			GTATTATTAAATACACACATGT	GTATTATTAAGTACACACATGT	{'EVX1', 'EVX2', 'MXI1', 'CG4328-RA', 'Arid3a', 'C15', 'BSX', 'HLTF', 'PHO2', 'twi'}	{'EVX1', 'EVX2', 'MXI1', 'CG4328-RA', 'BSX', 'HLTF', 'PHO2', 'twi'}	{'C15', 'Arid3a'}		1.86367	0.931167	1.24433	0.76592	1.53177
rs284489	chr8	104945792	A	G	ZFPM2			CAGCTTCTAAAGCAACATTTTC	CAGCTTCTAAGGCAACATTTTC	{'PBF', 'Dof3', 'DOF1.8', 'DOF5.6', 'PHYPADRAFT_140773', 'PHYPADRAFT_153324', 'DOF2.4', 'PHYPADRAFT_38837', 'DOF5.3', 'HLTF', 'MNB1A', 'Dof2'}	{'MOT3', 'HLTF'}	{'PBF', 'Dof3', 'DOF1.8', 'DOF5.6', 'PHYPADRAFT_140773', 'PHYPADRAFT_153324', 'DOF2.4', 'PHYPADRAFT_38837', 'DOF5.3', 'MNB1A', 'Dof2'}	{'MOT3'}	-1.68868	0.950603	-0.95428	0.017301	-0.863293
rs284491	chr8	104946405	C	T	ZFPM2			GCAGGAATCTCGGGGAGTGCCA	GCAGGAATCTTGGGGAGTGCCA	{'AT3G24120', 'RDS2'}	{'AT3G24120'}	{'RDS2'}		-1.90562	-1.68666	-0.302639	-1.44539	-1.19672
rs284492	chr8	104947372	C	T	ZFPM2			AAGTGAAATACAGAAGGGGAGA	AAGTGAAATATAGAAGGGGAGA	{'MSN4', 'MSN2', 'RGM1'}	{'MSN4', 'MOT2', 'MSN2', 'RGM1'}		{'MOT2'}	-2.02585	-1.19092	-1.77655	-1.19924	0.70901
rs284495	chr8	104953350	T	C	ZFPM2			GATGAGGTTTTCTGTTGTAATA	GATGAGGTTTCCTGTTGTAATA	{'lbe'}	{'lbe'}			3.1703	0.881717	-0.81579	0.77273	0.803273
rs284496	chr8	104953509	A	C	ZFPM2			GTAATAAACCAATCTCATAGAT	GTAATAAACCCATCTCATAGAT	{'ARR1', 'pal-1', 'lbe'}	{'NCU02182', 'pal-1', 'lbe'}	{'ARR1'}	{'NCU02182'}	-0.893625	-2.03205	-0.033347	-1.1834	-0.748904
rs1521771	chr8	104954529	A	T	ZFPM2			CATCCAGTAGAAGAGCACCTAC	CATCCAGTAGTAGAGCACCTAC					1.48369	0.65706	0.600049	0.262733	-1.29828
rs1521772	chr8	104954532	A	G	ZFPM2			CCAGTAGAAGAGCACCTACAGA	CCAGTAGAAGGGCACCTACAGA					1.92534	-0.33884	2.12812	2.33466	-0.17664
rs147694729	chr8	104959828	G	A	ZFPM2			TAGGTCTAACGTTTAAGTCTTT	TAGGTCTAACATTTAAGTCTTT	{'myb.Ph3', 'DOF5.3', 'MYB81', 'DOF5.6'}	{'ara', 'mirr', 'lbe', 'caup', 'HLTF'}	{'myb.Ph3', 'DOF5.3', 'MYB81', 'DOF5.6'}	{'ara', 'mirr', 'lbe', 'caup', 'HLTF'}	-0.11544	-2.15827	-0.968166	-1.1523	-0.574559
rs74403749	chr8	104961655	C	T	ZFPM2			CTCCTGGATTCGTTAATTTTTT	CTCCTGGATTTGTTAATTTTTT	{'PHDP', 'AHL12', 'Deaf1', 'PHO2', 'SUM1'}	{'PHO2', 'PHDP', 'SUM1', 'AHL12'}	{'Deaf1'}		0.605268	0.597583	-0.072867	1.4382	-1.83518
rs142219197	chr8	104963135	C	T	ZFPM2			CATTTTTTCCCTCATTTCAACT	CATTTTTTCCTTCATTTCAACT					-1.56368	-1.38189	-4.00618	-2.85606	-0.453015
rs146127685	chr8	104963856	G	A	ZFPM2			GATGGTGACCGATAGATGGGGT	GATGGTGACCAATAGATGGGGT	{'ceh-48'}	{'ceh-48'}			1.67007	0.828871	2.82667	2.07274	1.01519
rs1521774	chr8	104966762	G	A	ZFPM2			ATTGGTCCCCGTATAAGAGGAA	ATTGGTCCCCATATAAGAGGAA	{'HAP2', 'cre-1'}	{'MOT2', 'HAP2', 'cre-1'}		{'MOT2'}	-1.21678	-1.68173	-1.86574	-1.89075	-2.04496
rs2022945	chr8	107238911	A	G	ANGPT1			GCTGAAAATCATCATGAGTTTG	GCTGAAAATCGTCATGAGTTTG		{'Pax2'}		{'Pax2'}	1.00473	1.35996	-0.295638	2.9285	1.81693
rs35785977	chr8	107246762	G	GA	ANGPT1			TACTGTAAGAGAACTCAGGTAA	TACTGTAAGAGAAACTCAGGTAA	{'MOT3'}	{'MOT3'}			1.71156	-1.45698	-0.421024	1.38921	-1.49053
rs2514865	chr8	107253990	T	A	ANGPT1			TGAAGCTAAGTGGGTCTGAAGC	TGAAGCTAAGAGGGTCTGAAGC					-1.87885	-0.699318	-3.43527	-1.02877	-2.26535
rs2514868	chr8	107255687	C	T	ANGPT1			TAAGGAACTGCTTAAGGTCACA	TAAGGAACTGTTTAAGGTCACA	{'NR2F2', 'NR4A2', 'NR2C2(var.2)', 'NR2C1'}	{'NR2F2', 'NR4A2', 'NR2C2(var.2)', 'NR2C1'}			-1.33204	-2.9104	-0.061558	-3.13964	0.859517
rs2154665	chr8	107256851	T	G	ANGPT1			TCTGTTTTTTTTTTTGTTTTGT	TCTGTTTTTTGTTTTGTTTTGT					-0.121414	-0.823886	0.234438	-0.202507	-2.69877
rs2514869	chr8	107257375	C	T	ANGPT1			CACATTTTATCGCTAATAGATG	CACATTTTATTGCTAATAGATG	{'lbe', 'HLTF'}	{'lbe', 'CG4328-RA', 'HLTF'}		{'CG4328-RA'}	-0.086168	-1.32866	0.924404	-2.82821	-1.27913
rs2514870	chr8	107257500	C	T	ANGPT1			AAACAAAACACCTCTCAACACT	AAACAAAACATCTCTCAACACT	{'ara', 'mirr'}	{'ara', 'mirr', 'YAP5'}		{'YAP5'}	-2.09262	-2.26488	0.709004	-0.384114	0.328776
rs2507802	chr8	107257809	C	A	ANGPT1			AGGCAAAGAACCTTGCTAGAAG	AGGCAAAGAAACTTGCTAGAAG	{'PHYPADRAFT_140773', 'DOF5.7', 'DOF5.3', 'HLTF', 'OPI1'}	{'DOF5.3', 'DOF5.7', 'PHYPADRAFT_140773', 'HLTF'}	{'OPI1'}		0.717647	-1.12143	0.946084	-0.418678	1.20572
rs2022960	chr8	107258173	T	C	ANGPT1			AATAGAGCTCTGTCATTCTCTT	AATAGAGCTCCGTCATTCTCTT	{'Pax2'}	{'Pax2'}			-1.6173	-0.009182	0.345631	1.44919	-1.60721
rs2507803	chr8	107258380	A	G	ANGPT1			TGGAAGCTTCATATATGTTATT	TGGAAGCTTCGTATATGTTATT	{'Foxn1', 'MOT2'}	{'Foxn1', 'Deaf1'}	{'MOT2'}	{'Deaf1'}	2.8848	2.11346	0.325871	2.41891	-0.428578
rs2022957	chr8	107258731	C	T	ANGPT1			TTCTGCAGTTCAGTCTTTTGGG	TTCTGCAGTTTAGTCTTTTGGG					0.141439	-0.327111	-1.35094	-0.483743	-0.23348
rs2514872	chr8	107258884	A	C	ANGPT1			TCATTTATGTATTTTCACCAGA	TCATTTATGTCTTTTCACCAGA	{'AGL55'}	{'AGL55'}			-0.692267	-1.78624	-0.794229	0.576178	0.761426
rs2514873	chr8	107258913	A	C	ANGPT1			GTAATTTTGCAATGTCCTTTCA	GTAATTTTGCCATGTCCTTTCA	{'Cebpa', 'HLTF'}	{'HLTF'}	{'Cebpa'}		-2.60565	-0.502227	-2.2335	-1.70088	-0.193566
rs2514875	chr8	107259631	A	C	ANGPT1			ATTATACTGAAACTAAAGTAAG	ATTATACTGACACTAAAGTAAG	{'PBF', 'Dof3', 'DOF1.8', 'PHYPADRAFT_140773', 'PHYPADRAFT_153324', 'DOF2.4', 'PHYPADRAFT_38837', 'DOF5.3', 'DOF5.6'}	{'MEIS1', 'PBF', 'Six4', 'Dof3', 'DOF1.8', 'PHYPADRAFT_140773', 'PHYPADRAFT_153324', 'DOF2.4', 'PHYPADRAFT_38837', 'DOF5.3', 'vis', 'DOF5.6'}		{'MEIS1', 'vis', 'Six4'}	-0.894912	0.624106	-0.138319	1.5567	2.8553
rs2514877	chr8	107260567	A	G	ANGPT1			GTGGGGAGTAACTAAGTAGGAC	GTGGGGAGTAGCTAAGTAGGAC					1.04239	0.178903	-0.267864	0.764083	0.771411
rs2514879	chr8	107261090	T	G	ANGPT1			AAAAATATCTTTGAAAATAGAC	AAAAATATCTGTGAAAATAGAC	{'RVE7', 'TCF7', 'EPR1', 'DOF5.7', 'CCA1', 'AT3G10113', 'RVE1'}	{'EPR1', 'DOF5.7', 'CCA1', 'AT3G10113', 'RVE1'}	{'TCF7', 'RVE7'}		0.082758	0.231471	1.36271	1.99784	2.26183
rs35789449	chr8	107261274	T	TA	ANGPT1			GTGTACCATTTAAAAAAAAATA	GTGTACCATTTAAAAAAAAAATA	{'ZNF384', 'DOF5.7', 'HLTF'}	{'ZNF384', 'DOF5.7', 'HMG-I/Y', 'HLTF'}		{'HMG-I/Y'}	-0.650011	-0.327065	-0.902596	-0.745003	-0.909596
rs1892767	chr8	107261700	A	G	ANGPT1			GCAAGACTCCATCTAAAAAAAA	GCAAGACTCCGTCTAAAAAAAA	{'ZNF384', 'DOF5.7', 'ARG80'}	{'ZNF384', 'DOF5.7', 'ARG80'}			0.322655	1.94173	1.47971	2.34372	1.50039
rs2514880	chr8	107262335	A	C	ANGPT1			AAAAGATGGTAATTCATGTACT	AAAAGATGGTCATTCATGTACT	{'DOF1.8', 'PHYPADRAFT_140773', 'PHYPADRAFT_153324', 'DOF5.7', 'DOF2.4', 'PHYPADRAFT_38837', 'DOF5.3', 'DOF5.6'}	{'DOF1.8', 'PHYPADRAFT_140773', 'PHYPADRAFT_153324', 'DOF5.7', 'Pax2', 'DOF2.4', 'PHYPADRAFT_38837', 'DOF5.3', 'DOF5.6'}		{'Pax2'}	-1.37418	-0.888246	0.061727	-1.48335	-1.1015
rs2507804	chr8	107262455	T	C	ANGPT1			AAATGGCAAATGCTAGCTGTCA	AAATGGCAAACGCTAGCTGTCA	{'unc-62'}	{'unc-62', 'DOF5.3', 'DOF5.6'}		{'DOF5.3', 'DOF5.6'}	1.26983	2.00935	1.0014	1.78959	-0.137558
rs2514881	chr8	107262964	C	T	ANGPT1			TTTAAATCTACTATTTGTTAAA	TTTAAATCTATTATTTGTTAAA	{'LIN54', 'ARR1'}	{'EVX1', 'ARR1', 'EVX2', 'LIN54', 'BSX', 'PHO2'}		{'EVX2', 'PHO2', 'EVX1', 'BSX'}	-0.274901	0.323524	1.97077	-1.0431	2.08278
rs2514882	chr8	107263553	C	T	ANGPT1			GTAAGTGATGCATTACATCACT	GTAAGTGATGTATTACATCACT	{'PHD1', 'BSX'}	{'EVX2', 'EVX1', 'BSX'}	{'PHD1'}	{'EVX2', 'EVX1'}	-0.707811	-0.474007	-2.18015	-0.571312	-2.85111
rs2514883	chr8	107263629	G	A	ANGPT1			TCAGAAGGCTGGAAAAATATTT	TCAGAAGGCTAGAAAAATATTT	{'PHO2', 'DOF5.7', 'AHL12'}	{'PHO2', 'DOF5.7', 'AHL12'}			-0.503035	1.35913	-2.98355	-1.96599	-2.91169
rs2514884	chr8	107264645	C	T	ANGPT1			TAAACATAAACGCTTTTTACAA	TAAACATAAATGCTTTTTACAA	{'ara', 'BARHL1', 'mirr', 'DOF5.3', 'YAP5', 'BARHL2', 'DOF5.6'}	{'ara', 'mirr', 'Barhl1', 'YAP5', 'BARHL2'}	{'BARHL1', 'DOF5.3', 'DOF5.6'}	{'Barhl1'}	0.141354	-0.991919	-0.240383	-1.13944	2.11477
rs2514885	chr8	107264902	G	T	ANGPT1			GAATTTAGCTGGTATGAGTCTA	GAATTTAGCTTGTATGAGTCTA					-1.21905	-0.72376	0.507926	-0.704322	1.17268
rs10505100	chr8	107266388	C	A	ANGPT1			ATTTGCAGTCCAAGTAGGAATA	ATTTGCAGTCAAAGTAGGAATA		{'WRKY48', 'PHYPADRAFT_140773', 'PBF', 'Dof3', 'WRKY57', 'WRKY43', 'DOF5.3', 'WRKY18', 'WRKY8', 'WRKY40'}		{'WRKY48', 'PHYPADRAFT_140773', 'PBF', 'Dof3', 'WRKY57', 'WRKY43', 'DOF5.3', 'WRKY18', 'WRKY8', 'WRKY40'}	0.473134	0.54353	-0.801274	-0.986563	2.28749
rs35683223	chr8	107268827	CAT	C	ANGPT1			TAAACAGTGACATATATTGGTTGA	TAAACAGTGACATATTGGTTGA	{'ara', 'MEIS1', 'mirr', 'hth', 'MOT2', 'vis', 'HAP2'}	{'ara', 'MEIS1', 'mirr', 'hth', 'vis', 'HAP2'}	{'MOT2'}		2.1324	1.09819	3.3025	-0.389386	1.61687
rs78639850	chr8	107269841	C	CA	ANGPT1			TGAGTCCCTTCGACGGATGACT	TGAGTCCCTTCAGACGGATGACT	{'MAFG::NFE2L1'}	{'MAFG::NFE2L1'}			0.690669	-0.424408	0.469299	0.31801	2.07648
rs34287996	chr8	107271760	C	T	ANGPT1			AAATATCCTTCAATTAAAATGT	AAATATCCTTTAATTAAAATGT	{'BARX1', 'Prrx2', 'Shox2', 'HOXB3', 'UNCX', 'Dlx2', 'GBX2', 'LBX2', 'PDX1', 'ISX', 'GSX1', 'ESX1', 'Dlx3', 'TLX2', 'EN1', 'NKX6-2', 'Arid3a', 'DLX5', 'MSX1', 'DLX6', 'Msx3', 'MIXL1', 'EN2', 'HOXB2', 'Dlx4', 'DRGX', 'PRRX1', 'RAX2', 'MSX2', 'ALX3', 'RAX', 'LHX1', 'MNX1'}	{'HOXB3', 'GBX2', 'ISX', 'ESX1', 'ap', 'btn', 'HLTF', 'CG15696-RA', 'unpg', 'exex', 'SHOX', 'PHDP', 'EN2', 'CG9876', 'Rx', 'Vsx1', 'Pph13', 'ALX3', 'Lim3', 'HHEX', 'CG18599', 'mix-a', 'lab', 'Dlx3', 'CG32532', 'VAX1', 'EN1', 'lbl', 'ftz', 'Lhx4', 'lms', 'Dbx', 'slou', 'Dlx4', 'eve', 'DRGX', 'abd-A', 'PRRX1', 'HOXC4', 'bsh', 'CG4328-RA', 'Lim1', 'EMX1', 'inv', 'LHX1', 'HESX1', 'ro', 'lim-4', 'hbn'…	{'BARX1', 'Msx3', 'MSX1', 'MSX2'}	{'CG11294', 'HHEX', 'CG18599', 'YOX1', 'VAX2', 'E5', 'zen2', 'NKX6-1', 'Ubx', 'OdsH', 'mix-a', 'NK7.1', 'VSX1', 'lab', 'ATHB23', 'ap', 'CG32532', 'VAX1', 'HOXA2', 'HOXA1', 'C15', 'HOXD4', 'btn', 'ems', 'HLTF', 'lbl', 'CG32105', 'ftz', 'CG15696-RA', 'unpg', 'repo', 'Awh', 'H2.0', 'exex', 'HOXC8', 'SHOX', 'PHDP', 'Lhx4', 'lms', 'Dbx', 'otp', 'pb', 'slou', 'LMX1A', 'ind', 'eve', 'LMX1B', 'PHO2', 'CG…	-0.472411	2.07923	1.34704	1.88971	-1.77533
rs16875983	chr8	107273059	G	T	ANGPT1			GTGCCTAAAAGACCAGGCCAAT	GTGCCTAAAATACCAGGCCAAT	{'SKN7', 'DOF1.8', 'PHYPADRAFT_140773', 'PHYPADRAFT_153324', 'DOF5.7', 'DOF2.4', 'PHYPADRAFT_38837', 'DOF5.3', 'DOF5.6'}	{'SKN7'}	{'DOF1.8', 'PHYPADRAFT_140773', 'PHYPADRAFT_153324', 'DOF5.7', 'DOF2.4', 'PHYPADRAFT_38837', 'DOF5.3', 'DOF5.6'}		1.99223	1.05378	1.9729	1.06469	-0.479686
rs36018717	chr8	107273262	A	G	ANGPT1			GGGTAGATAGAGAGAGGAGAGG	GGGTAGATAGGGAGAGGAGAGG					-0.41111	-0.173231	-0.459942	-1.01093	0.234289
rs13274594	chr8	107273363	A	G	ANGPT1			TGGACATTGTATTGCTATAAGG	TGGACATTGTGTTGCTATAAGG	{'HLTF'}	{'Sox17', 'HLTF'}		{'Sox17'}	1.71736	0.874784	2.34001	0.362966	1.27614
rs66602224	chr8	107281490	G	A	ANGPT1			TTTTTTAAATGTGTCTAGGCCC	TTTTTTAAATATGTCTAGGCCC	{'Barhl1', 'C15', 'LIN54', 'B-H1', 'BARHL2'}	{'C15', 'LIN54'}	{'Barhl1', 'B-H1', 'BARHL2'}		-2.33307	-0.667343	-1.97334	-0.74521	-0.638888
rs7845763	chr8	107281790	G	A	ANGPT1			AAAAAACAATGTGTCTAATAAT	AAAAAACAATATGTCTAATAAT	{'ara', 'mirr', 'lbe', 'DOF5.7', 'fkh-9', 'SRY'}	{'ara', 'mirr', 'lbe', 'DOF5.7', 'ATHB-6', 'fkh-9', 'SRY'}		{'ATHB-6'}	-1.79714	-2.87561	-2.93121	-0.386024	-0.370592
rs4133395	chr8	107302743	T	G	ANGPT1			CACTCTTTTATGTAAATATGGA	CACTCTTTTAGGTAAATATGGA	{'FOXC1', 'NCU00019', 'FOXB1', 'pha-4'}	{'NCU00019', 'MOT3'}	{'FOXC1', 'FOXB1', 'pha-4'}	{'MOT3'}	-1.76056	-0.42601	-1.07215	-1.06225	-0.791355
rs3840711	chr8	107303577	AT	A	ANGPT1			CTGTAGAGCCATTTTTAACTGAA	CTGTAGAGCCATTTTAACTGAA	{'HLTF'}	{'HLTF'}			-0.003079	-0.113267	-0.410637	-0.392227	1.26512
rs55748473	chr8	107311485	A	G	ANGPT1			TATATTGCCCATGATATATAAT	TATATTGCCCGTGATATATAAT	{'Optix', 'MOT2', 'THAP1', 'HLTF'}	{'Optix', 'MOT2'}	{'THAP1', 'HLTF'}		1.31709	1.69459	2.11251	1.89057	1.17516
rs62521286	chr8	123539735	A	G	FBXO32	TRUE	AII.amacrine, Muller.glia, Rod.bipolar	TTTATTGCCAATGCTTCATCCA	TTTATTGCCAGTGCTTCATCCA	{'NFIA', 'NFIX', 'CG4328-RA'}	{'CG4328-RA'}	{'NFIX', 'NFIA'}		0.459236	-0.188501	1.56991	-0.391792	1.55646
rs62521287	chr8	123539893	C	T	FBXO32	TRUE	AII.amacrine, Muller.glia, Rod.bipolar, Rod, GABA.amacrine	TGCACCAGTCCATTCTGGAATC	TGCACCAGTCTATTCTGGAATC	{'HLTF'}		{'HLTF'}		-0.133251	2.25489	-1.00857	1.77098	-0.352776
rs62521288	chr8	123542077	A	T	FBXO32	TRUE	Gly.amacrine, GABA.amacrine, Muller.glia, Rod, Retinal.ganglion.cell, ON.cone.bipolar	TGGGAACTCCATGAGAGCTGGT	TGGGAACTCCTTGAGAGCTGGT	{'RBPJ', 'HLTF'}	{'RBPJ', 'HLTF'}			1.85377	1.5683	-0.896073	-0.193398	-0.275362
rs76291686	chr8	123542276	ACAG	A	FBXO32	TRUE	Gly.amacrine, GABA.amacrine, Muller.glia, Rod, Retinal.ganglion.cell, ON.cone.bipolar, Cone	TTTGCACAGGACAGCAGCAGCAGAG	TTTGCACAGGACAGCAGCAGAG					0.929255	1.30902	3.33261	2.30545	0.746045
rs77325656	chr8	123551185	A	G	FBXO32	TRUE	Muller.glia, Retinal.ganglion.cell	GGGCACCATTAGAGCACTTAGG	GGGCACCATTGGAGCACTTAGG	{'BARX1', 'HOXB3', 'BSX', 'HLTF', 'ISL2', 'GSX1', 'Isl1'}	{'ISL2', 'HLTF'}	{'BARX1', 'HOXB3', 'BSX', 'GSX1', 'Isl1'}		-2.26011	-2.62182	-3.21493	-1.44968	-2.79776
[truncated: 1,199 more rows]

## Sheet: DR GWAS
ID	Chr	Pos	Ref	Alt	Nearest gene(s)	Intersects cell-type peak?	Accessible cell types	ref_seq	alt_seq	ref_motifs	alt_motifs	motifs_down	motifs_up	Macular RPE VIP	Mature Cones VIP	Mature Mullers VIP	Mature Rods VIP	Developing Ganglions VIP
[truncated: 864 more rows]
